# Supplementary material for: Cecal microbiome transplantation without antibiotic preconditioning standardizes murine microbiomes
Source: Front Microbiol. 2025 Aug 11;16:1632210. doi: 10.3389/fmicb.2025.1632210 (PMC12376172; doi:10.3389/fmicb.2025.1632210)
Supplement: Supplementary File S1 — Differential abundance testing results between Groton and La Jolla at ASV, species, and genus levels. Contains tables detailing Wilcoxon rank-sum tests, raw and corrected p-values, significance levels, and log-fold changes of taxa abundances between sites on day -2. Supports the statistical results reported in Figure 2. [file Data_Sheet_1.zip]

Archive with 3 entries (3 files):
- data/Wilcoxon_table_ASV.tsv
- data/Wilcoxon_table_genus.tsv
- data/Wilcoxon_table_species.tsv
