# Supplementary material for: Cecal microbiome transplantation without antibiotic preconditioning standardizes murine microbiomes
Source: Front Microbiol. 2025 Aug 11;16:1632210. doi: 10.3389/fmicb.2025.1632210 (PMC12376172; doi:10.3389/fmicb.2025.1632210)
Supplement: Supplementary File S1 — Differential abundance testing results between Groton and La Jolla at ASV, species, and genus levels. Contains tables detailing Wilcoxon rank-sum tests, raw and corrected p-values, significance levels, and log-fold changes of taxa abundances between sites on day -2. Supports the statistical results reported in Figure 2. [file Data_Sheet_1.zip › data/Wilcoxon_table_ASV.tsv]

					Total significant & foldchange>=2:	Total:
Summary of Results:					94	2806
--------------------
Not Significant (p > 0.05): 2708
* (0.01 < p <= 0.05): 5
** (0.001 < p <= 0.01): 9
*** (p <= 0.001): 84
Taxon	Raw p-value	Corrected p-value	Significance	Groton Total Reads	La Jolla Total Reads	Log2(GR/LJ)
a5bab9f9f1e062bcabe20644ba93ec42	1	1	Not Significant	199	0	27.5681931971175
2cf1d788a9dd9dc3d466c610ecd4768c	1	1	Not Significant	0	0	0
cda7c466c27b32a63e58d207649bbf2f	1	1	Not Significant	0	0	0
4144dd97c11d9405904e927753e9dc4b	1	1	Not Significant	0	0	0
6e9a54815e9cc1810305adb2ce3e84ca	1	1	Not Significant	0	0	0
3a58133ecc4d102b5f3fb7bf3c744e99	1	1	Not Significant	0	0	0
ab23008e38b12973d25b6c8634c89296	1	1	Not Significant	0	0	0
2b4bca129ea3a364e9e5f3bd1930cfd3	1	1	Not Significant	0	12	23.5165311902699
e4075b015638f08bf57a5568a9bd0a6f	1	1	Not Significant	0	0	0
6a359426ea65230e74f4e27cc9c9caca	1	1	Not Significant	0	0	0
5bb5e55895906cb47992176a6d775951	1	1	Not Significant	0	23	24.4551305881071
27f39b0286640d980307e1d829c95e74	1	1	Not Significant	0	102	26.6039939254397
13d95abb0eee85a3030554c1a0216e6d	1	1	Not Significant	0	298	28.1507370946276
a53c4b5bf3d57731fa258259df490458	1	1	Not Significant	0	505	28.9117081498202
efe041bce45e0df5672e962b4b09fa16	1	1	Not Significant	0	642	29.2579980586937
f29c1d3d476fc90a03b7093b6ac1eba7	1	1	Not Significant	0	932	29.7957547155264
76d670c1d406b794d26576e2799836be	1	1	Not Significant	0	0	0
5a182f61de204125d019cb29a4e91e81	0	0	***	1171	7	7.38617023357635	1
d527c49be730941f2ebce41f8dfb5fb1	0	0	***	2823	18	7.29308833236871	1
260797d32f932f17618bf61d77939e0e	1	1	Not Significant	0	4058	31.9181217194364
97844ce688387c06f7f35ec1c233daae	0	0	***	4	14597	11.8333839134326	1
2da4faaaf90760cd19942cd40cd83167	1	1	Not Significant	0	79	26.2353493357632
f4d57d3c5843593e02ae361b75111786	1	1	Not Significant	261	0	27.9594745714216
5613c77f3f3c5780fb862a8be571ce8e	1	1	Not Significant	0	0	0
b37904e56f678c2775b1d01c874c838f	1	1	Not Significant	0	0	0
bc3f10e0750b5326319ce1e4f93fd759	1	1	Not Significant	0	0	0
ac60505315f0dd067a4d5cb9c36a11d1	1	1	Not Significant	0	0	0
90aacfa038cddcffedb8c17b2a7c31c0	1	1	Not Significant	0	0	0
4291ef099a8330796d9bd74ad31af830	1	1	Not Significant	0	0	0
706627eafd8946471234910800884c4b	1	1	Not Significant	0	0	0
d0d72d9c27daf4b08f3793f1da7f8fac	1	1	Not Significant	0	0	0
240edfa348f29c3b06584e38c6e69e1f	1	1	Not Significant	0	0	0
df9befe4d017aeee9f9e832381fcf2d4	1	1	Not Significant	0	0	0
3336ae926518fb6dd81a2d7b76c0a2fc	1	1	Not Significant	0	0	0
4e63795c2fb7c39ccae6da5075ef5c7c	1	1	Not Significant	0	0	0
e4fa10696f05d2f7d079eed6aeb5ad37	1	1	Not Significant	0	0	0
59d8ce9378efb9a1437fe0abe75d4bbe	1	1	Not Significant	0	0	0
a80cf5d2fe95eb807c8f961dcc9c3700	1	1	Not Significant	0	0	0
cbcd5d56fd414f48e142043901168d20	1	1	Not Significant	0	0	0
9e78d11a2d3c08d17508885cf52ed521	1	1	Not Significant	0	0	0
eff900d456f0fc44eb1101915515a838	1	1	Not Significant	0	0	0
38d4833106a97501d9eef8e6e12faeda	1	1	Not Significant	0	0	0
0aab5a2d8b653c1908dc8f723012a76d	1	1	Not Significant	0	0	0
37f1a5f1d2c6a776e7f371ad61c7d512	1	1	Not Significant	0	0	0
82a399c120a7c80ca8cba23df4ba693f	1	1	Not Significant	0	0	0
ec60723cee4e69b5df5f9b5a97e985fd	1	1	Not Significant	0	0	0
ca3a61778dfdb91742c37fee4b0e0f1a	1	1	Not Significant	0	0	0
c047c7454509286b6a4d8dfc2bc88c7d	1	1	Not Significant	0	0	0
98f50e84b49b44d87c26bc3fcd84a519	1	1	Not Significant	0	0	0
4e68485b8af514bfa986fe7c0e7b8290	1	1	Not Significant	0	0	0
43b61913340dce6e359e4ac27a3bd43d	1	1	Not Significant	0	0	0
374c3b6707a625b691001b5695ff3f82	1	1	Not Significant	0	0	0
dcd7cf93dd462222cae790e3388ce4de	1	1	Not Significant	0	0	0
56b87404029ec2405eeb900b5ada4121	1	1	Not Significant	0	0	0
db868afa386a50111f39a1ff4a5bbc69	1	1	Not Significant	0	0	0
a0e8d1bebd4c19550fd7a4b53fd581ff	1	1	Not Significant	0	0	0
2660f049aa482a0d5e009e516af01400	1	1	Not Significant	0	0	0
4837c6aa491893044bc5300f04f6a934	1	1	Not Significant	0	0	0
096e0f05c5d7534c8b2a8e5eaf0d1bee	1	1	Not Significant	0	0	0
aa458865742e6cca10c6bd0a96444330	1	1	Not Significant	0	0	0
0da82077914122ac77f3c892e926d93f	1	1	Not Significant	0	0	0
1b80900eac1088ceba56d73754482b84	1	1	Not Significant	0	0	0
15f5c0dd544167a361f06a6a394ec681	1	1	Not Significant	0	39	25.2169708251786
d3ddaff67ef859cfb4f3beb90b7436f7	1	1	Not Significant	0	34	25.0190314530067
4b880287c267ff5f1d9a982ac2c3dbd6	1	1	Not Significant	0	0	0
0da3f1a01b1e629985343b41876e8228	1	1	Not Significant	0	0	0
478f38c5a96b5aa4d1f84e4918e1fafd	1	1	Not Significant	0	0	0
8d7056db84b8337aae157ab6a7c67ada	1	1	Not Significant	0	0	0
b5b730ddfcbf8f38b538575fae603ba0	1	1	Not Significant	0	0	0
60b4584553eade0f291b84b9085b0d6c	1	1	Not Significant	2	0	20.9315692906715
4970d844708e32436cc185f200db79c5	1	1	Not Significant	0	0	0
50a23de3aacb57547a2cc8d4c50a41e4	1	1	Not Significant	0	0	0
8ae8c26a47bdad3ea4ca727314ee850c	1	1	Not Significant	0	0	0
ceb0ed15dd6a4816a910ea74c47b3692	1	1	Not Significant	0	0	0
59b7ef7c853902d7cf45821c11685456	1	1	Not Significant	0	0	0
f72a848da07f462510af6dda7f862d08	1	1	Not Significant	0	0	0
e82c53e5d7a3b36343ef21f1fa22f103	1	1	Not Significant	0	2	20.9315692906715
06ef63c7574019110deda38874f0a11d	1	1	Not Significant	0	18	24.1014936509162
f8cd71cb1158fa2708603a1538ddc02f	1	1	Not Significant	0	0	0
d3e42a454632d9d9ccc9a007722734ec	1	1	Not Significant	0	0	0
5e40b517503c3451f03a5aff63399a99	1	1	Not Significant	0	0	0
8b8317143132c01c0fcf935db4363151	1	1	Not Significant	0	0	0
a55a1c9365cf73e3f6ad73c547ef5175	1	1	Not Significant	0	0	0
d42bdb4c91726b590451d442db34b4ce	1	1	Not Significant	0	0	0
4c231b558eb6bf47fbeed7dc36a091a6	1	1	Not Significant	0	12	23.5165311902699
703f9691b01ed911d5bf72c8497ffad0	1	1	Not Significant	0	0	0
0ca9a054eebd84c1090cb106a423e340	1	1	Not Significant	631	0	29.2330647665931
e5e564121569136e235e91de65c653c7	1	1	Not Significant	0	1390	30.372437737973
bb394af9361c607751d520c4d5deaf40	1	1	Not Significant	0	0	0
4d1b2d00235a2669f38c08899c560a91	1	1	Not Significant	0	822	29.614563154761
f33d6ddf547422cc29e87e48700631dd	1	1	Not Significant	0	0	0
5eec73737c7b7af4d2bbcec0a16b54fc	1	1	Not Significant	0	0	0
1576893192f4a9da655f2bfd45556b29	1	1	Not Significant	0	0	0
c21c02bce4c456fdcd1988ae5cf61137	1	1	Not Significant	0	0	0
1267fae5c81aeb4ff0a3f86a233bb84d	1	1	Not Significant	0	0	0
91057e8d4fd7dccfeb1e436beacedd08	1	1	Not Significant	0	0	0
8e2ada1328101314e076fcb099ba39bd	1	1	Not Significant	0	0	0
f44028efdaf01b80f0e90b9ef6ad811d	1	1	Not Significant	0	0	0
b2c8bb227c753ef47f0293e426d659e7	1	1	Not Significant	0	0	0
433386d7180127d939434b25fe003f0a	1	1	Not Significant	0	0	0
5c93cdc46144cd15888fc0bcba37893d	1	1	Not Significant	0	0	0
56f934c1e5b5991a4c2ebca3e0079405	1	1	Not Significant	0	0	0
072af7807c900d84912541ca6d4ed746	1	1	Not Significant	13	0	23.6320083984418
ab141683d6b3d99f405acc373e86ecba	1	1	Not Significant	0	0	0
408d9a0a679d54ef5f88f93af7b9967d	1	1	Not Significant	0	0	0
3ade3fb26ab94a390c2ce3269e5eb3fc	1	1	Not Significant	1	0	19.9315700120185
e1d0f898bd9eea98d399e1c333263094	0.9986	1	Not Significant	3	4	0.415037379054292
d4e279afcd62904867dde5a8038dba22	1	1	Not Significant	1	0	19.9315700120185
d51d5c97e03affd0d99c157b92172caa	1	1	Not Significant	0	3	21.5165315509436
f0c169ec8fbb78fd21aaffa3c69388b1	1	1	Not Significant	6	0	22.5165313104945
35ec842003cb3deb175195df2152d0be	1	1	Not Significant	6	0	22.5165313104945
3566e6b1fb7c536c9c2be20959c82465	1	1	Not Significant	0	0	0
d69e87fcbcfed95d3c37a2a70001958f	1	1	Not Significant	0	0	0
069dd91a814ac85990e025d04aa27f63	1	1	Not Significant	0	0	0
0b369c4f9f24a7f5c7999e45da9a87e6	1	1	Not Significant	0	0	0
67899a4650c93c09f6e69259522c82c5	1	1	Not Significant	0	0	0
76c73b57a9526c3415dc2703996815f8	1	1	Not Significant	0	0	0
d3746b9bc9f81e2e2f891991259d658e	1	1	Not Significant	0	0	0
2766aa574a81b3d1d9c657d2475d939d	1	1	Not Significant	0	0	0
5e2aaeb8586dc2b21e2779845038e1a6	1	1	Not Significant	0	0	0
32de2b53d49aa45d96ec14945c51de90	1	1	Not Significant	0	0	0
cea058d3be640b3f42644fa67ab82563	1	1	Not Significant	0	0	0
dda84122346b09486d101d0deb0c4aa7	1	1	Not Significant	0	0	0
ae3097e03895b03e5d41f79e04460762	1	1	Not Significant	0	0	0
be6d3e27b1d2eb07fecb3d2c0e1ad8a6	1	1	Not Significant	0	0	0
9d16303836130a2ef3678c1e988bd0f0	1	1	Not Significant	0	0	0
e58479e62b3d765c2b2334446519b8d4	1	1	Not Significant	0	0	0
fea4841cbb456579e11416631b77e62d	1	1	Not Significant	0	0	0
7d8ed5bdbaeb3905a41a884713db828b	1	1	Not Significant	0	0	0
0ad25a4322d9b7e7be909b0978ac91dc	1	1	Not Significant	0	0	0
c59e6c96714e6d05aa5d129428863a8e	1	1	Not Significant	0	0	0
1a0b188c48371b21836c49423dae2370	1	1	Not Significant	0	0	0
d7b8fa7809672c522823c8d821ba723f	1	1	Not Significant	0	0	0
cf7e6eb6e694b681c844af96a9026ead	1	1	Not Significant	0	0	0
df2fc40148139d3e8eb3b2aad24cbe8d	1	1	Not Significant	0	0	0
570a7efd8b6a65952e7f1d1a3af474c0	1	1	Not Significant	0	0	0
dc932bdd9e0a6fc7b419ae06287f9e38	1	1	Not Significant	0	0	0
e59f40bbe3b0533016d87eafbb3b0e88	1	1	Not Significant	0	0	0
a3145499d6cb466450cb2757b9e67eee	1	1	Not Significant	0	0	0
338392bd247ac8a75fbe5d2eca0d0c9a	1	1	Not Significant	0	0	0
08fd53825a85a5ac6dad134bcfb16dd9	1	1	Not Significant	0	0	0
c6c797938763fbc426a56ba5afd78750	1	1	Not Significant	0	0	0
2d0e3445b3d7ac05c4bc5476692ebc95	1	1	Not Significant	0	0	0
ab3f0d61df30f21334fff511dcca7e21	1	1	Not Significant	0	1	19.9315700120185
779324753f2c13659a1b7ebc41bf8ee2	1	1	Not Significant	0	0	0
9fcb23d2540a87baaeeaaf588c36eec5	1	1	Not Significant	0	0	0
a04320abd312a5cba804a853e34748c3	1	1	Not Significant	0	0	0
1a0afb21f09dd44cb65b939822474a64	1	1	Not Significant	0	0	0
abaea10cd525045e1ac8302c216e0627	0.9986	1	Not Significant	1	1	0
bf86cfd526cbf59dad247dfbac2e74e2	1	1	Not Significant	1	0	19.9315700120185
08e8b1b3d93e00f5adc1c2c9ff147290	1	1	Not Significant	0	0	0
6944fd7c87e57e7c795fa697d2a815b1	1	1	Not Significant	0	0	0
ae0dafdf26959bc954832f4a9bc3f442	1	1	Not Significant	0	0	0
f61a655208fb92b46f90bf5861c6a682	1	1	Not Significant	0	10	23.253496808481
c48972e29275481479134ff95fa8368e	1	1	Not Significant	0	0	0
428952441c3cca9f4b627dab0ed4d6aa	1	1	Not Significant	0	3	21.5165315509436
8c4d0ca9a319754e5e7d3a4c4d5b8963	1	1	Not Significant	0	5	22.2534969527505
489f4bae1341b2716f319943d7432f62	1	1	Not Significant	0	1	19.9315700120185
faaa637870cf999188636fa795974d98	1	1	Not Significant	0	7	22.7389236974811
64629d653e68db1977342c5e474ebd88	1	1	Not Significant	2	0	20.9315692906715
4e86e8a11f4d6de401cd305ee5ea6e31	0.4118	1	Not Significant	18	1	4.16992363889772
68f0e64069ab8d555079d93b3ef5755e	1	1	Not Significant	0	2	20.9315692906715
ab5e916a00f1df76c75c3354b7b3c3b5	1	1	Not Significant	0	5	22.2534969527505
0f2d8c25ea4c35cd596ede68934ff894	0.0001	0.1913	Not Significant	523	184	1.50710517510769
d62d754b41b39632bd5d7068397b74b8	1	1	Not Significant	0	0	0
7b3b30152e0efde26e911f0287139caf	1	1	Not Significant	0	0	0
3b6193c64ecff2130eff9a35bb5d2429	1	1	Not Significant	0	0	0
5f73f16b2b7e7b34c949daa411510995	1	1	Not Significant	0	0	0
e1dc060cffcc61871df5e29de6c93591	1	1	Not Significant	0	0	0
8e70497e4e9fd35163b959ead22c4ff4	1	1	Not Significant	155	0	27.2076929839061
91eb4835bf4c23a4b2f644c50ca816dc	1	1	Not Significant	5	0	22.2534969527505
4a134814cdefce7a271416f8c17ebc91	1	1	Not Significant	0	0	0
32f68586165d01c15b79e183e980d12c	1	1	Not Significant	0	0	0
9a48e8d44f1bfd04818a8c41e372bb42	1	1	Not Significant	0	15	23.8384592611124
6a497bda1afe109d2b2f3abee8870553	1	1	Not Significant	149	0	27.1507370994689
de4167e72f7136a91f2e4e98c1e2341f	1	1	Not Significant	28	0	24.7389235429066
c9d76b93d5f8856de7f1bc83fbe492c1	1	1	Not Significant	34	0	25.0190314530067
202027b4e0b61edd9387f0c5c3df9584	1	1	Not Significant	0	0	0
d5086139bf4e80637bc4b2cef263177e	1	1	Not Significant	0	0	0
6c406b9174c31cccca08168feb155d00	1	1	Not Significant	0	0	0
488ab9d3508e764e058a808d6543828e	1	1	Not Significant	0	0	0
a9cac2b45f6614e9587d2ebd80c1d849	1	1	Not Significant	17	0	24.0190314954389
f8bc8e35efe2d4db7505527b622a3a6c	1	1	Not Significant	20	0	24.2534967363463
d1bd3a09ca9fc6cd7a6ef55570189e88	1	1	Not Significant	0	0	0
0817278740d8e9622269b3e2d675941c	1	1	Not Significant	0	5	22.2534969527505
7793168bb5d68ea34ab895e4d3903b99	1	1	Not Significant	0	0	0
022376e5e6aa6a8cbc693a22ae9c88c2	1	1	Not Significant	0	1	19.9315700120185
a775e8385a98de4e49e50d801eaca155	1	1	Not Significant	0	1	19.9315700120185
c893b0eb3801068205e259ddeb273187	1	1	Not Significant	0	0	0
d44bc3ef94aac22b7781e2796431e369	1	1	Not Significant	0	0	0
f9b5c0deb39f98a3691533df4f993e23	1	1	Not Significant	0	1	19.9315700120185
71be2900fb8fbf184a4c2b570fb05938	1	1	Not Significant	0	0	0
f8a69bd3189f61776122e1f4a41999fc	1	1	Not Significant	0	7	22.7389236974811
83a89a685e5082314aea43ef6194aa2b	1	1	Not Significant	0	1	19.9315700120185
92fe90ed967fb958845c548b64f0bbf0	1	1	Not Significant	0	0	0
63e3f321753792a9bcebf6c8e1c16573	1	1	Not Significant	0	10	23.253496808481
ef7df1538f7d6d004575a176d67021cf	1	1	Not Significant	0	115	26.7770586328137
ce7c1180c583670c514fbf0ef84049ad	1	1	Not Significant	0	0	0
d74b3558022cb51ae3dcc2baf5f9e1ab	1	1	Not Significant	0	1	19.9315700120185
8b5786b1a548c27295ac614c478d251b	1	1	Not Significant	0	5	22.2534969527505
168c84fb590b2ff6fbc2249ab44ddbae	1	1	Not Significant	0	17	24.0190314954389
b6f65ec768f70771b46e5358be836265	1	1	Not Significant	0	13	23.6320083984418
8807fdb0dcab43e89fc4cc3797438b96	1	1	Not Significant	0	19	24.1794961586991
8b1c90d8b0f8aadd1347967736b43c1c	1	1	Not Significant	0	45	25.4234216977137
4ff7eb823d1a18ba45a735ad1ff98b08	1	1	Not Significant	194	0	27.5314814189479
45a73dda1e19e37f055e0b834678886e	1	1	Not Significant	210	0	27.6458140938603
bf18402e8221f149bcfe1ad69b02e3b0	0.8914	1	Not Significant	13	6	1.11547708794732
12a2e05896b4eb2c70a2b57ab37e11f0	1	1	Not Significant	8	0	22.931568749661
fb2cba3a3167e1749dbf0fa2fb89c894	1	1	Not Significant	952	0	29.8263863341476
ae11e43b1fb1a16834c088526f6cf894	1	1	Not Significant	1193	0	30.1519468982287
ea5301107b4b1dbc54b84fdf347d3825	1	1	Not Significant	0	7	22.7389236974811
4fcfde17e5eca1ba815146b3e410d941	0.5839	1	Not Significant	2	22	3.459430962867
b15d265d64c4e8c7bd20b3838855b986	1	1	Not Significant	0	15	23.8384592611124
759818c1068848f7ec6479c38bd5688d	1	1	Not Significant	0	38	25.1794961207334
2d24bd04f7ed0e4314f3ca3dd4eb5d5a	0	0.0009	***	1828	1	10.836048913153	1
b85f9db8ef1fff20b1444c8bf9d29dde	1	1	Not Significant	2439	0	31.1836426127119
ba0511b838fb9fa8a455d8c1a81e9151	1	1	Not Significant	3048	0	31.5052157572908
02c2af6bfa5137fddc567d3ac93ab01e	1	1	Not Significant	0	1	19.9315700120185
f76fd931f4fbe23ea034489228d296d2	1	1	Not Significant	0	5	22.2534969527505
74c71fb55599e9ecd04f7b70e42f9e76	1	1	Not Significant	0	4	21.9315689299979
74a4a3eabf542f4dee5a189fdaabc9d3	1	1	Not Significant	0	316	28.2353493220668
70062896fd3a6fa00c9aca727dc6ac5d	1	1	Not Significant	0	303	28.1747425575585
42a59d50a495e7b7f61078ad3760171c	1	1	Not Significant	0	722	29.4274235982095
dd8b5f6bf435c2673e303f1cde25a4f3	1	1	Not Significant	0	872	29.6997528957556
a450e6c140bb1fc8e4bd39fa92e1b2b6	1	1	Not Significant	0	169	27.332448014143
4efbb6fd34e7e5d9f546ea560fbf4e6f	1	1	Not Significant	0	217	27.693119808417
77f0def251c54a79df25926cb6123c9e	1	1	Not Significant	0	319	28.2489811876116
cf4096d7c216e66a12be07c7dbce12ef	1	1	Not Significant	0	441	28.7162034181531
de2a4958ff590489d554db32e257ac55	1	1	Not Significant	0	489	28.8652592272267
9e80e6a1e6de4890047d9d2b47e83bf1	1	1	Not Significant	32	0	24.9315686144084
e7a7a249ca32b408a140333df5ecf16b	1	1	Not Significant	0	16	23.9315686594926
0079fb7b0c4aa1751c3f0294d605f888	1	1	Not Significant	98	0	26.5462784281608
7aa1429306fca6a7d0d938592bf2c6f5	1	1	Not Significant	92	0	26.4551305410627
4ceb0933d205a6e7b23939ca6e9f79d7	1	1	Not Significant	104	0	26.6320083013373
6c81cb3ddddd9064eeecd7421c57313e	1	1	Not Significant	131	0	26.9649915818746
23b44bcbf2f1a6d3ab2ba3c6ec0d0e09	0	0.0551	Not Significant	150	4	5.22881833944013
dbcaee6a572bbdf578437ddb3bb87c0d	1	1	Not Significant	185	0	27.4629500376388
f897487121a8432599dab5c485728b83	1	1	Not Significant	236	0	27.8142116247991
c81180b8d6bc7f57b48bc85db667a6ac	1	1	Not Significant	246	0	27.874083080528
5ebf7c104bed9b793f685aa50e67475d	1	1	Not Significant	0	54	25.6864560982042
bda473ccf32aa60e250fc0bc221d7e0a	1	1	Not Significant	0	325	28.2758644816791
992a50da0df7174ed2cdfb50b8266aa6	1	1	Not Significant	0	91	26.4393632253767
2e87bcf9fc66935dc1b848bb43e897f4	1	1	Not Significant	0	127	26.9202532674561
6f0248ffd090de7faad65d78ae167d2f	1	1	Not Significant	0	80	26.2534966822452
b09240a61dfbb9a3e969debee80254df	0.2696	1	Not Significant	2	35	4.12928233681748
58ac4e4cb7481e72c039432d7cbf5c7c	1	1	Not Significant	0	183	27.4472684154918
4670dce42a14c4fb6f0723bdbac3a66a	1	1	Not Significant	0	112	26.738923504263
68813cdc5b177f5226dde40a1e0704ce	1	1	Not Significant	0	150	27.160387269438
f38d00fcffe018757691bb676b254c40	1	1	Not Significant	0	22	24.3910002535385
93ccf0e4d4cdf18ab5b9d59c24a04764	1	1	Not Significant	0	9	23.1014937310659
ac4ac97f8478c0cdacb1fc1c2908b9fc	1	1	Not Significant	0	10	23.253496808481
ebabd6ade8df6276de20274d0b43429c	1	1	Not Significant	0	16	23.9315686594926
00b80723f35b074e03ff155b0164c231	1	1	Not Significant	0	22	24.3910002535385
f6277a1683f0d032fbad00320f82f1b8	1	1	Not Significant	0	17	24.0190314954389
3ca6b1122b44cdab46dc57cbe14c1550	1	1	Not Significant	0	10	23.253496808481
9671ae6467950d974ccfa67c26985fe0	1	1	Not Significant	0	10	23.253496808481
0bec2141be444ba2319c7f3ab9bf863c	1	1	Not Significant	0	42	25.3238860264528
fe3fe243b1b04c9169d6fc775fad49f1	1	1	Not Significant	0	59	25.8142116431385
f991ed8737a68e165d5f07d9b8eb53a2	1	1	Not Significant	0	116	26.7895495768888
583d9e566c802d10555aa9f1334044db	1	1	Not Significant	0	122	26.8623059187124
3c918dab864e579bc01aa481f2bbb437	1	1	Not Significant	0	12	23.5165311902699
cc38cbd9236c22b7c718155274cc08db	1	1	Not Significant	0	11	23.3910003191156
077a7f106ec1c446b4ac8d1b6f8bc170	1	1	Not Significant	0	117	26.8019333012383
1458f87a67d8bfdcccb7d8fb6a25681b	1	1	Not Significant	0	45	25.4234216977137
e5168fe8d6a8f70d3b4e294b27f1bfd0	1	1	Not Significant	0	75	26.160387279056
08d9c04387d58b604838bf59d9be48de	1	1	Not Significant	0	206	27.6180691035108
e8f1fb5ae0d5fd41a4998ad5b772cd8a	0.0011	1	Not Significant	3	303	6.6582110066149
eb5254eb8622b39edc4c067c49ea5929	1	1	Not Significant	0	17	24.0190314954389
084abd260c9ec6d2e5516775e36172a5	1	1	Not Significant	0	68	26.0190314317906
52a2e8a42790cc2e30cbb1b49b88844e	1	1	Not Significant	0	0	0
c272ce08d2e1a066a01f81ca752b9caf	1	1	Not Significant	0	0	0
7d8a57fd3dd6f97a870969473687f711	1	1	Not Significant	0	4	21.9315689299979
b1f2ac5052c34f4065a98569ba7ba68d	1	1	Not Significant	0	0	0
2434e3524a5e8b41515326a8e13ff27d	1	1	Not Significant	0	0	0
419cf9f36387dfb1e064c2ada062a0c5	1	1	Not Significant	0	0	0
bf68e21f2182b37d3fa66838ba9458be	1	1	Not Significant	0	0	0
6d6202f4961ff88f7eca8a93f958255d	1	1	Not Significant	0	0	0
86dcd7eaacdcb2047c2815db1b4eeeb6	1	1	Not Significant	0	0	0
95daf19801bff9da057503d2eff35732	1	1	Not Significant	0	0	0
e6a464cb4ab468363fbc8cb8f68b86b9	1	1	Not Significant	0	0	0
1ea704a53cda30c1bf9f5366b8e7d4cf	1	1	Not Significant	0	0	0
05c57bd6b82e857618d78e8106976f39	1	1	Not Significant	0	0	0
a3628db4a4022cb57dc4c4ff2291aa35	1	1	Not Significant	0	0	0
b5481610a2156afe487aa51b5bff8e38	1	1	Not Significant	0	0	0
0958369dfaedc83b0bd0e52e0e6a897e	0.6847	1	Not Significant	23	10	1.20163377962602
da9c374425c3a7332356787538faf79c	1	1	Not Significant	0	0	0
946a2f53ec275d96c7ffd5f749fbd936	1	1	Not Significant	0	2	20.9315692906715
2474b3f2802a2e7abf63d53c08f2bf1e	1	1	Not Significant	0	60	25.8384591889776
c58d960d4b707dd413e7cd5fe700d09d	1	1	Not Significant	0	0	0
f989e98aa00c171268e43b790f22c7a2	1	1	Not Significant	0	0	0
4ca8b7f537b7d38edce65bf280e23f93	1	1	Not Significant	0	4	21.9315689299979
4a807e9550eb6f55a4a057181a6fb209	0.6822	1	Not Significant	52	23	1.17687772710234
a00fb4d3a7785257075e0d0afadc48ff	0.886	1	Not Significant	8	6	0.415037439166559
e85a7546d1ec336bb903778ae3e7bf1e	1	1	Not Significant	27	0	24.6864561249208
a82a6a1062663077a36e3d7425455e63	0.1221	1	Not Significant	338	496	0.553316872745022
12072015dd84d742abe2e41f55f87fec	0.7888	1	Not Significant	2	5	1.321927662079
0aa2d468f595bbe62cedce5f34faad4f	1	1	Not Significant	0	8	22.931568749661
c05c675500dc3ec0091abd7b8fbcb2ac	1	1	Not Significant	0	0	0
d8afd9b93f4c9104f8403dcb18a63ee8	1	1	Not Significant	0	0	0
152aa9b9caa6751def2c749a3b256b8e	1	1	Not Significant	0	0	0
0fb4b11214d558aafc412933bb22ca1e	0.9986	1	Not Significant	1	1	0
84108e854cb3bd08230676738ad51d05	1	1	Not Significant	0	0	0
7c719717b67d1271e7664bc003fe5da6	1	1	Not Significant	0	16	23.9315686594926
e5057f2c37907791a0b8da5626e70103	1	1	Not Significant	0	56	25.7389235171442
d4f648f82617e9cfd4f0fb1c140805de	1	1	Not Significant	0	0	0
7fcb66df8ad0599d251123369f87cdaf	1	1	Not Significant	0	0	0
2c9403ee9ef3daaadd4db16e90ba18a3	1	1	Not Significant	0	0	0
236d9d449fff9ce07fed4696ec0c5930	1	1	Not Significant	0	0	0
6b1a69cc459489e55765dadf8afc72ad	1	1	Not Significant	0	0	0
89e72549eb889818bedce7442b24ee7d	1	1	Not Significant	0	0	0
b27d956d71a41f9394b21f97a7aac7f3	1	1	Not Significant	0	0	0
3631d166bea29de2c6c0f63f637fbb4a	1	1	Not Significant	0	0	0
337b5465678a36a26da56f292ae29ecc	1	1	Not Significant	0	0	0
f2b407c2e16da1bc9113e52f588ec3db	1	1	Not Significant	0	0	0
218359543f73cd4464e9ec0c23f585d0	0.0038	1	Not Significant	43	1	5.42626334555883
9ede80fe621110ada02a501734488af9	1	1	Not Significant	4	0	21.9315689299979
f8beb0293c9188a451165e36b9d0fcdf	1	1	Not Significant	0	0	0
d8cebfbeb868871fb1c17800e84bd78d	1	1	Not Significant	0	9	23.1014937310659
80b99670a833ecdf8907c0d7a3d35cf4	1	1	Not Significant	0	0	0
7ea1ff47cb6ea73ee09f613a3d1346e0	1	1	Not Significant	0	0	0
293cf77073d393c8daf4660cba882082	1	1	Not Significant	0	0	0
b9ba46804bf334f3b6b0fe332a23f7e3	1	1	Not Significant	0	0	0
d2e8bbdf7b757e551cbe05ff6b233e0d	1	1	Not Significant	0	1	19.9315700120185
e3e6afd8d2246b2ab16bd8e1b8e96f72	1	1	Not Significant	0	1	19.9315700120185
f8186da516ce922cefbaaeb70030a106	1	1	Not Significant	0	0	0
f7b9fa4bfb5731e2fe2bd17794aaacc2	1	1	Not Significant	0	16	23.9315686594926
8280d03befcd6c71c5d7f11187ef1a70	1	1	Not Significant	0	22	24.3910002535385
543f5c669c99542d0e7fd247f21335e7	1	1	Not Significant	0	15	23.8384592611124
e222882efbb62c9dea45f6ba6be97162	1	1	Not Significant	0	11	23.3910003191156
0820d909c8bbe5544c88e8abd05fcc60	1	1	Not Significant	0	0	0
3db36bb483b11f254c21b4d01dff3210	1	1	Not Significant	1	0	19.9315700120185
0bbb6a6a9494d5836fd91e304cc5f6c1	1	1	Not Significant	22	0	24.3910002535385
2348293ec3d2b012e917c8a5ce09ebf2	1	1	Not Significant	8	0	22.931568749661
4aba6ab79b9416ffca0bda1088073abb	1	1	Not Significant	8	0	22.931568749661
882abc703dbb2d648819707a1bd2e009	1	1	Not Significant	2171	0	31.0157125806039
a8ee32851c473af4b89e9414513d1bde	1	1	Not Significant	0	0	0
e1da2eeb70c216d554bd9635d077e249	1	1	Not Significant	0	0	0
f988456d9859735c12cf75cb196438e3	1	1	Not Significant	0	0	0
a487c57d21c55a0b6bdf95351b835a30	1	1	Not Significant	0	0	0
1ecfaf1d8ea183633195d45235a27d2d	1	1	Not Significant	0	0	0
4a4632f1fb8a3d673777c08bc3e9c22c	1	1	Not Significant	0	0	0
d80b7ceb2fefee8fe8c399837eb9cfa7	1	1	Not Significant	0	0	0
97f066ffc4137aa0a98ab9a7c06b7747	1	1	Not Significant	0	0	0
24339ac26522a213872e6bff4a03e178	1	1	Not Significant	0	0	0
b2f00130681740cf03d5ab9f3baa2b8b	1	1	Not Significant	0	0	0
d8d357b28603efe7650f29a0069ee3e8	1	1	Not Significant	0	0	0
850f7f3e38da006a0929ef82599efc02	1	1	Not Significant	0	1	19.9315700120185
2205a77a77a49b020ecc1568a527f6ce	1	1	Not Significant	0	0	0
9838cb0c621051614c3f30db91b7fe63	1	1	Not Significant	0	2	20.9315692906715
f1eb269fdc87be563049a25db64fd487	1	1	Not Significant	0	0	0
d0af83b27a450210bfc1ef7a203a4cd5	1	1	Not Significant	0	0	0
1e5c2340d28090b6be5e3de4ec10df8e	1	1	Not Significant	0	1	19.9315700120185
ef067d52259de6f277e011de090f1b58	1	1	Not Significant	0	1	19.9315700120185
92f3c8084d08bac476b062a10bceb44c	1	1	Not Significant	0	0	0
ead50b2f3d92429533fbd372c580e19b	1	1	Not Significant	0	0	0
c2a8ad29b456092b82ae18d63e858d2a	1	1	Not Significant	0	0	0
9397b3a5ff6c2666c6de0f4755485c49	1	1	Not Significant	0	0	0
5e0b14cb47851b36f7a40bd60f7172b5	1	1	Not Significant	0	0	0
94c6e81d94ef79a7f2112ec5a5ef1877	1	1	Not Significant	0	0	0
c6b58fb3709e67708012fd4181b66106	1	1	Not Significant	0	0	0
2e4ef38eb319c53fbaf65bb9e49ea548	1	1	Not Significant	0	1	19.9315700120185
9a94e44fe1609bd74d2a4a560cff6ad0	1	1	Not Significant	3	0	21.5165315509436
e320fada501135d8f0bc0c97da4eda96	1	1	Not Significant	0	0	0
5ea1dfa110673c429d389cfcec8242da	1	1	Not Significant	21	0	24.3238860608027
e376ead72e5fa32a82a0748ceb77efc2	1	1	Not Significant	0	0	0
ad695174ddbafdebdca0d5bafb3cd6ec	1	1	Not Significant	0	0	0
6ac46d728e842e0fd721a539b5d19563	1	1	Not Significant	0	0	0
76bc17087250f2762e5b83803077b26a	1	1	Not Significant	0	0	0
8805a997b875fa324cbd7511f2ef3d8f	1	1	Not Significant	0	0	0
d1005aab6ade23895f5d59f53e1920f1	1	1	Not Significant	0	0	0
86fc79b15c1becca8473620e9a04e5ed	1	1	Not Significant	0	0	0
45ef790c827f1cadbbd7002236610622	1	1	Not Significant	0	0	0
f89b2c897f0710bcc76b51390e82312b	1	1	Not Significant	0	0	0
24215edefa187d46a6d5934509c7af15	1	1	Not Significant	0	0	0
78f7b70dfdb120a1e4e364b5326eb152	1	1	Not Significant	0	0	0
44a5474bb4ccfaf3330190408eb50e9b	1	1	Not Significant	0	0	0
216ee7baa2282b3b55c27e36d2d50db3	1	1	Not Significant	0	0	0
3a9f38b96465aa57cd50f24096ec5937	1	1	Not Significant	0	0	0
e10fd25c26964e40a1c8bf4b278059c0	1	1	Not Significant	0	0	0
794a99e6905ac073c17734c124f6b356	1	1	Not Significant	0	0	0
334c3262767e08808745eefd485f2324	1	1	Not Significant	0	0	0
915b40831d70bb6d1159a397e285e29a	1	1	Not Significant	0	0	0
268a42cf21d191d93c3d6b9855296675	1	1	Not Significant	0	0	0
ba419a9214cf3030ca98ec11a99c4c5f	1	1	Not Significant	0	0	0
53cbb4dd02a24df391be3121feabe97b	1	1	Not Significant	0	0	0
c08bd72444111e0b12779a5a43a5d11b	1	1	Not Significant	0	0	0
444bf6ed750c9675896c4f67e1d31ae6	1	1	Not Significant	0	0	0
01565faa6500817d0d9df0310a90baf2	1	1	Not Significant	0	0	0
697ebd04e3f5d4cf380cfed01aeb38a4	1	1	Not Significant	0	0	0
07c14817becf68791d2bb2f54ce7d064	1	1	Not Significant	0	0	0
cbfb79e6f878c104c9e81acdd3556b4c	1	1	Not Significant	0	0	0
8fe889d99c87623582c7889cab697863	1	1	Not Significant	0	0	0
72200669fc9b6566c916710087d58ce3	1	1	Not Significant	0	0	0
d1a3ddde69dce97967eda8ad0ea78ea2	1	1	Not Significant	0	0	0
95f666f3db4237cf0338660aebc34691	1	1	Not Significant	0	0	0
efe23b69a582374909cee7787f3a4660	1	1	Not Significant	0	0	0
17187a8755aa4410a532f05cc12d66e7	1	1	Not Significant	0	0	0
3f25f305c813982b019d12c3842cdbcc	1	1	Not Significant	0	0	0
721a15c89c5b37a79358a312293589ed	1	1	Not Significant	0	2	20.9315692906715
036f1ee0cfb6840130045f96c327e2ab	1	1	Not Significant	0	1	19.9315700120185
c0bcfe5c4de77eb03b5003576c80cc6a	1	1	Not Significant	0	10	23.253496808481
90866534a4e251ac2c56854e10775e4d	1	1	Not Significant	0	4	21.9315689299979
301d2d08c5e3d49d0f971ef0d35f0090	1	1	Not Significant	0	1	19.9315700120185
a21d34d92ed42afece6c4fd646242a69	1	1	Not Significant	0	2	20.9315692906715
7bf64ac80be6b75da0117652db0e51f9	0.4917	1	Not Significant	12	19	0.662964968429164
d047ed296ce7138328cd981c6e4b0b58	0.0297	1	Not Significant	20	58	1.53605285297951
455da487837385281ae055c66976d123	1	1	Not Significant	0	639	29.2512406925289
51a0e201f0f23e1065df54bf21a6d4dc	1	1	Not Significant	0	1326	30.3044336305248
b6be7964f6a24b3a3682893e9c081080	0	0.0003	***	4219	1067	1.98334091038477	1
4815e415cc69adb2462f7aea13027d22	1	1	Not Significant	0	0	0
ec6000ee3fd0b251ca82b05f59b51578	1	1	Not Significant	0	0	0
c80df4df165ff8436149dd2e6ba0d4ce	1	1	Not Significant	0	0	0
342537e27153c99b3ca3b03573711b38	1	1	Not Significant	0	0	0
f3bcefb45d92c34e04a38c5b439d928b	1	1	Not Significant	0	0	0
2d5f8a98d974547236b379358915e3fe	1	1	Not Significant	0	0	0
5dfe6d1ed259a6f733c4ecda98a568d4	1	1	Not Significant	0	0	0
58b0e62ca5317f9d852f5de15bb45b09	1	1	Not Significant	1	0	19.9315700120185
1e61a74e37953f99458b07bd0fd66082	1	1	Not Significant	0	0	0
69c6f7d675cad9fe2ed6c8d0fba02bde	1	1	Not Significant	0	0	0
c90df5a2517e7dfb394b1a109b9bae11	1	1	Not Significant	2	0	20.9315692906715
c7a2ea7d95973d5ab7bd698f7637353c	1	1	Not Significant	3	0	21.5165315509436
f0e5b527cc5bb1740e6a8dc3335f4ced	1	1	Not Significant	4	0	21.9315689299979
ae80e738ba54426d8db53b7c91d19706	1	1	Not Significant	0	0	0
e9282edfa122f9b0ff38d0135300b562	0.9986	1	Not Significant	1	1	0
7bd6914df0e11b17f34fb0d505fd8fd9	1	1	Not Significant	0	2	20.9315692906715
5b7a5311e4c14c4f657873822e5ddc8f	1	1	Not Significant	0	1	19.9315700120185
e37a03222c72591f2a99fa3e07e24cf8	0.7888	1	Not Significant	3	2	0.584962260272083
a17ffa5c82446294f00c8fbae851dc17	1	1	Not Significant	0	0	0
35acc1982ae7bb7f79904aa4c14a260a	1	1	Not Significant	0	0	0
711ac567cb91336a38a6147961e34f37	1	1	Not Significant	0	0	0
04d36280430494b144a0f6bf3790a328	1	1	Not Significant	0	0	0
bca0a268782de2a65c37d72d120137ff	1	1	Not Significant	0	0	0
4b2e4563768692525a1f81326b6dc090	1	1	Not Significant	0	0	0
63890d4ccb7ef17d0dd6dd4e6c83572b	1	1	Not Significant	0	0	0
3d19be0e68a84128f5c767316910ead3	1	1	Not Significant	0	0	0
ee50eeb5c2efcf3db63caa617ca572c1	1	1	Not Significant	0	0	0
a074dbe8ce13c83601ede9f0b3713250	1	1	Not Significant	0	0	0
614a7fdb2f2526f9dd4d2f87aac9a9f3	1	1	Not Significant	0	0	0
075aeef96752bb0438616633eef168a6	1	1	Not Significant	0	1	19.9315700120185
c44d5559fd0addbb567797100de371ac	1	1	Not Significant	0	27	24.6864561249208
b37f3068bef287a45df22f248183c40e	1	1	Not Significant	0	0	0
496080443f99542c126dbf2213f06c77	1	1	Not Significant	0	26	24.6320083429535
5804d923cc62f8c24c82f7737398fd65	1	1	Not Significant	0	25	24.5754248168067
9c336e3732e3f61b3e11cc4c47581ca4	1	1	Not Significant	0	0	0
67f3980d004559f3b505f033325fa6cf	1	1	Not Significant	0	1	19.9315700120185
4b2b6d74b8f2e5fabb71438c04a856ed	1	1	Not Significant	0	0	0
6545106fdf984e53f4e415c5efdddb77	1	1	Not Significant	0	0	0
ccc10722101dc8029fdbb5e3b31953e4	1	1	Not Significant	0	0	0
b6964500913d2385cbf00ae8921fa927	1	1	Not Significant	0	0	0
811bdd935a7c3ecdc3c2a5162b020695	1	1	Not Significant	4	0	21.9315689299979
46f50cbbbffbf02329d8d44166fe8da9	1	1	Not Significant	30	0	24.8384592130225
3bf9de0d7535992bbef0a9941a6fb351	1	1	Not Significant	37	0	25.1410219739449
fffc53ba0d283dd8d848d60f173a7e05	0.0218	1	Not Significant	100	7	3.83650107604479
5a7f69a94b1cd90352bfb4bf0f5dfae7	1	1	Not Significant	0	0	0
e2143192410738dc05f20c09da3021fa	1	1	Not Significant	0	0	0
3a894766e4a49b300b03702c5ea74d10	1	1	Not Significant	0	0	0
397eb9c2eb9bd79b024a3de95ff77368	1	1	Not Significant	0	0	0
e327f839d47a43918d345cdd55df0a33	1	1	Not Significant	0	0	0
e4c8c569afe8f86920ee7049d475d4f6	1	1	Not Significant	4	0	21.9315689299979
bbd9236444d4c6122d6aaf07b269eade	1	1	Not Significant	0	0	0
6f7c396d53f685b60c72252f066843d8	1	1	Not Significant	0	0	0
a54e4b63aa1392d58595bc9617063224	1	1	Not Significant	0	0	0
504caac80b7fe2e14040acee1511788a	0.9986	1	Not Significant	1	1	0
1c7a976c46c9914f306240ef49e5a1d0	1	1	Not Significant	0	0	0
5282c1151b6b9c877e3312c629946d45	1	1	Not Significant	0	0	0
2f0acbfd74e06fe2accc236421248f39	1	1	Not Significant	0	3	21.5165315509436
461b77aa6dd8f9928c5c085960f88dab	1	1	Not Significant	0	2	20.9315692906715
6f14c7a38a5399c2baa0787e664a783d	1	1	Not Significant	0	0	0
6c7cbc2bf64b455fffb1a0c8d7c9dd83	1	1	Not Significant	0	0	0
1db38f0e948342929cda95238777b7cc	1	1	Not Significant	2	0	20.9315692906715
a7a221f87776fb81c15e8e0a4652f000	0.9986	1	Not Significant	1	7	2.80735368546256
2fe15c9afa491ed2f86de83714c3ff6f	1	1	Not Significant	0	0	0
6c9f87eba9d3348b4c2178418f263a12	1	1	Not Significant	0	0	0
c89f065bb1693c6f75f71e6eef6e0c38	1	1	Not Significant	0	0	0
033e46e395299a02b2a7dcd0a21393f2	1	1	Not Significant	0	0	0
456318db12fc901fe7a8d78daa2c1929	1	1	Not Significant	0	0	0
abff08796c096d64a9fe362386d8a73b	1	1	Not Significant	0	0	0
41b03d7a76154ebcf1c26c1fa546c1f8	1	1	Not Significant	0	0	0
ec47f096503c662b05aa004ecbcd45bc	1	1	Not Significant	0	0	0
4210aee14867037ff93b73a443a641bf	1	1	Not Significant	0	0	0
c8ca8e2ff62990dde4dca7cc5cb282ad	1	1	Not Significant	0	0	0
fba94ef92b59ba62cc6197db2d14ca56	1	1	Not Significant	0	0	0
fb7ea79cc54b0ea867c3ecbfbc6f16e6	1	1	Not Significant	0	0	0
e9716b3093a054f302b71f3183cbf7f7	1	1	Not Significant	0	0	0
eda9884bbec0a9f9d8aa7a735a6c1940	1	1	Not Significant	0	0	0
814d1666646045cdf979752fbf1f936f	1	1	Not Significant	0	0	0
5ab4924076a8000ca8b0314aff757229	1	1	Not Significant	0	0	0
44570b49d1f516980fbe5dc462815ddc	1	1	Not Significant	0	0	0
8098e2e81f5d0c8ce10251c706eeabff	1	1	Not Significant	0	0	0
89b08b85abe3654332166bb11b40542d	1	1	Not Significant	0	0	0
8e3013d63d496d04dadd2fd1808bf562	1	1	Not Significant	0	0	0
b98257962ef4fb1b13649df741d42077	1	1	Not Significant	0	0	0
c306eebd9cbd1464aa8022f21bead461	1	1	Not Significant	0	0	0
210c37725ebf31f5aaf1c94234f85e75	1	1	Not Significant	0	0	0
641f87a45e1843bbaf319b714449a423	1	1	Not Significant	0	0	0
bc2abd26a72a23dd7c7f78c274d5aabe	1	1	Not Significant	0	0	0
8c14dba2dba57a6dd8b742ae189e67c9	1	1	Not Significant	0	0	0
8326e11e91636d96bf317f046a0c5e70	1	1	Not Significant	0	0	0
6ff23591346e5ac4c54c9862b4e3e2aa	1	1	Not Significant	0	0	0
cbe0518274fa97458f73e61678b773f5	1	1	Not Significant	0	0	0
366e05be1d54185b65739b03da01346f	1	1	Not Significant	0	3	21.5165315509436
26d8971f406ef1de71328c11232656b2	1	1	Not Significant	0	0	0
91874cb03cb1a02ff7102416a356c225	1	1	Not Significant	0	24	24.5165311301576
65655a7ab3b9d5445a8ff6648e0ced72	1	1	Not Significant	0	0	0
62d324ca97a66e26a099bdc853b3c00d	1	1	Not Significant	0	0	0
e93eef99a62b20711171c98fefe34e7e	1	1	Not Significant	0	0	0
a490a100acf808e36955940598ecda1d	1	1	Not Significant	0	0	0
40e8150a30f9837eb3ba3afd77f391fd	1	1	Not Significant	0	0	0
08a3b87689d1b1d88dae9c99356ce46f	1	1	Not Significant	0	0	0
879b89f303a3b176aa88ede92cb158a2	1	1	Not Significant	0	0	0
3e6a26926f14bdccf8492c276af8b94b	1	1	Not Significant	0	0	0
be7323bf10f2e49bc41c4de0b24c2ee5	1	1	Not Significant	0	4	21.9315689299979
cc446f60f1c0ec9f0b3f649ce3b969f9	1	1	Not Significant	0	0	0
4a8f26c922b82c1d359665fb0f616e08	1	1	Not Significant	0	0	0
fa87b1d24671483970bac0be17f444a7	1	1	Not Significant	12	0	23.5165311902699
aa6a54f6f048d9e0853a2981464f186c	1	1	Not Significant	0	4	21.9315689299979
8733e1bee2b56c57160d7f590e333bfc	1	1	Not Significant	0	0	0
222f013d05aee3eed50db858a6ffe289	1	1	Not Significant	0	4	21.9315689299979
88d8944ea0d621ad9bf6ad389d45e03a	1	1	Not Significant	0	0	0
59429664d38120c164ccb69242f36d26	1	1	Not Significant	0	0	0
3900d8691a6928dcfa8757fb9feca338	1	1	Not Significant	0	3	21.5165315509436
cef7cbff209927ba1b3cfbd172922715	1	1	Not Significant	0	2	20.9315692906715
c5b5a4c4d3e8d246b1b5ea23cea23086	1	1	Not Significant	0	10	23.253496808481
5e1cab924edee47d293340b4e0dfba50	1	1	Not Significant	0	5	22.2534969527505
62d889c90b53aa91487ed3a962b9c655	0.0189	1	Not Significant	130	1	7.02236638143179
68fa03043b689299aff1c3045b8494b3	0.7993	1	Not Significant	16	6	1.41503734899813
dbe3c2641a8f141e9495feffdab70b5d	1	1	Not Significant	0	0	0
39b99f849263b22b04485da3f0ae170f	1	1	Not Significant	0	0	0
949a4a9d10afbe16891ab34851099006	1	1	Not Significant	0	0	0
48b8e8eeaf058daf26da8c7d8bd132f7	1	1	Not Significant	2	0	20.9315692906715
f17495c1da923722531964b9a60fabd4	1	1	Not Significant	0	0	0
699b37809659264d34d24f8ff9f10a21	1	1	Not Significant	0	0	0
8170fcde141d973411b5bd80d9afd715	1	1	Not Significant	0	0	0
a684ed31886f04113d5d8258e189db8e	1	1	Not Significant	0	0	0
e8d14c3c8103faef6df84694282247d2	1	1	Not Significant	0	0	0
24c532649e9aed6c292bc1849359b944	1	1	Not Significant	0	0	0
9392869f9974dab8b29fa780d24c895f	1	1	Not Significant	0	0	0
7a5f46a6fcf42a9e65a1366436a2183c	1	1	Not Significant	0	0	0
a6d23448d6af08bf640dffd8c411a423	0.7848	1	Not Significant	8	2	1.99999945898953
e4b60442d846ad199b4b14e0a3685e4a	1	1	Not Significant	0	0	0
a42915ad63511086a43e8f33ae699046	1	1	Not Significant	0	0	0
13bc8a973a966f446e3740dc92664a43	1	1	Not Significant	0	0	0
4be38c156e3248723586906d6f3742fb	1	1	Not Significant	0	0	0
89f7213fa8bfb5e721f39fd79f8b8b1a	1	1	Not Significant	0	15	23.8384592611124
a2e3c76e523e10ef2a50a76646c73538	1	1	Not Significant	0	17	24.0190314954389
0acb287163ea375a27544b92fb2cd1da	1	1	Not Significant	0	5	22.2534969527505
4e078e6b996893f5f7faef1c6a08304d	1	1	Not Significant	0	7	22.7389236974811
ababb09daf22dd69b28e3a3b9abed6a6	0.9959	1	Not Significant	31	8	1.95419617658856
9cfd0dd6efbd8ec541f838d553717b4b	1	1	Not Significant	0	0	0
07cf0c33cc4ba5c164baeb7344323ac0	0.8914	1	Not Significant	3	13	2.11547684749821
947cfe34bdd01a268e1bb103d69a42bf	0.8941	1	Not Significant	15	6	1.32192795061788
cc8297b052dc4369d1b16216a762f9d1	0.5862	1	Not Significant	18	3	2.58496209997261
fa8d28cf7555627632987b8ea22d2cd7	0.8887	1	Not Significant	11	7	0.652076621634505
9fbde2c67529bc06154ceaf7603095f4	1	1	Not Significant	0	0	0
b21caf0e4edf809a9951603acd5b331a	1	1	Not Significant	0	0	0
ac8875368a06d849cfee373b25493637	1	1	Not Significant	5	0	22.2534969527505
340d3ca2b891e8e1f616704bd9b15de2	1	1	Not Significant	0	0	0
3662ad6eb297b827bb5c25bf62035be3	1	1	Not Significant	0	0	0
c4f98c36c6095a1f26a36322abd29d2a	1	1	Not Significant	0	0	0
fc3887cd04406b215cf4801ad4597a4b	1	1	Not Significant	0	0	0
5e004d2c5a78352b5141632d1858544d	1	1	Not Significant	0	0	0
2d29020d7f86cf131e60fb2937a2529e	1	1	Not Significant	0	0	0
89550d196c287f96c1caacb1f6361a0c	1	1	Not Significant	0	1	19.9315700120185
75784fca4d6bace2be72aad577e00d2a	1	1	Not Significant	0	0	0
7fd1155b662fd37599514c8f61e620f0	1	1	Not Significant	0	3	21.5165315509436
e5ed1601fea3d916a14705a443cfc1cf	0.9986	1	Not Significant	1	1	0
ed6695dc61d4c55e8869c0d948514f60	1	1	Not Significant	0	0	0
cec67469d97348f6c7bf8eb50498e180	1	1	Not Significant	0	0	0
c7b80a8e7ec48ac2d274c84f65947910	1	1	Not Significant	0	0	0
9c18a20cfc004158226880e1a1dbb1dd	1	1	Not Significant	0	0	0
61642a9436298b6a35abf1968dafe8de	1	1	Not Significant	0	0	0
a8a0dc6790bcd9b3d75ca5f6fe877070	1	1	Not Significant	3	0	21.5165315509436
8e9e935c63f1b330149d1a0aa34884d1	1	1	Not Significant	3	0	21.5165315509436
37528737deb2a29d2f4ab7d21fd010be	1	1	Not Significant	0	0	0
0eec2f39deb0b3f54aaf5c568430e6ac	1	1	Not Significant	0	0	0
0e76690b0ed9b2d86003ca9728f731fb	1	1	Not Significant	0	1	19.9315700120185
1b212cc3a438c0873ccc5ee4148714b3	1	1	Not Significant	0	2	20.9315692906715
f0be1cba48157d71c6e8928d030ef18e	1	1	Not Significant	0	0	0
5ba47d784aa70d2ff2179408cbdf99e1	1	1	Not Significant	9	0	23.1014937310659
8064925ff04f8e5ee7360a6eee872fa5	1	1	Not Significant	0	0	0
eb33bdafdb151567b916634ec3bc95a3	0.8914	1	Not Significant	1	3	1.5849615389251
91a5fadfa5e991c3f9623fea806aeb93	0.9986	1	Not Significant	1	2	0.999999278653021
9c8261cd5b0b4b981992900681ac0d7d	0.6872	1	Not Significant	4	7	0.807354767483166
65e0b372f55e211cdd2f642e96b270e7	1	1	Not Significant	0	31	24.8857649262496
ea99b08c5be68fe122a1f0705b88ad53	1	1	Not Significant	35	0	25.060851627489
e9e1d4036975db71274c8b95186afd21	1	1	Not Significant	0	0	0
bf0c6dc995cf80bc1caa48c5bd0d72b7	1	1	Not Significant	0	0	0
46eebd2848103e0b45170b826add76f9	0.8458	1	Not Significant	17	22	0.371968758099592
0a766330c71de0a18211cec7702fb63e	1	1	Not Significant	0	0	0
b57df3803fbf7da1f86c3a2ec7b05c97	1	1	Not Significant	0	0	0
eb36fbba93f7cf41a706933cd8912e4a	1	1	Not Significant	0	0	0
401b431a04d89e4d0958fe8890543fbb	1	1	Not Significant	0	0	0
e6a0bc0ef869a74707bc45216195179b	1	1	Not Significant	0	0	0
addf810e60e2345a2964dd589e12ffff	1	1	Not Significant	0	0	0
09d6445c25b145d46858db2ee95b9f45	1	1	Not Significant	17	0	24.0190314954389
a61cba5ba8db9a8b95e09678cebd7f13	1	1	Not Significant	5	0	22.2534969527505
eb05855241342af74558c6180cf2ce06	1	1	Not Significant	13	0	23.6320083984418
42b390bdca3ffa0b5c3b7ee1f79c9e47	1	1	Not Significant	14	0	23.7389235944314
e33e2b98dbe4ed6b5cfc420e5bc13d69	1	1	Not Significant	31	0	24.8857649262496
54721e708efd17e9bc3fcc2b2580b1ed	1	1	Not Significant	0	0	0
3ec4751afc0c766730e1b5e25595b1ee	1	1	Not Significant	0	0	0
2babfc55ab140a102d08d3e1a3605651	1	1	Not Significant	1	0	19.9315700120185
07ad33a86bad5625dcef553da1dadba5	1	1	Not Significant	0	0	0
e839dcbe876c2f5edcd81c997e032853	1	1	Not Significant	0	0	0
c4a53a5a9792522e21c57a98d3b50a69	1	1	Not Significant	0	5	22.2534969527505
a369267bbeb978a1e54b7a5f616b06a7	1	1	Not Significant	0	0	0
1a36e93f9c056dfd8829fc3bff3f38a3	1	1	Not Significant	0	0	0
61b96be3f14b7b17e656d22b68b7bd59	0.3445	1	Not Significant	35	8	2.12928287782796
2ffdcef0e517ac39191915e1ef32f94a	0.1675	1	Not Significant	125	1	6.96578285350933
5234bfb1447e3cceac8e9bfd180f6e99	1	1	Not Significant	0	0	0
b5ee4f80341f55dd60cb2e8bc8590585	1	1	Not Significant	0	0	0
93ab938aebf8c0b96c61ef20a8a53011	1	1	Not Significant	0	0	0
5413dac8b61f7bdfd39b466a5bdf993b	0.0018	1	Not Significant	47	1	5.55458743967896
09e0c05ae6eee448979dd6313af5ab7d	1	1	Not Significant	76	0	26.1794961017506
fb7a8deeeffc3df7de0781c594edd040	0.4436	1	Not Significant	31	46	0.569365630494524
85480f92d23e66c3c6cb4bbcbfeb5951	0.6872	1	Not Significant	26	34	0.387023110053184
c681793a9e14714c2e8cfba6926f9dae	0.5687	1	Not Significant	84	120	0.514573167677276
c6726746f0c5a803639020c26602d19b	1	1	Not Significant	0	31	24.8857649262496
40c287b99c15e7a719d1a6973120ae6c	1	1	Not Significant	0	264	27.9759626941474
d715a0ea2297646e75954cfdf9308f9d	0.0003	0.7316	Not Significant	14	364	4.7004396190549
6e58c9a09b119a6a2711f3053ab8a8f3	1	1	Not Significant	0	408	28.6039939148317
b65b4b94ac973c58b8110fe3ae858fd9	1	1	Not Significant	0	357	28.4113488373944
122b9000d7497452afe5ea206fe0b6a1	1	1	Not Significant	0	39	25.2169708251786
2479f5abc22ebf9e67bcc87d3b8de182	1	1	Not Significant	0	0	0
6f95e85338ae8bf3d9774952451992c6	1	1	Not Significant	0	0	0
18a352ebafe609d96999f272f02cbe66	0.0042	1	Not Significant	18794	6680	1.49235214587498
8e782a323321cdc224a68786287d5c1d	1	1	Not Significant	0	0	0
725abc6ed6b3ebeb83ce21bc5113b15d	1	1	Not Significant	0	0	0
331b23449fb10acbe0d6bcd7efc165bf	1	1	Not Significant	0	0	0
e0070ed80091e55c1f3635a3dda7826c	0.8914	1	Not Significant	2	1	0.999999278653021
d3f5c55e5de306dee5f394b0e6ac1e62	0.2167	1	Not Significant	4	36	3.16992468084346
cb2d71c0854cd1975aa03bb36605faf6	0.3342	1	Not Significant	25	45	0.847996880907039
bb40cf701e5d91bbc3cb0eb5d2289285	1	1	Not Significant	0	0	0
9a492032de9e16910dc4d194896bda4d	0	0	***	2293	601	1.93179945709829	1
0a363545258ed30e03b1e09461a878a4	1	1	Not Significant	0	0	0
d4843fa0ba18b719a6ee4b251c06e460	1	1	Not Significant	0	0	0
5b8ad7585b3a2e121c69160d0421542d	1	1	Not Significant	0	0	0
c653ae4ba7c0820bd2433aebe3b31e3f	1	1	Not Significant	0	0	0
ea8c323f252300db3e6d541163dd71ac	1	1	Not Significant	3	0	21.5165315509436
ffdcbf3c67e316cc7aaa5b48a2332848	0.8941	1	Not Significant	8	13	0.700439648780761
75addee53bae6b16fcb435f31508c9d1	1	1	Not Significant	0	0	0
04f5d047fb048d84b59605a67088fd8e	1	1	Not Significant	0	0	0
2e809935353f0541754bf6556e412508	1	1	Not Significant	0	0	0
bbca878b3df044d60f07871acfb3b16f	1	1	Not Significant	0	0	0
739028f256f269423aa373816f6b2810	1	1	Not Significant	3	0	21.5165315509436
24b4d4a22901072cc4e0ebf58697b784	0.9986	1	Not Significant	1	1	0
3b4ebb226e638fd36e80ff984a0c32db	1	1	Not Significant	0	0	0
0ec8713e754dde3d2ef88538ab225cd5	1	1	Not Significant	0	0	0
499f44faa733f2d7152ceae14228cba6	1	1	Not Significant	0	0	0
163c38df0389a1bbdaf0ee62ce1283a0	1	1	Not Significant	0	0	0
44785b5ee93979a6578898e7bca3c486	1	1	Not Significant	0	0	0
03b1387c2e4aa7778cc088ed845c63b6	1	1	Not Significant	0	0	0
e91c25be97a9528765f0fa95db5ad8e6	1	1	Not Significant	0	0	0
9f3c69d06eb0b6fc4d8c176dcfbf3366	1	1	Not Significant	0	0	0
6dfe7b49febfeafd1b880893a2bac06c	1	1	Not Significant	0	0	0
1cf03466789fef43a7a9ae0e4e2637f2	1	1	Not Significant	0	0	0
92357d91d16c91829f9052b8c319434f	1	1	Not Significant	0	0	0
e700299b9266d566a5e5b8cbc9d3d99b	1	1	Not Significant	0	0	0
f7593252a39cf4c6fdef4ac5ef798259	1	1	Not Significant	0	0	0
8cea4f254e2766236721855c592c0de1	1	1	Not Significant	0	0	0
a677abbab30bd184ecf3e1e317b150ad	1	1	Not Significant	0	0	0
e597c3a9b672bdf7142f953b3e65fde5	1	1	Not Significant	1	0	19.9315700120185
1751be9a763c7670b431c09bd3b26280	1	1	Not Significant	0	0	0
8917a79ae91c34cb9823c46b20dd81de	1	1	Not Significant	0	0	0
833a00efa27a693027c09906cf9ef2e5	1	1	Not Significant	0	0	0
ba36db76a7ebdc6e13a88687728c2a9e	1	1	Not Significant	0	0	0
fbf0d6e235f33cd5a969548074372862	1	1	Not Significant	0	0	0
8ad9f9a7663f47847482c00c3a6e419b	1	1	Not Significant	0	0	0
0c29ae1688889e3493e5987ca15ce801	1	1	Not Significant	0	0	0
10e8de22c18e92bffce2c291f13b9d7b	1	1	Not Significant	0	0	0
13653d5750e9a18d63df8ba832a04c23	1	1	Not Significant	0	0	0
a4128d22b593d1b4719c2864b025316d	1	1	Not Significant	0	0	0
a91bb813014e09615b008a1ff573bb46	1	1	Not Significant	0	0	0
be70e1d75789214357668facf5bd145b	1	1	Not Significant	0	0	0
362b1ec6a222e06d09643e29c6d3ccf1	1	1	Not Significant	0	0	0
c671d6d4e43d2d0a75b5f5878e2aa6a5	1	1	Not Significant	0	0	0
4292d92990b2bbdfcb1ff200c39f6631	1	1	Not Significant	0	0	0
4b9be0d4ca5a245c6d22b02a60f2f550	1	1	Not Significant	0	0	0
d3656703d6f29bf41f6954e35ac31e0f	1	1	Not Significant	0	0	0
b4327084caea2d2e5a4efc536362e7f0	1	1	Not Significant	0	0	0
9c59a7fdd109cfe345bdfab55e38dbb2	1	1	Not Significant	0	0	0
b6f3c84ca1d41a5717f75b54d566bc76	1	1	Not Significant	0	0	0
b8264c235cfb61ed97b005526ff677c4	1	1	Not Significant	0	0	0
b6e30ce47a40411cd6acfd895d79cfa5	1	1	Not Significant	0	0	0
090121ac7d933d4962c63f34299feb1d	1	1	Not Significant	0	0	0
96b631b6f744603191959bfd5d8d98dc	1	1	Not Significant	0	0	0
c8f81eff886f090c08b36e348261a06f	1	1	Not Significant	0	0	0
40a1b568a4a027b67163ca1a42a012a8	1	1	Not Significant	0	0	0
7cdff3961cc138a35fb88f3ba2e8b0f0	1	1	Not Significant	0	0	0
bcd648b7ed262a0d1722903ef43461f0	1	1	Not Significant	0	0	0
0221153bec2dcbc75bf5981322b63e1b	1	1	Not Significant	0	0	0
35388793ff5767a260e909183bb55932	1	1	Not Significant	1	0	19.9315700120185
275122d8e6bbcdd10035dbd1e1c98fd7	1	1	Not Significant	0	0	0
f8696a3d91ae73a20eff1e6e6e789b45	1	1	Not Significant	3	0	21.5165315509436
d753c1b09c9551a2b13b992042136171	1	1	Not Significant	7	0	22.7389236974811
92586e1156977eee55e4122b286d76fb	1	1	Not Significant	13	0	23.6320083984418
d952cbb6ab8f7bac7712cb0356ab213f	1	1	Not Significant	10	0	23.253496808481
96a396c60141397197da9ee3169948dc	1	1	Not Significant	12	0	23.5165311902699
cf2e07fef27299e1384570c5a7a9431b	1	1	Not Significant	0	0	0
21b0b9c626e8dad135ce81c32fdfee32	1	1	Not Significant	0	0	0
e8dd654761af34587745d18ddf405bfc	1	1	Not Significant	12	0	23.5165311902699
344f0b80fb7df1713980f424151545b5	1	1	Not Significant	27	0	24.6864561249208
ac0d127c1002ed6eacf2546c184dff5e	1	1	Not Significant	10	0	23.253496808481
3f104a6bb70bb18795b6b1015cc3a27c	1	1	Not Significant	14	0	23.7389235944314
b0a83d83867b8e17a3c8e50ebd984d2a	1	1	Not Significant	20	0	24.2534967363463
97ad7d7a728e50d16f5364068f4e3c46	1	1	Not Significant	19	0	24.1794961586991
3237923c4363676883984e778b67f7f1	1	1	Not Significant	19	0	24.1794961586991
1e3a8cbdb1d92ddc670495db7f4dcba8	1	1	Not Significant	23	0	24.4551305881071
036da4d879c102760817eea9a6307cb1	1	1	Not Significant	18	0	24.1014936509162
54836ec65014313692c329c3743520c6	1	1	Not Significant	22	0	24.3910002535385
4dfd650c5c918e9541307f054e83d403	1	1	Not Significant	21	0	24.3238860608027
b5e0eade5020f9c621ec113f7626e460	1	1	Not Significant	22	0	24.3910002535385
a1f8c5211fb99975dd1b93ddbc4d3929	1	1	Not Significant	31	0	24.8857649262496
4e59d41f8b193e27973ecda362517d91	1	1	Not Significant	38	0	25.1794961207334
1c7e8a8150b8bf61943f8b1f7d25d530	1	1	Not Significant	18	0	24.1014936509162
0738be06dd49e3f99a30994e2cc8860e	0.0089	1	Not Significant	22	1	4.45943024152002
0a7e7885a85d7d1a72325b630d0a60b6	1	1	Not Significant	17	0	24.0190314954389
c9e8ccfe0cb40563180de029233cffa9	0.1003	1	Not Significant	17	1	4.08746148342043
43fb30c03dfb8b7f5156b8cdfd75cb7b	1	1	Not Significant	32	0	24.9315686144084
3691cda183c89836147cd8d5b31c4813	1	1	Not Significant	7	0	22.7389236974811
0a3f78fbe235cc9e6d797e3da9eaec90	0.1685	1	Not Significant	23	1	4.52356057608856
62272c22bc5b262ee943d85d0a7c99d4	1	1	Not Significant	19	0	24.1794961586991
340b8ee756e4dfd9527d5daa0aae38a5	1	1	Not Significant	11	0	23.3910003191156
9d1def433cfce7cddc9ce38484fc5df6	1	1	Not Significant	17	0	24.0190314954389
500a37c9b28d1882b016636f59992eb9	1	1	Not Significant	18	0	24.1014936509162
e29461f201214346490009abd0b6eee0	1	1	Not Significant	13	0	23.6320083984418
71e058ec2781bbd85116c852a5a18047	1	1	Not Significant	25	0	24.5754248168067
f6efc8b01b913738206c915196649aa6	1	1	Not Significant	14	0	23.7389235944314
3975fade9849540a4d0172d8e51f113f	1	1	Not Significant	26	0	24.6320083429535
69cf336d95e347b2afa2db8e31539bbf	1	1	Not Significant	67	0	25.9976577813147
e8407335049f4d0eeb415765fa4e76bb	1	1	Not Significant	85	0	26.3409595224348
3ebe3d2b4fda1099fa339fb42588d247	1	1	Not Significant	40	0	25.2534967002789
2058ac62651a05c99610a61b6f2d0802	0	0.001	***	103	1	6.68649909849565	1
11b9f7f14f9b22edb5b1c6097cde3480	1	1	Not Significant	122	0	26.8623059187124
5a60ee2d687d4a12cf4eba5bda0ebf53	1	1	Not Significant	145	0	27.1114776692887
0700add435b54c9a54f11cf0ca0bbddb	1	1	Not Significant	128	0	26.9315685805952
3b8687b081dbe40a29d9630654104b66	0	0.0022	**	232	2	6.85798027999874	1
83e3a2fb0cab6625c6e8fa8c0036fe92	1	1	Not Significant	0	0	0
23b4b22b019f0c170649f2b8efda2dd2	1	1	Not Significant	0	0	0
379b5c532347467f62ab37d67eec1911	1	1	Not Significant	0	0	0
96ceda38b81bb9003549f4ba1d3d3930	1	1	Not Significant	0	0	0
a5296f76d07bfb39b100ea5d40d0de18	1	1	Not Significant	0	0	0
61bb1b0414554ca9de59fe5d5dcdd362	1	1	Not Significant	0	0	0
f1fb216c823696dcfe8c79ba7ad3ab77	1	1	Not Significant	0	0	0
73a62452e2e8690ff2ed133cf00612a4	1	1	Not Significant	0	0	0
34b470c98c8a18661b083b1e0ce728b0	0	0	***	804	4	7.65105133229961	1
e2d0140929b274408c21a4c536406b27	0	0	***	977	1	9.93221331075073	1
a35d974c5469e222f5c1923f2a586aaf	0	0	***	265	1	8.04984711220038	1
6534324d30237f80d82ab4e5145ec6a1	0	0	***	473	2	7.88569565504215	1
60d10f0de07120e2ee258fc1cb6d8e36	1	1	Not Significant	411	0	28.6145631565161
4997fdc65dba3cc4973223301309afb6	0	0	***	565	1	9.14210561716167	1
0eaf19fac33982dd5b813526becac892	0	0	***	411	2	7.68299386584455	1
c7b4c6e5e25cbdc09e03fa819073a6cd	0	0	***	495	1	8.95128327518719	1
af4b05d3538f7ccfc098ecb85b4ea903	0	0	***	10284	25	8.68425764749142	1
5835261490b17d43abadb6234724daf7	0	0	***	11601	42	8.10964409279968	1
0005c46261659f528420a7ea4fd217f4	0	0	***	26538	93	8.15661320105329	1
80f0791e01936fe6f25e7eb143782033	1	1	Not Significant	0	0	0
6fec0e0dfbc3882a5e7f9d34eeba1be7	1	1	Not Significant	0	0	0
e43f90ed9da94086361e28cfc0cf4ccb	1	1	Not Significant	0	0	0
54e1720f70fdeced3ef1ff2ea94e2fc2	1	1	Not Significant	0	0	0
b895f47ef63025e89cf24c1e2f2bfbe6	1	1	Not Significant	0	0	0
f6971bf259c939d5d0412db0f28c095a	1	1	Not Significant	0	0	0
924d6416af31718b7c3c8ecba95593ef	1	1	Not Significant	0	0	0
25000d108255d22d739f3ed7a7df12a7	1	1	Not Significant	0	0	0
8a1f703feae2aabc515f714ccc9b50a6	1	1	Not Significant	0	0	0
cd03e9117737bd8ea50e963c20eb1d45	1	1	Not Significant	0	0	0
3d878e29aa6452cf4bb6a0e9ebcb0221	1	1	Not Significant	0	0	0
3522d22ae221176626951934d50cd9a0	1	1	Not Significant	0	0	0
dd82b002dabc55e58382361883a54fc7	1	1	Not Significant	0	0	0
b54aca4b6fc879455460de0762088537	1	1	Not Significant	0	0	0
49e104950d2e07ca122431e741903351	1	1	Not Significant	0	0	0
af645c7f8700e80706eb2fd1e43fbb48	1	1	Not Significant	0	0	0
9eadbb487d027a10a6bdb612a878187c	1	1	Not Significant	0	0	0
e476d060c215c3b50f9f7f06282d9b75	1	1	Not Significant	0	0	0
e74a46593be7218991a0ce52b99ce5b7	1	1	Not Significant	0	0	0
cd9225a0c7416f3765bb987787aba8f5	1	1	Not Significant	0	0	0
7cf281e4cd56a6d085ab85b9149f26c0	1	1	Not Significant	0	0	0
f6d86136476bf675b42ef07488d73c7a	1	1	Not Significant	0	0	0
41529e74bb45ce7763a1cbab44a20538	1	1	Not Significant	0	0	0
d5b1c57ffef5c9f35cd8968bc14b4fb8	1	1	Not Significant	0	0	0
7613c784e53f724adfdb4f00bfc9f4d1	1	1	Not Significant	0	0	0
279327c480eefc39792145ecd07d69e8	1	1	Not Significant	0	0	0
6084463711b349cfe42f1a86ff652550	1	1	Not Significant	0	4	21.9315689299979
dfa1a5c0f7d52a569af44acc9f842224	1	1	Not Significant	0	9	23.1014937310659
14ad54461648b5cdaf341e2d114fa3a0	1	1	Not Significant	0	3	21.5165315509436
539a4ea7c50945bc372a8ef9eb53f270	1	1	Not Significant	0	6	22.5165313104945
7824d8650aff49da5acda8e33da0513f	1	1	Not Significant	0	3	21.5165315509436
429636af0b4cb72425a8b64a1db83c0e	1	1	Not Significant	0	18	24.1014936509162
f5efa7e79272e31d9926304b0d3343ec	1	1	Not Significant	0	11	23.3910003191156
b97285159ec75bc9758d3c76dedb6285	1	1	Not Significant	0	4	21.9315689299979
645634690e3ba414bee4330695f0595f	0.9932	1	Not Significant	32	15	1.09310935329603
5e13f0ab3b66541cead09c30befd1c2d	0.7835	1	Not Significant	15	9	0.736965530046432
f927c7617021534a9669a46932000916	0.8914	1	Not Significant	2	2	0
bf941eb912a3e33cf2084b81bc992c46	0.5898	1	Not Significant	19	15	0.341036897586717
b167229dcfc94a979e601b851aba1b85	0.7835	1	Not Significant	19	4	2.24792722870119
5a06206ee89afff597dd34e4d6a1a138	0.6822	1	Not Significant	19	6	1.66296484820459
c8861f562eafb3a207b7c77c9aa3f858	1	1	Not Significant	0	0	0
bc52b5b0cd63793b3087b790e720c5af	1	1	Not Significant	0	0	0
eb7018f9744ab73792f255378bc3438a	1	1	Not Significant	0	0	0
428405da75f289ca5d27c2e3fe56a8be	1	1	Not Significant	0	2	20.9315692906715
284178fc57031a59785d431f9ec9c218	1	1	Not Significant	2	0	20.9315692906715
5a3339e81d707e84cbc1589d80bf7719	1	1	Not Significant	0	0	0
2d3a69d82b5976c85c59e6ffb59f5e1a	1	1	Not Significant	0	1	19.9315700120185
46dbc2996d087ef438fa18b915655be2	0.8941	1	Not Significant	7	2	1.80735440680954
d3d814ded5ae1485392691ce3e3add38	1	1	Not Significant	0	31	24.8857649262496
fcac312861848495977689b709b64fa2	0.8887	1	Not Significant	2	6	1.58496201982297
f2760ca51a4fbf4f7327d7ff05bcd6ca	1	1	Not Significant	0	45	25.4234216977137
04315cc4aac4364fd5f706c9eb512519	1	1	Not Significant	0	52	25.6320083152094
f0d7b9fb9cf9c599005307a7abca24c7	0.8941	1	Not Significant	2	1	0.999999278653021
b45ac1875d087f38a076482f4d3b0900	1	1	Not Significant	0	3	21.5165315509436
9b9fabe13d413ee9df0b71ec00929dd0	1	1	Not Significant	0	0	0
0e4900abc4d7e26f7ce929c2b5069af7	1	1	Not Significant	0	0	0
69ac3fe0786a531a8ee1e87fcf2f843c	1	1	Not Significant	0	0	0
978a26c20fd3eca86c44d404d9e94fd4	1	1	Not Significant	0	0	0
66cc0c040e3adb7db77f8c2b070f0c42	1	1	Not Significant	0	0	0
1f8aceeb10f01b59aa33042af5dc1a31	1	1	Not Significant	0	0	0
9919895e3eb98ded03ba7c2730f2b0b7	1	1	Not Significant	0	0	0
50210379676650069192a6618df4ac73	1	1	Not Significant	0	0	0
bd5010725de43ef3489e889af1a4c27f	0.0003	0.8406	Not Significant	1484	3136	1.07943446698228
7094abd63883f34a4585d9225faadc96	1	1	Not Significant	0	0	0
59bdd01b3372dd98be4eb5345828a58e	1	1	Not Significant	0	0	0
2a87b68f4441ab2e981f62b2add9af3e	1	1	Not Significant	12	0	23.5165311902699
d4f7388b4a7c351ffcf51f2a95f92fbd	1	1	Not Significant	0	0	0
fe42d7ee7751119ff6189265684a4550	1	1	Not Significant	0	0	0
abdaceaa964f2a5a0e77680be82ee3e5	1	1	Not Significant	0	0	0
61432a0f9f70c22e0bee530c58de18ad	1	1	Not Significant	0	0	0
d18c4e2511b3828086282e4ad82b0b9e	1	1	Not Significant	0	0	0
e03c61d5e13bbe85d4c6d3a67681a04a	1	1	Not Significant	0	0	0
77a3136e122aad60bca19c5654613e05	1	1	Not Significant	0	0	0
1b3489c71399cb8205360d5174ad7ff0	1	1	Not Significant	0	0	0
cb182d51db3c209f53964f907e8a7860	1	1	Not Significant	0	0	0
19280dc74d743211b1148a2f82738a48	1	1	Not Significant	0	0	0
1e54255bd5d6d3681c526403d4658b98	1	1	Not Significant	0	0	0
a6129a53c7c50009787f93ea0520ca9a	1	1	Not Significant	0	0	0
db17b229f1c2e542f4a0ed25aa2c0c89	1	1	Not Significant	0	0	0
712b408681b6740eceead0e017897b6e	1	1	Not Significant	0	2	20.9315692906715
a382409f27080977cc003fd29e5d1849	1	1	Not Significant	0	1	19.9315700120185
42927923528732a19877c15e1b3f333e	1	1	Not Significant	0	15	23.8384592611124
b8ff30813efe10f455f25271209f48ba	1	1	Not Significant	2	0	20.9315692906715
5d2a8750bc4cd9dcc0ef8a3f38000543	1	1	Not Significant	0	0	0
9ff3b6fbcfe9b4295db88aa42981c808	1	1	Not Significant	0	0	0
6d0bd52ac2a0ff679bc8294b3322b8b9	1	1	Not Significant	1	0	19.9315700120185
467c1b8c87988895a719658f5975ab8b	1	1	Not Significant	0	0	0
16418236bc35c07365ee96e94579ab24	1	1	Not Significant	0	0	0
055042e9eae21d976622d1627e30cd03	1	1	Not Significant	1	0	19.9315700120185
d0f7c2ef04461b1a56a57f9fb0ea4cfe	1	1	Not Significant	0	0	0
f7ed33aec8737cd9c4c1510da4137d52	1	1	Not Significant	0	0	0
2e989789a44866203d79b1e61cfbc438	1	1	Not Significant	0	0	0
146165e618ec53892baaef1f32adb3cd	1	1	Not Significant	0	0	0
122834e02c423af025432006198c4d28	1	1	Not Significant	0	0	0
0feba0117603d1cfa696b294e757fd76	1	1	Not Significant	0	0	0
9acebca5cb0de06a4fdbd77813e3a1b5	1	1	Not Significant	0	0	0
c7d5d19bafe328b832978d0841ee401d	1	1	Not Significant	0	0	0
7c4c4923f9437cdef8abbb6ab04751cc	1	1	Not Significant	0	0	0
678bf507747b80c7e462dc385233d44a	1	1	Not Significant	0	0	0
8c482b3cf1c90ec7545f92de233ec53c	1	1	Not Significant	0	0	0
034d0c0a164f9c24d318405fcc320bca	1	1	Not Significant	0	0	0
88961917ab4ba37281543c4062d52708	1	1	Not Significant	0	0	0
6e19c0c20910f03eab5cda89c6222aa0	1	1	Not Significant	0	0	0
c2da8ebfde8e7c894dacea3dddf2e3e9	1	1	Not Significant	0	0	0
335118a5e433fec9637d715654c92def	1	1	Not Significant	0	0	0
e3c1a8dd4d1485351595651c9f57d651	1	1	Not Significant	0	0	0
80f4e2eea76ac161344a4131735d14af	1	1	Not Significant	0	0	0
d0a536a3e150a34112390abd101f9782	1	1	Not Significant	0	0	0
be3ef26d0a52184559cf9a4e008937a3	0.9946	1	Not Significant	9	2	2.16992444039441
7040ef9e088b609190ff438e3778b66a	0.4885	1	Not Significant	81	27	1.58496246509906
bff57ebdb7d281728f2705395327ac8e	1	1	Not Significant	0	0	0
f19f842917f4feda6eb1fa3eb2117a43	0.2809	1	Not Significant	61	14	2.12338233610638
311e5e8746d1c2f449514f754e4647ba	0.5851	1	Not Significant	91	21	2.11547716457397
2c77ad345979761be6074cad33ecce7f	1	1	Not Significant	0	0	0
c1ff427e75a734531924f1b2da457a85	1	1	Not Significant	0	0	0
2684bab520df9df1084210648f430211	1	1	Not Significant	0	0	0
3ba3565960c14ee2ba1aba93da9e10df	1	1	Not Significant	0	0	0
363b47c80d4eeb2545297122ac1499b4	1	1	Not Significant	0	0	0
32bcd6fe01e027c673dd3f6d7ad81c59	1	1	Not Significant	0	0	0
d545294942480dc062d8d7e4e35571b6	1	1	Not Significant	0	0	0
41360612eeea21715d75ef52dbcc60f1	1	1	Not Significant	0	0	0
bed42684847ec9499ca3f3aecbb93809	1	1	Not Significant	0	0	0
109accc8f707e069f9bac3fdc1c45a90	1	1	Not Significant	0	11	23.3910003191156
46f4a4d56f57e2c5555fd07dcc65fda3	1	1	Not Significant	0	4	21.9315689299979
a04ef8676019300f4269759da38056e4	1	1	Not Significant	0	0	0
73c145a1692bb2b0caba76089b15ccc2	1	1	Not Significant	1	0	19.9315700120185
8c35ffad9cf01b275a4b5f332296c6b1	1	1	Not Significant	0	0	0
bb966989557150d1470ed9c0ccde94b9	0.3342	1	Not Significant	16	4	1.99999972949472
e854a6db79ea8beaf91627775273e1aa	0.8941	1	Not Significant	2	2	0
14f2e8de9de0151bcb929c31d470dc92	0.0035	1	Not Significant	404	124	1.70401516430131
23884a946e852144185bbf3f497c30d0	0.0001	0.1486	Not Significant	301	71	2.08387254172838
7e53e499e18c6ded21d379650c94bfcc	0	0.0171	*	465	64	2.86108688655585	1
4bcb5450743825511309ffc8774dbdf2	0	0.0692	Not Significant	586	180	1.70290375253954
983e160b7c0d35983aad588af075e731	0	0	***	5512	1254	2.13603853901352	1
d706cb8aea1392d68b13495ca861049a	1	1	Not Significant	0	0	0
89fd948f31dda792393e3d5595121e80	1	1	Not Significant	0	0	0
53d87b68f0e700320d49d0569345a4c5	1	1	Not Significant	0	0	0
57dda642eed46a05e80448c4a5ef312a	1	1	Not Significant	5	0	22.2534969527505
0f2a59764cc74fd46afcb150b56b9306	1	1	Not Significant	0	0	0
06c544cbc3a0d1170f4862e43d4b6217	1	1	Not Significant	0	0	0
89b46c6e95b124fda8ac66db2ede02c5	1	1	Not Significant	0	0	0
6d14c7c216f82207f7d4e9587577fd96	1	1	Not Significant	0	0	0
09792806866943e8ae9663d26c5f9239	1	1	Not Significant	0	0	0
1712fb4561460d02ae51f9c852c185ce	1	1	Not Significant	11	0	23.3910003191156
756a2907006480ae154a66c2aa0c961c	1	1	Not Significant	6	0	22.5165313104945
a2d22ae040d79a9bcc1b6bc9e8898b95	1	1	Not Significant	0	0	0
3363e774b25ffaedd30436182df75eb4	1	1	Not Significant	0	0	0
b4471c1ebf35ee9e0e98a2706cfeb770	0.9986	1	Not Significant	17	1	4.08746148342043
e340202fa0811b05a90cc4271a2f406e	1	1	Not Significant	3	0	21.5165315509436
e061684243d521133a309b5574ee7e4a	1	1	Not Significant	12	12	0
e28b21a56b068ad2e4f22ed667928286	0.9973	1	Not Significant	10	4	1.32192787848314
1224aeb2a18e083f275c4de865229460	1	1	Not Significant	0	3	21.5165315509436
168a6022061d3e11187a41a946f2b876	1	1	Not Significant	0	3	21.5165315509436
5ce47bae006c33ab452ccf7c9f827650	1	1	Not Significant	0	0	0
0957718e20a95a46eebc855d94290425	1	1	Not Significant	9	0	23.1014937310659
5d5dcd3bbea64a746f68f0b696df1058	1	1	Not Significant	0	0	0
3430f7563ada8a2aae6ab2f9c985335f	1	1	Not Significant	0	19	24.1794961586991
34023eb17fbe1d55c19c8c47386ebd2d	1	1	Not Significant	0	0	0
ccd08540b64e7e271d6505b032535aca	1	1	Not Significant	0	0	0
b31794403fd059dda6cb097aa9fb51f5	1	1	Not Significant	2	0	20.9315692906715
3f7fc4e75c18499e2fe9554369569643	1	1	Not Significant	0	0	0
3344e75d14368f24b52bcb05aa806cbb	1	1	Not Significant	0	0	0
8a5684fedf415b7b60a209d719b769aa	1	1	Not Significant	11	0	23.3910003191156
0ed73c53272d0063e46aa0eb6480d8b1	1	1	Not Significant	8	0	22.931568749661
532b675c9e731247c9bc331422fbb169	1	1	Not Significant	0	0	0
2f78dbb5da24e89eaf68c08dbd022fd3	1	1	Not Significant	0	0	0
db85c70317576920f749260579aa6a14	0.9986	1	Not Significant	4	22	2.45943132354063
a8990b09d8f57daef137ed6813a242a0	1	1	Not Significant	13	0	23.6320083984418
937b70dfefe88c5eb7789ad41f787f23	1	1	Not Significant	0	0	0
18e50e2d7ad99a1305db9844bcb4830e	1	1	Not Significant	0	0	0
39ad61dc81f94eca09a39f040cef4b3c	1	1	Not Significant	0	0	0
be97a8bfb1fdc7a698adfc05baf7d8bf	1	1	Not Significant	0	0	0
fc9a273ebbcb890c5c4d08c90bba2f29	1	1	Not Significant	0	0	0
d78bf8467d1eb7328b15cddf262771bb	1	1	Not Significant	0	0	0
0583f50f1c5c898840f3c5d4633edb68	1	1	Not Significant	0	0	0
60745cf2edb9738a5b064c59b3ace031	1	1	Not Significant	0	0	0
9b91864d166f8b2f3f7a2df1131489fd	1	1	Not Significant	9	0	23.1014937310659
ce4d290f263d787fd69798a94b922e1d	1	1	Not Significant	0	0	0
e0b5c0be47f43a7751e817b3f3e84447	1	1	Not Significant	0	0	0
e4bbb99ded49ca2bc9ef9c50853d0532	1	1	Not Significant	2	0	20.9315692906715
169bbb4bffcb8741bb0761c291f1c70d	1	1	Not Significant	0	0	0
be5f93222646aba7e88596d3fd2922d1	1	1	Not Significant	0	0	0
c37269f01e8987c93d2bc82ad02aaed6	1	1	Not Significant	0	0	0
8c6a298a7369901f41ae4341beb80e85	1	1	Not Significant	0	0	0
46b9b89becba192c6d8d5ff0ac16eeb9	1	1	Not Significant	1	0	19.9315700120185
01ceafda0f9db77793f90b3554654938	1	1	Not Significant	0	0	0
0e654d1fa78ba5c882cfd619b6ac6dca	1	1	Not Significant	0	0	0
c1c2a78e4706796b1bda5efda2b69f47	1	1	Not Significant	0	0	0
75ef51b9a468f2582993d873211bbe14	1	1	Not Significant	0	0	0
50e94ad01b4f208cb147b17051bf9ae9	1	1	Not Significant	0	0	0
ff76807ebf4061e0be5447e297cc8f7d	1	1	Not Significant	0	4	21.9315689299979
0462228d3e0bae4f93bcf516376e1cf2	1	1	Not Significant	0	0	0
6a7bdd1acad58a91951296594861ca04	1	1	Not Significant	0	0	0
d3e5405ff5b63b146ddfb7af6f754a42	1	1	Not Significant	0	0	0
78c267398f3b72d8768c94e0165ceff8	1	1	Not Significant	0	0	0
9eacb1115f6a4ec01d10c493b8196ee5	1	1	Not Significant	0	0	0
5c8623c8c537eed41114c6a6e7c05a5f	1	1	Not Significant	0	0	0
43db6a0d636c48219bd60b8bfb09ac9d	1	1	Not Significant	0	0	0
5358f703ab3f30258f98223a03289e55	1	1	Not Significant	0	0	0
64df0d1d35a0b138d1964c75fa188fd7	1	1	Not Significant	0	0	0
f35d8b87b1bbb85cb3baac28ed35d1aa	1	1	Not Significant	0	0	0
fef0e2f3f3a99337c9a055032a373f8f	1	1	Not Significant	0	0	0
376adce59f6160f910571b26fe155f7c	1	1	Not Significant	3	0	21.5165315509436
d1e03976a4d53c6fdf2727d1c39ee73a	1	1	Not Significant	0	0	0
83d261a310173a285e8574c1bde83516	1	1	Not Significant	0	0	0
884d15e6cfb5367924ea6168e92a2d70	1	1	Not Significant	0	0	0
8233300d1e8e0d3ecd1023dbc75acba0	1	1	Not Significant	0	0	0
034e85fab18a04c30cca1470c8ad1773	1	1	Not Significant	0	0	0
3dfa472b337029c35c02021b8d550b59	1	1	Not Significant	0	0	0
295ab1c0385c33ca68099ae44b5ec5bf	1	1	Not Significant	0	0	0
e195c9ac9f70fd8c38b0855721e07455	1	1	Not Significant	0	0	0
3ef75c081bc072e6e0ee3ce9d4443336	1	1	Not Significant	0	0	0
4802578c4dcff32fe4748d1831370f17	1	1	Not Significant	0	0	0
f5c51a348da6d2e85e30ccf2858b08c0	1	1	Not Significant	0	1	19.9315700120185
4e30678ae71a580d7d613bc14fdfa98a	1	1	Not Significant	0	0	0
f6712709261936b30485ce4b25d139a1	1	1	Not Significant	0	0	0
60fa348cc7be42de14eb4d7dc350d70b	1	1	Not Significant	0	0	0
ee8acd04e9d21d36a2d9d6c9198b52b9	1	1	Not Significant	0	0	0
87b4e8c10b9289ece9d9ad741e3a387d	1	1	Not Significant	0	1	19.9315700120185
3755e1a6f06f2b26d9abfbeaf325463e	1	1	Not Significant	0	0	0
c4772d14c958a0dc50df69a94f6abe70	1	1	Not Significant	1	0	19.9315700120185
d3a3174ab2e0dbca8f22db5b71bbf75d	1	1	Not Significant	0	0	0
dc484a1918eeeae3bf14a35b4dcd5b78	1	1	Not Significant	0	0	0
2f3b6b60dad7e26b98c6a361a260f09e	1	1	Not Significant	0	3	21.5165315509436
be23e46d265dfbf31444ec40e48617a6	1	1	Not Significant	0	6	22.5165313104945
145f21a36a256803bc9c746902cbbde5	1	1	Not Significant	0	10	23.253496808481
50900f75088b09abbdf0e072db6dc2af	1	1	Not Significant	0	34	25.0190314530067
be65516d873243c22a557715c787ccd8	1	1	Not Significant	0	21	24.3238860608027
16c230e73dc226c9fb3d27e44b84d272	1	1	Not Significant	0	5	22.2534969527505
554dad8868199d1546091650a2164928	1	1	Not Significant	0	0	0
e31a7f08e1252d2b3bc6b63891cb4c97	1	1	Not Significant	0	0	0
b2e58d4dd25d484332016628d7246162	1	1	Not Significant	0	0	0
8b247e291e051725f990a30873a28261	1	1	Not Significant	0	0	0
0cef26f9138b3a3400073db2d47ad693	1	1	Not Significant	0	2	20.9315692906715
2b884be5ebe8f70d88d64364a39a8322	1	1	Not Significant	0	0	0
9afd4580c23217c1344317aff2a18bbc	1	1	Not Significant	18	0	24.1014936509162
33d96094af1ce39797905f2e5e62b6f8	1	1	Not Significant	1	0	19.9315700120185
fba355a3bb82aa68159ae44ac1ef51a8	0.9986	1	Not Significant	1	1	0
98c9d981359e4e526e094b9911466b6e	1	1	Not Significant	2	0	20.9315692906715
f8e6ce2292887e8bfe38afc9fc253b6a	1	1	Not Significant	1	0	19.9315700120185
ec290a3df89c37defd3052c929294d77	1	1	Not Significant	37	0	25.1410219739449
895b9d281b2741856552647878ac5d30	0.7862	1	Not Significant	3	1	1.5849615389251
00835d8cd9ff72d04a19cd41dab9d670	1	1	Not Significant	0	48	25.5165311001015
edce56875f48adc2d2f6711cf12f5a43	1	1	Not Significant	0	14	23.7389235944314
38d7a6efa54496c8243e0bed4ca257e8	1	1	Not Significant	0	27	24.6864561249208
49eb3d490281196a3e5ce82a2163d031	0.3964	1	Not Significant	9	56	2.63742978607826
4f4217d39f6be5b9add186b2bfdd5f7b	1	1	Not Significant	6	0	22.5165313104945
334d2dd510e46d40cf764cc3c0007437	1	1	Not Significant	27	0	24.6864561249208
a804926745e0989db4e959d94ada860b	0.9986	1	Not Significant	29	16	0.857980954707239
771de8a80f32db5530d40c8ccacab698	1	1	Not Significant	0	10	23.253496808481
c7707a8fa380b0e2e99b43e3498152d4	0.406	1	Not Significant	1	50	5.64385477593431
470380e00ad31f34b3a72e9a1eece5b7	1	1	Not Significant	0	28	24.7389235429066
6986255a4ab85092f57bbdb0d00b33f5	1	1	Not Significant	0	78	26.2169708066825
d405b09dd1a22a50a724e5cea080a19b	1	1	Not Significant	0	75	26.160387279056
90f892bc42eaf789be4a95852fa0a6a1	1	1	Not Significant	0	70	26.0608516068791
ddda28834f4c70568f03e9b41274c252	1	1	Not Significant	25	0	24.5754248168067
bfad775d97e6360ac56a415c1100f1e2	1	1	Not Significant	33	0	24.9759627324007
a9f4432f4827f9043ddde35ed315de1d	1	1	Not Significant	56	0	25.7389235171442
4119014ccba9c9e9f5cc1ea703c55c39	1	1	Not Significant	115	0	26.7770586328137
a0b9c8bb60ffd0c2f28f665026ad518e	0.3223	1	Not Significant	22	106	2.26848878395919
6b02f5933ea21496b7458431701870c3	0.386	1	Not Significant	5	68	3.7655344790401
99450fb2975e28ee3eecf05c0af7b4d5	1	1	Not Significant	0	1	19.9315700120185
f653d294a6b59e10dc0ecbca53c280e5	0.5595	1	Not Significant	557	862	0.63001054083261
7a0116162533af8b5a7aa5205c285b7e	0.3076	1	Not Significant	29	158	2.44579971243241
af5af2ec8cf555f7f6d0bcb79ed70cb5	0.1649	1	Not Significant	9	139	3.94901592136086
0238031282c0908f880295d0200d3a16	0.6401	1	Not Significant	129	113	0.191048291424536
dc7f2ad1db8126daaad9acabccd89d32	0.6304	1	Not Significant	59	182	1.62515157431129
be780c09e7ba6c98b4c91360e6e8898d	1	1	Not Significant	0	0	0
e55f960b4d66382785df5f7f6cb48575	1	1	Not Significant	0	0	0
1242fe3deadc431d5d0d12fe94038782	1	1	Not Significant	0	0	0
3e416d626b6809715fa6a858f6fed6fd	1	1	Not Significant	0	0	0
75b684082bb2269eb8eda90b982b9c0a	1	1	Not Significant	0	0	0
34c6ec2c3df922303ae58c2771f8d0df	1	1	Not Significant	0	0	0
1ebe92b001075e86875e8de551879a60	1	1	Not Significant	0	0	0
a0c4be32e96b7faadfb71b59854a0de7	1	1	Not Significant	0	1	19.9315700120185
c99b1cdd8b5cbe08f06d7574d7f4f7c1	1	1	Not Significant	0	0	0
a63f5f8d56539a9d14f4bf122d4ab303	1	1	Not Significant	0	0	0
e645dc088bfe4fcd4bdd32045bec2c14	1	1	Not Significant	0	0	0
0a3c09a0e72a5907d20f7c2267372bb0	1	1	Not Significant	2	0	20.9315692906715
2a3531b97ac52495bae8049f02a88820	1	1	Not Significant	0	0	0
9581b716ea1cb92dde0a1acf42cb1907	1	1	Not Significant	0	24	24.5165311301576
e993df889f43485b3c7010813ed30f75	1	1	Not Significant	0	0	0
afef4d11b7fb96210a3e2c3acd33d4c2	1	1	Not Significant	0	0	0
64908165c69aebf483ccbcba5851d133	1	1	Not Significant	0	1	19.9315700120185
dd822579ac512f8d2515f561d5ad7f73	1	1	Not Significant	0	0	0
ab26c6e1b68bf5390105009f45c8965b	1	1	Not Significant	0	0	0
12f56b20b4d76379b780e2b5873d057d	1	1	Not Significant	0	0	0
5ab17d156778d72cf4b56887f9cc7088	1	1	Not Significant	0	0	0
caab05fc6383af5987be0e0ba2efc76e	1	1	Not Significant	0	2	20.9315692906715
a8b44eba805cb3e2a3d124d48141eea0	1	1	Not Significant	42	0	25.3238860264528
4b12e596d814c0573c9706cb8bbc2e9a	1	1	Not Significant	6	0	22.5165313104945
bcaa39953caeda8fc1436f632974d37a	1	1	Not Significant	796	0	29.5681931916803
d48784fce1242a34cd2675ebae961ea5	1	1	Not Significant	0	0	0
f53be25f641e51a7e270ae69e50830af	1	1	Not Significant	0	0	0
88ed33a0670ac372aeda6033fadb4202	1	1	Not Significant	1	0	19.9315700120185
090f9374b62e4b189631e0b5927da197	1	1	Not Significant	0	0	0
82271b8d48f5282583f3f87bac90ccd6	1	1	Not Significant	7	0	22.7389236974811
1030aaeaaaa1cb52fe8d3ab12474de91	1	1	Not Significant	0	0	0
f6a9995bb7a0b38cbd2dabde652e8b13	1	1	Not Significant	0	0	0
5bb6038af7faddfce5a375c8277e5169	1	1	Not Significant	0	0	0
c0efab93b5a82462ffc3ac5721ec780c	1	1	Not Significant	0	0	0
39530ff096e4a297cea6613ad64b96f7	0	0	***	219	37	2.56533366156812	1
70c5eff4eeba0ee83af69b332de5fec8	1	1	Not Significant	0	364	28.4393632134863
6fba0af05f9df41c18da2cea42d55eae	0	0	***	76	458	2.59127625882052	1
cb0dd0fc4c9242de564c0006400f0ab7	1	1	Not Significant	0	0	0
e86cff06b92a6b155a448b6db2cc2de2	1	1	Not Significant	0	0	0
3dea429e8d71be9dbfa6cc6580fa5d77	1	1	Not Significant	0	0	0
c2086a95c6a2d96a30f016809b9e87f1	1	1	Not Significant	1	0	19.9315700120185
3951918d4bef7094be31a8b9d4a426ad	1	1	Not Significant	0	0	0
332aafa0812f8e93fd378320d93146ad	1	1	Not Significant	0	0	0
37c32af494990a94a7888870bb616a24	1	1	Not Significant	0	0	0
02277d04cb1f7b95e2a7203e36e316ff	1	1	Not Significant	13	0	23.6320083984418
aa0adf0f1d53a4ab723503191b7a5144	1	1	Not Significant	0	1	19.9315700120185
d652320943672cdc5fb33a42fd75fbdc	1	1	Not Significant	0	0	0
d06eb30e91c8b632fd49dd2f6ab1b685	1	1	Not Significant	1	0	19.9315700120185
4da6acd0f5eab814ce4a23d6444605c9	0	0	***	23	2276	6.62872282415757	1
c9cf5bbc9e3434e73f92538f40a96df3	0	0	***	435	1942	2.15845589210945	1
1b6ea0a17583eb313d0e424c454312c0	0	0	***	27	8041	8.21827165917254	1
f55f1e0c278041f2fabb6f4e44e4a04e	0	0	***	4324	47	6.52356192569502	1
fc35bc45eb957110f9c23c9b7994c480	0	0	***	6740	73	6.52870829764031	1
6253e421151f265909138ef902f5529e	0	0	***	8334	103	6.33829284368569	1
f6cc02fe2857c6d1fefd9604c2d01f33	0	0	***	8882	110	6.33530912948947	1
f8dae23a0aedcae68028e525376f0cf4	0	0	***	8972	114	6.29832387842711	1
6aa7f037a32620bf92e9c5a03e635c8c	0	0	***	18458	1029	4.16493135085928	1
ffddc7ad8c29dee9e0fb79875cf53ecd	0.0005	1	Not Significant	3313	2818	0.233466591694886
3ff606308c9c5527757a29a1b9aa2713	0	0.0167	*	21990	7599	1.53296612118443	1
64fca9cb8240ad8184477c877bfa0438	0	0	***	12865	14725	0.194816176969858
c54a2f487ce723a9e9680a9e6f0b4ddc	0	0.0003	***	10053	11027	0.133414253044739
0eb6cfc557ad7a63d69636cc7cea1d07	0.0127	1	Not Significant	11061	9171	0.270330864179968
10625396b0fb8f03774492280c3a9b38	0	0	***	83893	1011	6.37469553399831	1
13e50fe934ed72faab9d9e64b0012a48	0	0	***	33736	100088	1.56890818148129	1
8e0f4fd0797372832656a7a0d9263a93	1	1	Not Significant	0	0	0
4de233324e4a0972e8a91fe08809963c	1	1	Not Significant	0	0	0
84ff8e5e76c413f03e577deaabc32ba6	1	1	Not Significant	5	0	22.2534969527505
593df05c762a0361e4fd05107aac5eed	1	1	Not Significant	0	672	29.3238859942498
741d89e8ba645f6cfddae8936f57293c	1	1	Not Significant	0	0	0
261dae03e96afe4e5922cad23787e481	0	0.074	Not Significant	2022	89	4.50583383544006
74f2cf5802f61f06a0bff5f40139d5b6	1	1	Not Significant	0	1	19.9315700120185
474c018a91ddf05da8a3c5b620aade70	1	1	Not Significant	0	0	0
a40373a0ebd040cff64b0d79c41ece3e	1	1	Not Significant	0	0	0
4d33b0d29919555807cbefcfb8ccf3f4	0.8968	1	Not Significant	4	2	0.999999639326375
0884eb3bbb94f476b0bfe890a8a904c8	1	1	Not Significant	0	0	0
9d40f18f4a670fabc390e3210b3c4e2e	1	1	Not Significant	0	0	0
c795b5dfddfbac667446382d4b47fbf8	1	1	Not Significant	0	1	19.9315700120185
1b2eebbe7e95b7f9566157896793fb2b	1	1	Not Significant	0	0	0
f4e09bd174d196b18f493d5d3b0df0d0	1	1	Not Significant	0	0	0
2ab8a9999e183296ed4e6bcb432e9172	1	1	Not Significant	0	7	22.7389236974811
f85b0694b4a619e859ca5203d9222bfc	1	1	Not Significant	0	0	0
fa6a983e5f3b323e992fa8f85de031e8	1	1	Not Significant	0	0	0
486570f8a0de31204f740f9ff241c2fd	1	1	Not Significant	0	0	0
6696d5d8bfcd0a7e2795b4b4ddd3b6a5	1	1	Not Significant	0	0	0
68ef912205aaac8a14301c97f952924c	1	1	Not Significant	0	0	0
c650a808b70fc43b3f00006b843322cd	1	1	Not Significant	0	0	0
5ec0f366282e9ea281b5b0cd8e52d7ff	1	1	Not Significant	0	0	0
8d881621961c623d9bf1b459148351e6	1	1	Not Significant	0	0	0
6fc16d0ec20ae974daffb9c237346273	1	1	Not Significant	0	0	0
6d43e31efecad559d3dfc9415ce3a7f6	1	1	Not Significant	0	0	0
61ff4d0fc08199dd339a11b3715033cb	1	1	Not Significant	0	0	0
1ae646163fcb70e11a3beefae325e1a8	1	1	Not Significant	0	0	0
b1875b111527b3eb24b4e182f87a4dbf	1	1	Not Significant	0	0	0
b505ff6672b8831716df147de3d20bad	1	1	Not Significant	0	0	0
f9fd806cd3e4ce725192dcdd968c09f9	1	1	Not Significant	0	0	0
d02f3291cbd47e61aa2d4b33abc0c71f	1	1	Not Significant	0	0	0
119dd459cb30fefe53cf095542880d79	1	1	Not Significant	0	0	0
51be95eb932929be45e30f91c7c43de9	1	1	Not Significant	0	0	0
35a3ee77d4e0f7a0fbcd7ca249b448f6	1	1	Not Significant	0	0	0
a9ed5fb09863a807d1bbd0ba7050a8e0	1	1	Not Significant	0	0	0
5e7b2215e1e413bb496340bf7c434069	1	1	Not Significant	0	0	0
2995d2c1a364e48c5c650960bb17d588	1	1	Not Significant	0	0	0
2ded69c398b7df27486abebd2d9f6803	1	1	Not Significant	0	0	0
eafc65b17da0e1faf329c62155c9eda5	1	1	Not Significant	0	0	0
40e2636ecc085ff8f69cfd027c16aef5	1	1	Not Significant	0	0	0
80f403ef8156601f31d11dec04474039	1	1	Not Significant	0	0	0
1e431cb8e30c9b7a1de6a53a1e251afa	1	1	Not Significant	0	0	0
99b9faca76b96bfbfee7308ae06bedfa	1	1	Not Significant	0	0	0
be7254e589c1e4f9a1f8ee6c057840a2	1	1	Not Significant	0	0	0
64ca4f093048075fe491f086599ab167	1	1	Not Significant	0	8	22.931568749661
d83599511314221d6c0c172c4f16d2fb	1	1	Not Significant	0	0	0
a3c6fb1245df7b40b2e8da1e6ae0c8b3	1	1	Not Significant	0	0	0
44b4481dd2b84e4d4cad758d1e936929	1	1	Not Significant	0	0	0
3a92f1086156a3b3553c93df16ac2883	1	1	Not Significant	0	0	0
2c919cee7c05a09db84335e839682f9d	1	1	Not Significant	0	0	0
a546464afa904a8ae741aedcfb96f82b	1	1	Not Significant	0	0	0
ea44d8043cb1752b17351311eeb53406	1	1	Not Significant	0	0	0
0831abac58982e2242078eac30c6a47c	1	1	Not Significant	0	0	0
cc04aa82fc21540847aeb1f274967f63	1	1	Not Significant	0	0	0
de080962d27134872ca14abd56c80ca8	1	1	Not Significant	0	0	0
e6cdc3443af8f661a307a67e567e9681	1	1	Not Significant	0	0	0
dd21517394644fc7a829136ef4ec320d	1	1	Not Significant	0	0	0
e93d9198e425440853f585f7569017b1	1	1	Not Significant	0	0	0
072f9d42df6783db87bbbdbd9bf78f09	1	1	Not Significant	0	0	0
7a4cf9e72df12e70e66b10566da24588	1	1	Not Significant	0	0	0
f4d4c47306a6c028954f1a84d55fce0f	1	1	Not Significant	0	0	0
078ee91bf052dc82e52a8ae6b69cce6b	1	1	Not Significant	1	0	19.9315700120185
8f3b487ae7eeb30ee1530a9697afd046	1	1	Not Significant	0	22	24.3910002535385
7727ba4156298bcf1b53dcb8e440f1ce	1	1	Not Significant	0	1	19.9315700120185
ec4465f79ae017f2cab79fd5ea5519a5	1	1	Not Significant	0	1	19.9315700120185
229f7521922d7a502b578bebb9f17542	1	1	Not Significant	0	4	21.9315689299979
171e2f05c0ff37888eab67541e23c550	1	1	Not Significant	0	0	0
68f9fa6edb2efd061a117b551114f736	1	1	Not Significant	1	0	19.9315700120185
15234a82464c7747a06878e6a55d0efa	0.9986	1	Not Significant	1	1	0
762e0af03664a43288a2ef33efe42015	1	1	Not Significant	0	2	20.9315692906715
bd6a1454496bf02aee81e5e8b192f933	1	1	Not Significant	0	0	0
8e7499c119eb1b1a83c0cd8cc4f0ba56	1	1	Not Significant	11	0	23.3910003191156
44211672471ab5bda1a8306cb74472b1	1	1	Not Significant	204	0	27.6039939183677
842976e658fb691b3595c11b243a57ec	1	1	Not Significant	0	0	0
0bf0a617118c1156198ff474305ef990	1	1	Not Significant	69	0	26.040093047011
b029dfb7f56c7594fe60e5ddea3db6be	1	1	Not Significant	41	0	25.2891206091299
1c6014617957fb72496c8b553f111bca	1	1	Not Significant	0	0	0
0f52db7bf34b995a38ab14a98947b524	0.8887	1	Not Significant	5	1	2.32192694073202
324be0346dee4bead6bed718bfb34066	1	1	Not Significant	0	0	0
64eb6c4af0974094881ac5da85ec74e7	1	1	Not Significant	46	0	25.4551305567441
8906efc5a844212e5df9e4cc283488bf	1	1	Not Significant	0	0	0
9cf5fa1838948c16e2b6e4649acbb849	1	1	Not Significant	0	0	0
3274d3ee758836638e70b0536d1654e4	1	1	Not Significant	0	0	0
26f6fb70500e17ac1a300e9e596ec48e	1	1	Not Significant	0	2	20.9315692906715
37fe1723fb188d31aef9b8e0bee499d0	1	1	Not Significant	0	8	22.931568749661
673ae45ff6c73dc170e4b0a2d8cadd31	0.7967	1	Not Significant	14	8	0.807354844770377
26a37dbca77c6e980f994f811db5fc07	1	1	Not Significant	0	2	20.9315692906715
308b162aa47e27427c851780bbe7fd0f	1	1	Not Significant	0	3	21.5165315509436
e0ad8c810c2b856ceef5b707adaf8a3a	1	1	Not Significant	0	0	0
7c5200dc6c7b43d1f5a1235d8e5a821f	1	1	Not Significant	0	12	23.5165311902699
de093f003db9ec9e1a17fcdd74945b41	1	1	Not Significant	0	6	22.5165313104945
fb9a3291deedc0f1f7387536f7ece10c	0.9932	1	Not Significant	5	3	0.736965401806919
cd7dfbb95b519bcf92d1b12a5128f5f0	1	1	Not Significant	0	0	0
3fb84f56ca37c48db22f9e919cd62610	1	1	Not Significant	0	0	0
7a69148ff2d978e1c5896097f8d12cf0	1	1	Not Significant	0	0	0
2e6bce791aec9559d4ec56d782a8441a	1	1	Not Significant	0	0	0
1f180e9215f179ad083e74937f7b47d8	1	1	Not Significant	0	0	0
8ace64427ba2655542ffeeeede807799	1	1	Not Significant	0	0	0
ca977151dd3a18ec3f5860fa84f77d7f	1	1	Not Significant	0	0	0
31fd9af3d16e7bacd540988c34848ee0	1	1	Not Significant	0	0	0
67e399928c55414f1ea147e6affb36df	1	1	Not Significant	0	0	0
300042c3bfb28776cac207c85112d882	1	1	Not Significant	6	0	22.5165313104945
65421d8df4f3d4f273e667149b80dfcb	1	1	Not Significant	0	0	0
7c43d096e9138dca8fb1060da463b63d	1	1	Not Significant	0	0	0
08a26e88aed04b49001f92b9808896b6	1	1	Not Significant	0	0	0
7cdbccfe03a3284154d48181f1c06269	1	1	Not Significant	0	1	19.9315700120185
3ce12a327f3e7a44f7aac185139c2be1	1	1	Not Significant	0	0	0
19bbdb62fe8796a80151a5b67f241f84	1	1	Not Significant	0	0	0
69d574c218bccb0c6fe78ace0dfe6711	1	1	Not Significant	0	0	0
5898b14debf13ac2a977afb634836782	1	1	Not Significant	0	0	0
9c1c5dd100624f812dbf0eea131f5f14	1	1	Not Significant	0	0	0
3ae96e21b75429b10f2a7d23530678c4	1	1	Not Significant	0	0	0
868720ac61d0287ab8b375fc0d9747fc	1	1	Not Significant	0	0	0
6ebeb87e4062c19f6837893371156906	1	1	Not Significant	0	0	0
6258d75dba38eb6805f7c73112f0723f	1	1	Not Significant	0	0	0
f5af7ef57ab8ccfa04ea90113ead164c	1	1	Not Significant	0	0	0
32bd468dfba1bafb5d81c04299816061	1	1	Not Significant	0	1	19.9315700120185
3c542bcb5c7244bab239cea00cc5ff36	1	1	Not Significant	0	0	0
743084dbabc7a11b3c6e0f6afd35f822	1	1	Not Significant	0	0	0
f1804dff10730d13bc3dff928f9a1c72	1	1	Not Significant	0	0	0
2bd910c6b3995e4a76eec52492844e5d	1	1	Not Significant	0	0	0
44bd98ce37c7ac0f64d3124d7fd891ee	1	1	Not Significant	0	0	0
fb0c595bef196a16724f91f9770ace52	1	1	Not Significant	0	0	0
128c3a97474db3bdcf553a109f82c1bb	1	1	Not Significant	0	0	0
1c8a1171e1fd9b0b96f709d8a6a1fddf	1	1	Not Significant	0	0	0
11eaa6c4858a162e7f36d4b9add3540a	1	1	Not Significant	0	0	0
62fe7f8524354496168ea654c28ae46b	1	1	Not Significant	0	0	0
6596a4302afc694a4d1df560b14e9a41	1	1	Not Significant	0	0	0
8bfc5f8943c9076014e8ac0c9ee2fc1d	1	1	Not Significant	0	0	0
89eeb586d57a10cad67684280ae72cc5	1	1	Not Significant	0	0	0
45b7be3f051ed3e4f800d87f54444d2b	1	1	Not Significant	0	0	0
673296b34d0bf88f2b885799d640ba1e	1	1	Not Significant	0	0	0
bf12e049f551456f869aabc12ffbbc3d	1	1	Not Significant	0	0	0
c4e1f3df5adb6181d43e81c159e503ac	1	1	Not Significant	0	0	0
6f662b856a0957b32055e20d1f1bdcfb	1	1	Not Significant	0	0	0
7eb454446b144400f16fac5678fe80c3	1	1	Not Significant	0	0	0
b25b7495d0c5d1df49c2b135714a75f2	1	1	Not Significant	0	0	0
92be189460c9f863bf0a15ed832ee89e	1	1	Not Significant	0	0	0
4c3c24a7f1129163cd67b6e0f51d97d9	1	1	Not Significant	0	0	0
b732434e4be644213229abc9a891d6df	1	1	Not Significant	0	0	0
a4d36134c576fc54f749ea17d398c7bd	1	1	Not Significant	0	0	0
3371152fb119ddef6c1a4125132af80c	1	1	Not Significant	0	0	0
690381d182bfd8ca39dc5451a033b258	1	1	Not Significant	0	0	0
f6dca4a287fa72b093b25fd97cb4dfa0	1	1	Not Significant	0	0	0
649a82fddb03277700f9dd38f4d03412	1	1	Not Significant	0	0	0
df52bdfdf64df924bc879d90dce59522	1	1	Not Significant	0	0	0
5e36633a8f594cb91f05400c8d57ef44	1	1	Not Significant	0	0	0
6a2b439f600b3c8fb5e6b35be64bdd7c	1	1	Not Significant	0	0	0
b8cb7c584ccd1e574755d3d453d3f3d4	1	1	Not Significant	0	0	0
50e988a8bbe46d7562f1469caa5de7c5	1	1	Not Significant	0	0	0
d8bc190edee9d6a917f07ad28ca640ab	1	1	Not Significant	0	0	0
fedd5db22ffa8c6ed0df40fda06688ab	1	1	Not Significant	0	0	0
bd8efb05d166d65fef9ef5b2b69e1af2	1	1	Not Significant	0	0	0
df7eaddd81e1ec9d6c0408aa164e09fa	1	1	Not Significant	0	0	0
f6f8f3de4bfe1d9435a582c0ef037898	1	1	Not Significant	0	0	0
5ef708591ade001f3dbb90927729b407	1	1	Not Significant	0	0	0
161cca33dbf30845340f8a62e9ab908a	1	1	Not Significant	0	0	0
24737ea79bb623375ed2e2913fdc4e26	1	1	Not Significant	0	0	0
ab491fa8deb2c4cb88a5806a44c721bf	1	1	Not Significant	0	0	0
a341ac0225a729911a90f6255a304388	1	1	Not Significant	0	0	0
9e94808d8729ebe1b86bc185ccd22f69	1	1	Not Significant	0	0	0
f052fe7743be5ad7de3e835d5d51b71d	1	1	Not Significant	0	0	0
26a0fb7ae8cd0d6166b54f4b57f9a240	1	1	Not Significant	0	0	0
be0a633ea50682d9c14a70b92dfaa1b1	1	1	Not Significant	0	0	0
59f3577d418e7dd4b8152f13b78b33a1	1	1	Not Significant	0	0	0
86a7ad5f2bd30d0c7fff6c4cdfc5cb20	1	1	Not Significant	0	0	0
1c9eb08a150973de51abd7125f8806de	1	1	Not Significant	0	0	0
cc3a13899d68f7dce24a9b8f95c74e34	1	1	Not Significant	0	0	0
db29512606a01c983cb37f49b1c2ca05	1	1	Not Significant	0	0	0
c36ae798291a7898eb0ea9d370c34a38	1	1	Not Significant	0	0	0
a21cab35a710440a60b17ee5114b52f3	1	1	Not Significant	0	0	0
dd55ab8675d3e9e4e5f2bb81523af786	1	1	Not Significant	0	0	0
005f0b410cff8eda8dbc4a6fcea238b7	1	1	Not Significant	0	0	0
014a0fbdcf68b695c3f46e0dede7d329	1	1	Not Significant	0	0	0
8258fdfcebdf36f58f900c3216e79f76	1	1	Not Significant	0	2	20.9315692906715
610705a96409cea10eaa699013432571	1	1	Not Significant	0	0	0
0a0ae63959e05f5a8e4f3aae31325320	1	1	Not Significant	0	0	0
2f491221074b182d86ee119df84041e8	1	1	Not Significant	0	0	0
0c7ce97915ef812d2181e92033b6df5d	1	1	Not Significant	0	0	0
938baa6273ecdcca1c2eb875b847787e	1	1	Not Significant	0	0	0
af763032c8a0bb322ed6a702bd944c37	1	1	Not Significant	0	0	0
fdf7d131a11bc43e4e98d39372785394	1	1	Not Significant	0	0	0
6a106685ebb3f4e1bedb81f241ff985e	1	1	Not Significant	0	0	0
3f4537049a661e147a4264f8c70dcca3	1	1	Not Significant	0	0	0
49aa3e4c15075d3eded1ae933902ba59	1	1	Not Significant	30	0	24.8384592130225
9da522b2e0f46c3974514035760b462a	1	1	Not Significant	0	0	0
eeebdda5a2621c0954e6c967c569ec9a	1	1	Not Significant	40	0	25.2534967002789
b70860249cc4d15bf827b095dcb7c85b	1	1	Not Significant	40	0	25.2534967002789
246d2035d13e6054dd8e914d1c545107	1	1	Not Significant	0	0	0
b3280486ea10fd1d244b1a3da4effb52	1	1	Not Significant	0	0	0
6a8d09ca16b909fc3871b926e9c40110	1	1	Not Significant	0	0	0
05be9a74dc830931008659c88298d9a0	1	1	Not Significant	0	0	0
acd1caf1013e0a725559fb34d36c12ba	1	1	Not Significant	0	0	0
4bf310591c5cda6938321b5506065bd7	1	1	Not Significant	0	0	0
c183ff93841613ccb18fcaa7e6dcc200	1	1	Not Significant	0	0	0
531444298ad860af99a5fbf6de8a683f	1	1	Not Significant	0	0	0
40d6c3ce3f8c4c206d7b455ac0910928	1	1	Not Significant	0	0	0
5eb8f97176596b5b704786e15d03a280	1	1	Not Significant	0	0	0
3b25574702af848d3b0b6646bfcf2ea0	1	1	Not Significant	0	2	20.9315692906715
52b0b46d4bb26b11139a1af25579e0a6	1	1	Not Significant	0	0	0
da3f23cefd3710ef116b39cb1093d06d	1	1	Not Significant	0	0	0
efa7d04a3473484f42fc216707fe6249	1	1	Not Significant	0	0	0
5a785d74dc04dd13a3a1e6be468cfb5b	1	1	Not Significant	0	0	0
0bc3c0838b83e3de58a6b6039aa47ad2	1	1	Not Significant	0	0	0
9fe113493fa81653b356c7c78faa95d0	1	1	Not Significant	0	2	20.9315692906715
90422f9450ed39119c52709c48849523	1	1	Not Significant	0	0	0
fccb3023b91dfc46838ad4034b7dc985	1	1	Not Significant	0	0	0
207366ebc63f2b5e5f15bca5d02f7190	1	1	Not Significant	0	0	0
be2e99e7e9434726671a2c16ff529350	1	1	Not Significant	0	0	0
b4bce0a8e110226dde66e772301014ed	1	1	Not Significant	0	0	0
052423f9b8bfc8cd9270bcc41da72652	1	1	Not Significant	0	0	0
a6f5178c7b07e6206de6f3b58d43b30d	1	1	Not Significant	0	0	0
062c2e29eb58c15152822ffd340cffb1	1	1	Not Significant	0	0	0
94f772d8f29515ab27af0b80267f6708	1	1	Not Significant	0	0	0
e0d122aa4b3055f2e0c1bd854eb0c37e	1	1	Not Significant	0	0	0
dcd9869621ff14ea082979a1de2d8046	1	1	Not Significant	0	0	0
a2d4714ae307bc12b5cf79319200ad31	1	1	Not Significant	0	0	0
b528a023c99e3d854596c037fb6de4f0	1	1	Not Significant	0	0	0
37aaba0d8a01ca682160a3dd1af88998	1	1	Not Significant	0	0	0
f7a505fd96b213a3e3a2466cfeb12441	1	1	Not Significant	0	0	0
89495b62376d90adf25401a2af03194f	1	1	Not Significant	0	0	0
eeb308063cd1745735bcb400ed288414	1	1	Not Significant	0	0	0
b51098193da63c8c1674f1088441e985	1	1	Not Significant	0	0	0
14f1cb0a384ea487ea8808eefe7e169c	1	1	Not Significant	0	0	0
6dd87c76c836cfaafb3736d20121e7db	1	1	Not Significant	0	0	0
3576951a807e9528bcf2682c75234224	1	1	Not Significant	0	0	0
2f8b23cf29e4f891a1cc07b5909010e7	1	1	Not Significant	0	0	0
5541524ed8c00e66b483049356f74ddb	1	1	Not Significant	0	0	0
fd8066b24967271ce3c8363165799ac8	1	1	Not Significant	0	0	0
9829aedcd5ba6424fe7174213d125697	1	1	Not Significant	0	0	0
47d2538256b24838db90523ec93ab6c3	1	1	Not Significant	0	0	0
1d67341431d8484dfe4b8ff70016c8ed	1	1	Not Significant	0	0	0
6e5371d2572fedd876e78e6b39403fd0	1	1	Not Significant	0	0	0
323fdb9df0084bd67672c99274c6dff8	1	1	Not Significant	0	0	0
f4d639a9c8df56a5679712dbdec97772	1	1	Not Significant	0	0	0
de5c9fdbdb0ff3b7dccbf21e7d50f3c7	1	1	Not Significant	0	0	0
a901b92ac16bfe7f164fa58823052a68	1	1	Not Significant	0	0	0
f784bf247521bd25ca5e8fbc56092b27	1	1	Not Significant	0	0	0
4d33b947c05a10f3a5b46cbd4987e3e4	1	1	Not Significant	0	0	0
35c9ec2b22e96a37610151b182ddbb70	1	1	Not Significant	0	0	0
7b4329bab8968fe346d907c3d3be85be	1	1	Not Significant	0	0	0
d72e4ddbd2b605a404d49a954bf18248	1	1	Not Significant	0	0	0
5232aa6c4c3c9eb1143097f2b7bc866a	1	1	Not Significant	0	0	0
8ca16ce3bc51ffae310c88e793a9a613	1	1	Not Significant	0	0	0
74ca56ffc44ba0af250387f26f753ff9	1	1	Not Significant	0	0	0
540fd9c22a6c2f10625cf10ff24a99d3	1	1	Not Significant	0	1	19.9315700120185
d21f4858be1c395f4c0f50d4d970e0d2	1	1	Not Significant	0	0	0
58722c747a425a44b969464a491b96a4	1	1	Not Significant	0	0	0
119a1f38e0749f062b92e9cd9037d5ee	1	1	Not Significant	0	0	0
2d9435ea370a1a921ca27d2bd4a8ca0d	1	1	Not Significant	0	1	19.9315700120185
eecb8fb5179d2cc487cb693108488207	1	1	Not Significant	0	0	0
c5f69f0febb9815abe11a819aac6e792	1	1	Not Significant	0	0	0
2109b666886e679b40130992635d9062	1	1	Not Significant	5	0	22.2534969527505
1cc272e413a10f163cee1b88fb520af9	1	1	Not Significant	5	0	22.2534969527505
63a899b198111a61579133aa8d7a8270	1	1	Not Significant	0	0	0
6f0a623995ac72f6230e1f7d7db65289	1	1	Not Significant	0	0	0
4a596e8d92da335ee5c947a5c6e067d7	1	1	Not Significant	0	0	0
4ea8eca56e6ead1e9b65c1dd1d3852e2	1	1	Not Significant	0	0	0
5b8904bfdfa6983ced5a29a5f8e551fe	1	1	Not Significant	0	0	0
ee08f5b4798d380c8ddbac500a9479a7	0	0	***	2	632	8.30378002911251	1
973ed762f8e2745f73717e6f9a2447b1	1	1	Not Significant	0	0	0
907eb522f9d9f1ad8d924389fd59911c	1	1	Not Significant	0	0	0
fb2e36dce8a744272e3f630ee26dbfb3	1	1	Not Significant	0	1	19.9315700120185
d2ab4935281bb5150435b8db9e949091	1	1	Not Significant	0	0	0
e4bd6240c26029003e8daf661ac5a189	1	1	Not Significant	0	0	0
46864c10e4db7f75d7b8b857348dc32d	1	1	Not Significant	0	0	0
e2a64b88f7143f974dbf4220fe5f9d88	1	1	Not Significant	0	48	25.5165311001015
4027caf098a96275f0d5378c746f4619	1	1	Not Significant	0	3	21.5165315509436
22eb302b460ab2182bb292b72d982438	1	1	Not Significant	0	19	24.1794961586991
744fe1f128f892b873ee74b2afff9cd1	1	1	Not Significant	0	0	0
7d369da4dd27cfcabc6e22e9920ec79a	1	1	Not Significant	0	0	0
70f2d46c51b3de4a6fd59a0d29d84e1f	1	1	Not Significant	0	44	25.39100022075
ff544a91f4d6952b397021aa3a774b8e	1	1	Not Significant	0	0	0
e45c1ad5a15cfb93ef8ba605b08b533d	1	1	Not Significant	0	0	0
52279de2dee8cecaa07f739ec995f1b6	1	1	Not Significant	0	0	0
44b633b26adee0e485f0ab93f1a4f860	1	1	Not Significant	0	0	0
d31fad64e8ff7bcebf7d077127274096	1	1	Not Significant	0	0	0
6c249f818358b3e8fc9b553aacdf5095	1	1	Not Significant	0	0	0
cb578e8de7f67ab777609313bdf96eed	1	1	Not Significant	0	0	0
28b1ddf18a1abe93045eb52be7dbab99	1	1	Not Significant	0	0	0
8306b3bf0db2ab2079c1516e4d39ec40	1	1	Not Significant	0	0	0
c86c475b90e008c82f84a946fecd3db7	1	1	Not Significant	0	0	0
9a8d603a091a0498bc90f214e73e4ab2	1	1	Not Significant	0	0	0
d488fa561117f1973bae53344f43f041	1	1	Not Significant	0	31	24.8857649262496
6454c98d566ac752be9b54b532843308	1	1	Not Significant	0	0	0
b042ad08e63e8110c18b4f7a4fb30073	0.0203	1	Not Significant	49	2	4.61470915221062
fdbe71efeb29936eb863c1da9b45aae4	1	1	Not Significant	5	0	22.2534969527505
112324e2a2b13fa60c4e46a7103627db	1	1	Not Significant	85	0	26.3409595224348
71161ca32ee8023980cf136d947e5af8	0.2855	1	Not Significant	198	93	1.09019780074507
17687cd081a4e7f8c8b4811651c5fe6f	0.2558	1	Not Significant	23	4	2.52356165810917
d7a0680445f42641a8aa9c5fd8d35787	0.4885	1	Not Significant	132	1	7.04439268759364
22f7059794f1a605b57bf8721bfe21c3	0.4012	1	Not Significant	506	14	5.17563855243824
79cc2fa53fd6d7ce919ad329c9ef86a7	1	1	Not Significant	7	0	22.7389236974811
58366441155f1fbd6ae13a2654ee825c	1	1	Not Significant	115	0	26.7770586328137
6d9d1b9613b52f93cad2c15fe174474f	1	1	Not Significant	389	0	28.5351949180191
2af9fefb92188313605bc2fd43748597	1	1	Not Significant	458	0	28.7707723605711
20baead9b89218675c78dc04fc675ce5	1	1	Not Significant	20	0	24.2534967363463
e573a83831cc9c01ed68192d69cd93a1	1	1	Not Significant	20	0	24.2534967363463
3d91f8643ea170474977b09b3875997d	1	1	Not Significant	25	0	24.5754248168067
49bee838d16b9a883c58ea5f06c011a8	1	1	Not Significant	79	0	26.2353493357632
d289e39f3fcde4cb03c8f4b290a83d61	0.1994	1	Not Significant	96	14	2.77760749064198
0c9e3e4160b3a2c5f41df70918934055	0	0.006	**	3238	29	6.80290622587244	1
8950e10b9f456aab1869819b230f6475	1	1	Not Significant	3	0	21.5165315509436
90275cb1b5ca41f2e45f9b0b0f0d9d1b	1	1	Not Significant	12	0	23.5165311902699
82305a23be5cfd61bee18c9c2831ac1c	0.1003	1	Not Significant	97	2	5.59991213571293
09edd857bacae25122624515061f0cc0	0.0138	1	Not Significant	96	1	6.58496107305491
9c65e2a9d030a570c56a1778aefc4b17	0.8995	1	Not Significant	3	2	0.584962260272083
ea7eeec047053aff44552c89d1c4cbb4	1	1	Not Significant	75	0	26.160387279056
ac6198069a99610b1de8e05ea8df2a36	0.0037	1	Not Significant	152	1	7.24792608024068
2aa5c3f15cd82f7a23ec2daec8ab7296	0.1696	1	Not Significant	84	2	5.39231671860636
320b9907ff2417421f23852fa86a4324	1	1	Not Significant	0	18	24.1014936509162
dfe15cf18db769589564ca3621acf93b	1	1	Not Significant	0	0	0
ba12987e44d644b521f0637a1197f194	1	1	Not Significant	0	0	0
dc64ec31fd013b029bafc3978b2d8671	1	1	Not Significant	0	0	0
84331ef200671f1b2460ad379e47c007	1	1	Not Significant	0	0	0
8f2a9ffc65fecd20198a544d15ebcd3a	1	1	Not Significant	0	0	0
c4dce7f72191bc240a52ee92cb6bf85d	0.8059	1	Not Significant	7	13	0.893084700960748
e0eaacbb2e8242737781521251eb3903	1	1	Not Significant	0	0	0
e332f733db2501be9b4c981ca0996161	1	1	Not Significant	0	0	0
3d850f07dd14cd0fb95e7521e8f84735	1	1	Not Significant	0	0	0
94bc049a695cde1b8f1263994983dc74	1	1	Not Significant	0	0	0
2cbc83536c82fa2b24173580949e8ac2	1	1	Not Significant	0	0	0
6b986549e97a184254193787e2fc97e2	1	1	Not Significant	0	0	0
e3bd33dee12e8b386db63bd1e105eb04	1	1	Not Significant	0	0	0
5f72bf15e76206f7b5b0392902c8ab02	1	1	Not Significant	0	0	0
ff940841a822603619d19bb83c6ef781	1	1	Not Significant	0	0	0
5012bc0f574c22bd186c0a97aea1e1da	1	1	Not Significant	0	0	0
b1075f5df0878e9ed7f0606d0f534f6f	1	1	Not Significant	0	0	0
f3b2f7a7db2de0890471467b793c00aa	1	1	Not Significant	0	0	0
992074150c4b607ddf8d82c136d908e2	0.2659	1	Not Significant	210	5	5.39231714110976
6bf91bc2d8b9832fd8b247b251285291	0.0269	1	Not Significant	334	1	8.38370285409918
d059797bb6d7be7b64f87b1cc0c7615c	1	1	Not Significant	355	0	28.4032437877801
0cc35bc523592842c60e550e2f48feb8	0.0989	1	Not Significant	28	1	4.80735353088811
42bec9c17efcc8849d50f59e231f4c28	1	1	Not Significant	122	0	26.8623059187124
1493e7e66ac7029a5c608ea103ef8a14	0	0.0003	***	929	8	6.85953460759874	1
84929ef5573883598dfc04303d6497d5	0.0347	1	Not Significant	866	20	5.43629504937054
d59cdf6031d4bdf5ee904be8f40b05ea	0.8726	1	Not Significant	15	10	0.584962452631326
481f6e0124464050266d685e99b9d869	0.0002	0.6799	Not Significant	6814	60	6.82739561265464
17268159a53ad8852a3deecdb12d2277	0.2763	1	Not Significant	37	2	4.20945268327337
5ba7932b81ee84502b5471ee2daa0b8d	0.0534	1	Not Significant	113	2	5.82017825383506
fd2c32e2d1db97f1a30e1ddecff4ae0f	0.123	1	Not Significant	109	66	0.723790196795192
f974d34957e579bfce0c0559cfdd01c8	0.0059	1	Not Significant	109	1	6.76818289531834
f19836e7594e91a5da4506108dc5991b	0.1451	1	Not Significant	848	402	1.07686876149677
5d8d9f0075b1cc98c26916f3c709a3b7	1	1	Not Significant	0	0	0
9741d760b466c9df889d9166c5312d2b	0.2924	1	Not Significant	289	166	0.799886247454845
b3d290626634a3075f7bbce39b501103	0.004	1	Not Significant	805	121	2.73398172559645
f821a807dae67a9adc4050531e58a1bb	0.0021	1	Not Significant	971	138	2.81480301967249
d9193a51780ef2c0aa91d3df27fd98a5	1	1	Not Significant	0	0	0
c6edcd547a8efd80f03c972682bd6812	1	1	Not Significant	0	0	0
71f2974413d7937c72d467b5c313acc1	1	1	Not Significant	0	0	0
3197b3115dc398de3b1fddbb14e02a21	1	1	Not Significant	0	0	0
abc883bfdeec0f6d26e76cd367cccb9d	1	1	Not Significant	0	0	0
c847a281e6fa336ee7e2360ef1221ccc	1	1	Not Significant	0	0	0
87467d926ddc0a42b4ad039ce5779568	1	1	Not Significant	0	0	0
ed6a7b401b7a3d9a6f598a5b4a2e8f83	0.0041	1	Not Significant	943	28	5.07375898862257
65d75a44a867380f263c80f5831bbdde	0	0.0029	**	961	40	4.58646449132026	1
5d41c7cf324868d1cadb4afa751a2c61	0.0016	1	Not Significant	3113	234	3.73372513618385
57bac9534b0f1071208f879018482211	0	0.0025	**	1583	151	3.3900407921692	1
705f08a980dd0378529afc304ba49608	0	0	***	2090	35	5.90000416949371	1
4bd1336584097dba3eca82c81b4a5472	0	0	***	2433	67	5.18243139354087	1
bd30124f3036fe3df30e6e6b7e964c8e	0	0	***	368	1	8.52356051728306	1
65f85860e31eab5735aadce0b04ca07a	1	1	Not Significant	418	0	28.6389277048565
a5198d15a5f9e732c6ffe2451a0be29f	0	0	***	489	3	7.34872767628311	1
4b84ccd803ed39653e1e2896bbba5647	0	0	***	793	10	6.30924881836641	1
8b199369ec0f1dcff4400292c1968afc	1	1	Not Significant	139	0	27.0505096524268
58aa20cc47a960a93c2813b8244037fd	0	0	***	605	2	8.24079061319924	1
f8aa2da5e2c7ae2313b8d6bb3f2cc883	1	1	Not Significant	625	0	29.2192809511819
977c69e3b33f31edaf27aac6b34f3195	0.0905	1	Not Significant	899	497	0.855075262654132
7b45ba9649cc757f379078bf212f49db	0	0	***	812	11	6.20590416917051	1
9ddac5737f923064877410c74de87c18	0	0	***	723	1	9.49785039625223	1
bca68fc93b21799ebe2f0dd1d71ad577	0	0	***	757	1	9.56414804919722	1
49b92594dc2a2071cb573d78b6e9f371	1	1	Not Significant	0	11	23.3910003191156
05819c17a3c0ba8a13257487a4d5fe04	1	1	Not Significant	0	74	26.141021954449
7d23e3821d101d48b29cc803a615be0c	1	1	Not Significant	0	4	21.9315689299979
e908e4ac82d776824faa180ecc5eee10	1	1	Not Significant	0	14	23.7389235944314
a72b1b033352191a747d303ff98e05de	0.2129	1	Not Significant	1	77	6.26678511673688
ef5498ceec68f53c045a85f41eb05f15	1	1	Not Significant	0	4	21.9315689299979
376ddeae5559f724ee7ca597e823b19a	1	1	Not Significant	0	15	23.8384592611124
ee54ea93434159d09c9f5dcf01d611f0	0.8378	1	Not Significant	9	13	0.530514667375877
f39695feacf023fd942884b7df69a654	1	1	Not Significant	0	33	24.9759627324007
1e3bd837a509c8637025fbe5536b7659	1	1	Not Significant	0	28	24.7389235429066
74905b593d0bbcd7509715d6b2136f70	1	1	Not Significant	0	339	28.3367100367163
e7c5c4f5ef73a71b0b5a5a408f899102	0.0615	1	Not Significant	6	23	1.93859927761257
148a3ffc02bcf114bc62d321799b26e6	0.053	1	Not Significant	304	124	1.29373119616778
ef469793b3c7cd145f93ac45d79d0774	1	1	Not Significant	0	37	25.1410219739449
f4db594e4f598a83a39796b631064c1d	1	1	Not Significant	0	131	26.9649915818746
3c01955d6deaf5be17bfaffd0ba7682c	1	1	Not Significant	0	6	22.5165313104945
c9cc0cce208dcaad9b0dc1359970945f	0.013	1	Not Significant	640	214	1.58046110399886
723ebfd946b3a86e316381d92d854e36	1	1	Not Significant	0	3	21.5165315509436
7e55eb107255dd33cd7365e3b9e064af	1	1	Not Significant	0	332	28.3066080050166
e3910045b4857616f4bb4d3d01d13c2b	1	1	Not Significant	0	367	28.4512048260984
c20b91b689a901c478347af37af9f351	1	1	Not Significant	0	46	25.4551305567441
6970d12d3e1de4bec990a8d304d566bd	1	1	Not Significant	0	45	25.4234216977137
b3451402861553b189a4f35f8a78974c	1	1	Not Significant	0	54	25.6864560982042
7820f3499a4e3c143d1bd7bf2a70c6d3	1	1	Not Significant	0	291	28.1164439171902
7337450b668184a3565110723ec678db	1	1	Not Significant	0	496	28.8857648826197
f5a15d058ce2ee61a24fb9ab3ac71bc7	1	1	Not Significant	0	25	24.5754248168067
5ab705159dd22b7dd0ff9009cb8facb8	1	1	Not Significant	0	23	24.4551305881071
d6dc4ba12e27a691f9f2bab8963c4143	1	1	Not Significant	0	106	26.6594890374977
71d071b94fb55cd41dfb93e754ea86b5	1	1	Not Significant	1	0	19.9315700120185
92b962389e2c2b2fac79043eed5dc09c	0.8941	1	Not Significant	7	4	0.807354767483166
025ddf782e10e5853821dba05a0741ec	1	1	Not Significant	0	75	26.160387279056
19756e0b578b141e818a9af4b6d1d4f6	1	1	Not Significant	0	128	26.9315685805952
31156743edb3c97ab01c1a425436f746	1	1	Not Significant	0	50	25.5754247879528
272e3097964dda7748a4584fe94990d8	1	1	Not Significant	0	51	25.6039939395838
a33193455148391fc8fc0b5de6779dfc	0.0022	1	Not Significant	780	1987	1.34904584237652
74a88018cfb9dba73adff65e255cd666	1	1	Not Significant	0	0	0
34ef2cf8072d7758e3bd9c91323a1c61	0	0	***	1	1826	10.83446960808	1
6ce4dd368254ab6bf9dd27c5eaf01e4d	0.2703	1	Not Significant	232	31	2.90378464442066
7557032c8288336892e7a26cf81125c0	1	1	Not Significant	0	0	0
0112b50c181bf9e817c2043354d66168	1	1	Not Significant	0	0	0
8d404c8eecb1f64d4793260d7366f6f7	1	1	Not Significant	0	1000	29.897352855429
8c2bcc4545cd380a82095a9f2319c14a	1	1	Not Significant	0	1477	30.4600226810657
1e1338714a96257ca3d8b20db756b74d	0	0	***	69	671	3.28164448066346	1
6587ae4c7617f651a43b72f5c7617f18	1	1	Not Significant	0	303	28.1747425575585
a532afc6f0e209700024cc2c8ff12d8a	1	1	Not Significant	0	747	29.4765330040447
9143f82aecce90b13c328714a5294bb5	0	0	***	54	512	3.24511247393772	1
aa512f904e0bfeeac2f000e62da8f068	1	1	Not Significant	0	988	29.8799358023691
a83fde7e1ebbdbbe6f1c05e2e5efc89a	1	1	Not Significant	0	197	27.5536203961039
7fc1f41e6db3d72fac24fd7bcb61c5c3	1	1	Not Significant	0	211	27.6526677648688
eda9f4fb4aae7cd302b540a8fb930db2	1	1	Not Significant	0	1329	30.3076939596859
eff2e97077f2e842e787593b5ca5b1c5	0	0	***	1	1732	10.7582217728654	1
c0f3a00f3eab6f474bd84d30a70082c2	0	0	***	10873	2821	1.94647148192008	1
00941c528a78f6765631d8138a265df3	1	1	Not Significant	0	524	28.9649915736149
76781876e68aab39826f30743db35ed9	0	0	***	3	765	7.99435295784647	1
d72d07560fe8c7f852f89aac5871904a	1	1	Not Significant	0	65	25.9539364045479
2ea473414073d8b58f4f01f6c6bab4cb	1	1	Not Significant	0	306	28.1889564167315
d542f4123d749d039ae456e337704a3d	1	1	Not Significant	0	39	25.2169708251786
143539abbaf04244c594e43fb5a26b90	1	1	Not Significant	0	161	27.2624854563996
794e8d05b2af28f0d6620b936f07e38e	0.4446	1	Not Significant	193	48	2.00749451396588
e55fe95037bde8e0c2a23fa3b0e32c41	0.9497	1	Not Significant	179	58	1.62583476532238
b56f149fd0fbaebe3da374441d6522b6	1	1	Not Significant	0	85	26.3409595224348
60f0a4d6868dddc952433aef52844488	0.0054	1	Not Significant	6	122	4.34577460821795
73c27465b794ad4333c16b76a7298cd5	0	0.0002	***	1	310	8.27612296723377	1
96f75e015312cfc4890b3002a35a8ec9	1	1	Not Significant	0	21	24.3238860608027
4713047a6a10f95a1c26ee13ab6d0356	0.0003	0.7316	Not Significant	19	197	3.3741242374048
a2d4aa63d50b0600119bc663788555e2	1	1	Not Significant	0	265	27.9814171242189
e929c288714388a5d40fd7294fa2475d	0.0364	1	Not Significant	308	34	3.17932366169643
901c2bc69b47c69a4cf56b5715a56487	0.0046	1	Not Significant	279	32	3.12412127191592
9564fabface8787a1d1dbd3f0a6ed883	1	1	Not Significant	0	0	0
be9f0cccb63dd6ccc6c548b87c520c3d	0.0803	1	Not Significant	96	34	1.49749963206668
4962f349f564ff16fa082eb1954096da	0	0.005	**	868	53	4.03363075232271	1
2e53b52af1cf869c0275864a2020d6ce	1	1	Not Significant	0	0	0
ad84de57590adb467c089fcc3f3ab7d8	1	1	Not Significant	0	1	19.9315700120185
651efa3ec244184a80070f7f02f5c9a6	0	0.0199	*	92	606	2.71961201411516	1
923d4ee2a816c1a767599b24f279bff7	0.0644	1	Not Significant	364	156	1.22239241605185
39dba5afa6d7f23e7b56402eea8a1ab3	0.1799	1	Not Significant	654	247	1.40477959027849
53ed257266ca9f62621043c578bc6029	1	1	Not Significant	0	0	0
fbb12ccf233dc3303a49d718422e571f	1	1	Not Significant	0	0	0
12f4d2ffa836615d27a63e276e86feef	1	1	Not Significant	0	0	0
1e9c188730974ba20feccd9093d692ef	0.0066	1	Not Significant	52	397	2.93255545489172
003c0fd978c308dc5a0f1dfb9d8f3ca8	1	1	Not Significant	0	375	28.4823153585546
a7e91844c58c86f3410bb31d7e2cf492	1	1	Not Significant	0	186	27.4707273881886
e9ec249979b05a0d438a8fe1e51acf4f	1	1	Not Significant	0	1184	30.1410219361716
eca85a711f8d8526dee263c3c8cca859	1	1	Not Significant	0	25	24.5754248168067
a93b5e8a1c5a81fd2d09fd739c3498f1	1	1	Not Significant	0	1565	30.543515512066
8533f8e8983ae074ff209a7f1a864f70	1	1	Not Significant	0	102	26.6039939254397
40dcc49cf464ea5f8c2c387f75b1b830	1	1	Not Significant	0	234	27.8019332950729
570e9f705cfbe4bfa773246940c936a7	0.2885	1	Not Significant	21	75	1.83650121825329
816b5e5f85281295bd26e6211176aec2	0.0003	0.9096	Not Significant	1	105	6.71424408871176
f8004acfbd1a8b3e4cb700fbc328e11b	1	1	Not Significant	26	0	24.6320083429535
8eb9b9563149baae61b67646f1cbe1fe	1	1	Not Significant	23	0	24.4551305881071
4039be403b2ee4869ec92c69e0ac9cc7	0.6822	1	Not Significant	579	47	3.62283065810766
241ae47e649979fd0d76587a67debd2e	1	1	Not Significant	82	0	26.2891205915361
fe1e3bd61c14f77cf77ebfa25919883a	0	0	***	17891	163	6.7782182442242	1
340ae7cd9268cc3017412d66bf6f507c	0	0	***	5523	2	11.4312356909849	1
6d3fc7babd33d4ac853cc08a0a0d58b5	0	0	***	9866	9	10.098324410399	1
5f7051077a9d953800d7b8203d551130	0	0	***	135	49888	8.52958960498924	1
a39927ea10b5643e3e5adcf6cb64bf64	1	1	Not Significant	0	1	19.9315700120185
132091c7fb023eaf6e02707b0aa834b5	1	1	Not Significant	0	5	22.2534969527505
902afcc09324ec492f80b45b457be6f2	0	0.0011	**	10294	9	10.1595909056049	1
1bdf6b0d245644738ca2c7fdaa198bfb	0	0	***	2763	4	9.43201948666093	1
7180f9ebb41dd181b1396fd01aea6db4	0	0	***	4286	8	9.06541595467629	1
43e0951d30ee13fa7ccc90809dac148b	0	0	***	6999	11	9.3135013431201	1
1604d4a5fbd00765c2d7077b17a7bf96	0	0	***	3814	5	9.57516074526468	1
34e1d65a18950b7c8a707e8d0921f4b9	0	0	***	3297	12	8.10197555116223	1
ff4d5e919eccfa88771f49a8e8bff881	0	0	***	4277	17	7.9749205660989	1
494260c73066222c4dbb1f4826c49b1a	0	0	***	6220	34	7.51523598156736	1
0b14cc8250379df9897eb52a3d3a1844	0	0	***	3749	21	7.47997261919439	1
2d0d283532dc4f79dd7fc791d7ac74d7	0.7329	1	Not Significant	4694	973	2.27030613056668
c701cd0e5de55970ab953681677fea7a	0	0	***	6866	122	5.81451679277912	1
de84e78b6e8e02c4daa28337e300dba6	0	0	***	2697	20	7.07521163974842	1
3b5beaffa561df8ad330a68200c95c34	0	0	***	24	432	4.16992494466959	1
ba00181c18df807e824b124d911a003d	0.3076	1	Not Significant	430	449	0.062378785009711
bd3ad95318fc56dd51da08dd58606deb	0	0	***	247	1826	2.88610381334876	1
dfb61aa2be62ed1126859c06ed504845	0	0	***	504	3399	2.75361472060371	1
d8f34f0d62501854e993eadb50986bf2	0	0	***	10	1734	7.43795994489698	1
0351c88e9847aee50230dc0b9e41f257	0	0.0249	*	4224	5743	0.443194726937239
766e41be36a786f0cab2272f6782592d	1	1	Not Significant	0	1652	30.6215665416169
985dd74dd558456b27ed82218e9c6e99	0	0	***	54	418	2.95247160665226	1
2877759e5587c7731c41db93f00152da	0	0	***	367	43	3.09337146852112	1
4861d8e265a7e2502781b5ef0cafa8d2	1	1	Not Significant	0	0	0
d61a79f215fae4334d53cfc926f8c2e8	1	1	Not Significant	1	0	19.9315700120185
80f73a17d81bef307b00881b0480ac17	1	1	Not Significant	0	0	0
f703bfd5fd0cedb50818e0892b349a14	0.2748	1	Not Significant	14	2	2.80735430375991
f525e4bd266afb2af587c006fafdeda3	1	1	Not Significant	0	0	0
d317862a699caa484059065d2986213d	1	1	Not Significant	0	0	0
1cb70bca41667572791134b993cd2abd	1	1	Not Significant	0	0	0
52a75ca7b02185c1a5a1d740ff7e0c00	1	1	Not Significant	0	0	0
f9cf8f61eec59e567e38c92ef4609f49	1	1	Not Significant	0	0	0
59fbf7cafc4fd934883b4c8865712805	1	1	Not Significant	0	0	0
584e6906a3d605783e30a58bbd19f5f4	1	1	Not Significant	0	0	0
7d6cf62202891a69f0d577a75474319b	1	1	Not Significant	0	0	0
668e54d2e48abe8206f7bf020c5a3607	1	1	Not Significant	0	0	0
6f946b4a1f3f9736272c36bbbf0830ef	1	1	Not Significant	0	0	0
1d06fd28c34d4309899e926675ebf650	0	0	***	8549	101	6.403328461663	1
fd2255c62b2d5151b3f841438a1f8968	0.0001	0.1941	Not Significant	2958	160	4.20847823368259
7a099c5a7b50978cf24ac3b416878a44	1	1	Not Significant	0	0	0
5432582e5f3d33f3f25c9b856f360b1a	1	1	Not Significant	0	0	0
d58cd4941f223a12b2ad2f2c9b9724f5	1	1	Not Significant	8	0	22.931568749661
02882384c61d25e15577926331a29fad	0.5014	1	Not Significant	12	10	0.263034381788879
0da154447001140015e4e2a16edd094f	1	1	Not Significant	58	0	25.7895495893258
26e37fd758435c52df3d197672e987cf	1	1	Not Significant	0	0	0
4b4fd8ae6a45261c6590af6d9ebe4849	1	1	Not Significant	0	0	0
252b2fea740641305feaa9b856f00b99	1	1	Not Significant	0	51	25.6039939395838
d153e72d648c04b39cc90b96b3b5972e	1	1	Not Significant	553	0	29.0427042421677
f4711e1703707776e534388a707c2f33	1	1	Not Significant	0	0	0
8158ccc85558e7210eeee740fd1f7112	1	1	Not Significant	0	258	27.9427958303393
58c7ba6a499771041682a803c155860a	1	1	Not Significant	0	0	0
9ba1bce990f9df3dfc95e36fec9b9466	1	1	Not Significant	0	0	0
93477d6d0495c87d9de0789f21611d31	1	1	Not Significant	0	60	25.8384591889776
2a7841750dfc0b4d669acec902235e8d	0.0117	1	Not Significant	274	2	7.0980313668785
087ac6816335c0912c4dc83af12e5479	1	1	Not Significant	0	0	0
e98f620a5717137a7622f0856bb18c97	1	1	Not Significant	0	119	26.8263863447556
5391168c8883dfffbb158fc6397aa9d8	1	1	Not Significant	0	0	0
0d178303d4c2993bb367cfb2bc37d885	1	1	Not Significant	0	0	0
f17f9db091d0ef10cc17050aac3ea773	1	1	Not Significant	0	0	0
e761e210c949eb0ab73626fd69e285f2	1	1	Not Significant	0	0	0
f085a22f5ad6bb3d58939b586bca7ba0	1	1	Not Significant	0	0	0
49d7e571a00bee5959a5a3e117537462	1	1	Not Significant	0	0	0
591445d8768c79131d10e0da8f732c60	1	1	Not Significant	0	0	0
5e0308d688e38923d4a2c666e9ba550f	0.0241	1	Not Significant	210	266	0.341036916388756
b014affb284dc992213768858b2ffca8	1	1	Not Significant	662	0	29.3022559783107
f3b68d6aa8e6eef6a9e2e63f1210741b	0.5607	1	Not Significant	6	12	0.999999879775428
5f31eaf9f4252380dd1520783a21e164	0.7809	1	Not Significant	1	3	1.5849615389251
cd7fbe792cfe5c263d914ce65028a3fb	1	1	Not Significant	0	0	0
a6bab000552c4288036715d17e84af8e	0.8941	1	Not Significant	3	2	0.584962260272083
0bb064896fa23242f6bc4de29e52eb1b	1	1	Not Significant	0	0	0
d6ed0a1e7040b5ef157148c4eb5933e4	0.0366	1	Not Significant	158	34	2.21631787362554
7166efe0cff6cc97f16cc97124f92eff	1	1	Not Significant	0	51	25.6039939395838
6f7ff8103c710a8ccab52fa681e3e3cd	1	1	Not Significant	0	0	0
8ae987cb7cbf42b44b94f6050a8382e3	1	1	Not Significant	0	0	0
ba980283b1ef632c17bddab97304128c	1	1	Not Significant	0	0	0
bb27a0ce66c39f9264ed19dc97cc3d5e	1	1	Not Significant	0	0	0
ae7df85a02fcbec5be69249e34fe6b0b	1	1	Not Significant	0	0	0
08dbddbb6410b127b3c903232b610c4a	1	1	Not Significant	0	0	0
0589cdeb9518a471ff8a11246400eaee	1	1	Not Significant	5	0	22.2534969527505
cd2eb9c99ec5b895e22fb700e0e5f87f	0.4992	1	Not Significant	10	1	3.32192679646254
236b1359d60bd09851c9bc9d993fef07	1	1	Not Significant	0	0	0
8409da9cb44032b36ca4c38bb52b2ef6	1	1	Not Significant	0	0	0
bc46588ec68d83885d038f0255dbda80	1	1	Not Significant	0	7	22.7389236974811
4efdbd5b82e03568c4e9c5864a318f91	1	1	Not Significant	0	0	0
90b425f3b88aa97fa61a25d5cda32b94	1	1	Not Significant	0	4	21.9315689299979
b8a604aa219a9d8b8f1bf95a24053c23	1	1	Not Significant	0	1	19.9315700120185
f7691c26760f70aefc15a624502d50b5	1	1	Not Significant	0	0	0
0f57a9bfe619c0033e20203326f7c648	1	1	Not Significant	0	0	0
32cc3d93657212504afbf547266bb7ed	1	1	Not Significant	0	0	0
d223e9c37f3e498b15757236cc71b403	0.0441	1	Not Significant	48	2	4.58496180942996
5308da5f48bd7211f0477d45b7a27340	1	1	Not Significant	0	2	20.9315692906715
548c29482eefc7a000dcac6700d7ea37	1	1	Not Significant	0	0	0
bf852e5b30b24d452e0a47acb11bc13c	1	1	Not Significant	0	42	25.3238860264528
af39434c0718843c2814df00f0059010	1	1	Not Significant	0	0	0
c3d7b7bad4bb1740edc1c9ad004f2a6e	1	1	Not Significant	0	0	0
3248a7cb4851dc533e134f6233efe748	1	1	Not Significant	0	0	0
fb940bdb6bdf8a3c58fcfce7f16232ec	1	1	Not Significant	0	0	0
f76463adf60d8c067a311eb94c10c3c3	1	1	Not Significant	0	62	25.8857649029803
f7267e8a554f75ab8eeae2d8c8561111	1	1	Not Significant	0	0	0
14c80eb2c8f36d5e0a83e1af2ec38a67	1	1	Not Significant	0	100	26.5754247735258
c943ab646b67c8906634b0d5d2d36bb8	1	1	Not Significant	0	115	26.7770586328137
05e41899eda0c57c01c55fed3e349880	0.9076	1	Not Significant	16	21	0.392317401310085
c6a1c6b625b6fb2bbe760a58e943b9d9	0.013	1	Not Significant	56	2	4.80735422647268
8b07225dbbae13511210c1384cb0a6a3	1	1	Not Significant	0	86	26.3578333408018
71e8ddfb801ab48010ecd9a623df67f0	1	1	Not Significant	89	0	26.4073020165006
4c51163c76bd153548dc97ff15e87777	1	1	Not Significant	14	0	23.7389235944314
9cf1e75c49f6f81c9c54d70b3d5c32a0	1	1	Not Significant	0	0	0
94fdc5e8213d38c687ce7edc6d71ec77	1	1	Not Significant	0	0	0
1104616375f92a0ded871a9d109b7599	0.0023	1	Not Significant	46	6	2.93859924624964
b1ea0b08568ebf45ae5aead83c02ba16	0.2154	1	Not Significant	39	7	2.47804712769755
d9179002483d0377fb1bbfd005eaab0f	1	1	Not Significant	0	0	0
829687c8cd2c0f2ffae721847330f64d	1	1	Not Significant	0	0	0
c15baeb0977c21396604fd36447a9251	1	1	Not Significant	0	0	0
16d1199ace4e77db480260df0fcf4a3d	0.9809	1	Not Significant	21	24	0.192645069354926
3ef2ea0c99c9cea444549006943fd8e2	1	1	Not Significant	0	0	0
af0f3bb47c54865d33b96915292442f4	1	1	Not Significant	0	0	0
4fa91cbe6fe7b26b1a23a8b36d006faa	1	1	Not Significant	0	20	24.2534967363463
98784321a4bc22069abc61e5730e2e88	1	1	Not Significant	0	0	0
c014f98f7503fbaf5748c70178460a20	1	1	Not Significant	0	0	0
6b0c72ed7a822949bcea7610d347a9e5	1	1	Not Significant	0	0	0
2cb17eec741b3360acb404e1187d3428	0.0737	1	Not Significant	31	1	4.95419491423111
0c6b2933460fb66eb7334866b4ba6eb4	1	1	Not Significant	0	0	0
6bd2dcbefe5a7bbc8dd028f4974e89d2	1	1	Not Significant	0	0	0
3940359c9dddb514823d39c26e71aa41	1	1	Not Significant	0	0	0
30afed312b82c24b158c16f12eecdd28	1	1	Not Significant	0	0	0
1ccf3e17f97fff3b440dbd8a2fbdd805	1	1	Not Significant	0	0	0
4118baee306c4f4b1e45c0c6ba79df28	1	1	Not Significant	28	0	24.7389235429066
c232b6c696ddf877ad2f0cbdf62821df	1	1	Not Significant	0	1	19.9315700120185
89d5b175ba7cb417b6d0a8fe9121c4f1	1	1	Not Significant	0	0	0
3ace029f4b569e6dcdfcd770e432ee20	1	1	Not Significant	0	0	0
a7f7bc63c520c253dfc5e4319b7c254e	0.0281	1	Not Significant	41	1	5.35755059711145
cb4b43151edbe3088bddfe42767a3d52	1	1	Not Significant	0	0	0
6351ddc5aee4210c4db48aa2862f8475	1	1	Not Significant	0	0	0
c06a8fbab2833a880350d9bbe722fe50	1	1	Not Significant	0	0	0
a82ac90d79dadcf17c9abdc012520ecf	1	1	Not Significant	0	0	0
ebc0388da0941724f621e005225ac389	1	1	Not Significant	0	0	0
4bfadd9ad4b6d5df876e6db151104e1e	1	1	Not Significant	0	18	24.1014936509162
03e801d310dc5c536b899e6969d45182	1	1	Not Significant	0	0	0
03536b3a053910444d1f95ca913baf90	1	1	Not Significant	0	0	0
5117168b07b0a5a86b6ec3b271eb2f2d	1	1	Not Significant	0	0	0
4d14573b7651d8f952c63627edcbba32	1	1	Not Significant	0	0	0
6b4f37ca8cf6d29028746a295e639bf6	1	1	Not Significant	0	0	0
81daf2e27a419a0646b2c69a31a25f3d	1	1	Not Significant	0	0	0
7b44d152658b7b2e845db1bebde539ee	1	1	Not Significant	0	0	0
eadac7dde01fda1d0018d55a2f32a930	1	1	Not Significant	0	0	0
0133be3a77ac43045608e9398bb0497e	1	1	Not Significant	0	0	0
5ae69ebe3a02f8b314243cc4df9a9ac9	0.2129	1	Not Significant	3	70	4.54432005593547
8f56837fb074852ac5c59d68fa99a236	0.5722	1	Not Significant	7	16	1.19264496201156
79903e390c1283be2e8d8f9edbe0e2ec	1	1	Not Significant	0	14	23.7389235944314
e06f8ea2361b5d5be163fe0eac3e18ed	1	1	Not Significant	0	0	0
0b729f44ca9d21e78238bff713517938	1	1	Not Significant	0	0	0
af7f98231934ae25ae43a0ecb3a4ebe5	1	1	Not Significant	0	0	0
af49afa2505f7efb858907dc7274acb4	1	1	Not Significant	40	0	25.2534967002789
d9f781ae4c7214ae8216a52e7bdbe06a	1	1	Not Significant	0	18	24.1014936509162
f5a20c8add97c33d3f60afc9d9ea3bb1	1	1	Not Significant	0	0	0
625695caa2b2d028dff33cfeaa2f6331	1	1	Not Significant	0	0	0
b9fb98fbce8a92bd82d02b9d91c916a3	1	1	Not Significant	0	0	0
faafb8d4750c03bb6825989fefa3a818	1	1	Not Significant	0	0	0
0392f945be3b7caf2d06fb55d5570f57	1	1	Not Significant	0	0	0
338f35361d75bd5569bfb0c7ad268c17	1	1	Not Significant	0	0	0
016ef29f268de7c2ac8c2a0a246f239c	1	1	Not Significant	0	0	0
d2dcbda2f916325d053b67655ddcb961	1	1	Not Significant	0	0	0
0c29b4c6a69fd03cdc3b6a99fe021cb1	1	1	Not Significant	0	0	0
3edef07c43a1cf32b65f53aa15fcf52a	1	1	Not Significant	1	0	19.9315700120185
a6793957ab6067b78ca7a328584637ff	1	1	Not Significant	0	7	22.7389236974811
0b2e3af3861c17e740eddbcf8c0d0166	1	1	Not Significant	0	0	0
8cbbee0a4acd3412d4cf856c7d8c9a03	1	1	Not Significant	0	0	0
171c3c61d1f7d2222f9384f642a06c30	1	1	Not Significant	0	33	24.9759627324007
31bb49ef2d043b560bb5d56714b8eb8e	1	1	Not Significant	0	0	0
deb6f8525d02118092494e2216aa4ffb	1	1	Not Significant	0	0	0
96c261e375e0f674c4193a33cb1755e6	1	1	Not Significant	0	33	24.9759627324007
d226293ed30c3e75c7e2231156487264	1	1	Not Significant	0	14	23.7389235944314
fd448d1e6e504b29cd8c3a2c535b01cf	1	1	Not Significant	0	0	0
ce71805853632e55420ce50b92197cdb	0.0094	1	Not Significant	55	2	4.78135901840814
04729fd4b2e0037eb2848ad47876fa7b	1	1	Not Significant	0	0	0
ff4da758e4440365d03304d5003c502c	1	1	Not Significant	0	0	0
90dc15099c8a102fd24ad7b71b6a72e3	1	1	Not Significant	0	0	0
befece4f6bf17e2173cc0a4053660963	1	1	Not Significant	0	0	0
84b0b4c083b77fce4c18821c154aadc0	1	1	Not Significant	0	1	19.9315700120185
f26bf66867a76931a11de8b9d9796c04	1	1	Not Significant	0	5	22.2534969527505
bb7c9c991eb343a287c3cacebbceb980	1	1	Not Significant	0	0	0
f2d8631d0ec2b4fa41ba5ba674150cea	1	1	Not Significant	0	36	25.1014936108414
19558a12e6ddc8ec20d393c22b5b9198	1	1	Not Significant	0	0	0
4a6e06f5d62225a9ae2b62653e9a2b7a	1	1	Not Significant	0	0	0
7c74455fb430074d5e2c064281f9bd5d	1	1	Not Significant	0	0	0
a867c314c9f6026bad1eb45648dba89b	1	1	Not Significant	0	0	0
70a70f718f7812fbd324e1b48cc5393f	1	1	Not Significant	0	0	0
cf5c88f8ecb67ca8f682d7d8708fb146	1	1	Not Significant	1	0	19.9315700120185
09697ddbef903f871ac70222d3d6e4d9	1	1	Not Significant	0	0	0
d7a3ccf66d51e885a6dbdc604673def4	1	1	Not Significant	1	0	19.9315700120185
7b17b528b82752886603cd197121e7bb	1	1	Not Significant	0	0	0
60f86e7a2324681fe511b7b0d59e0862	1	1	Not Significant	0	0	0
4ad2d4cf1499c1e4be14059af7b0e9e3	1	1	Not Significant	0	0	0
28d92a1a038bc468b897aeb52d4ac297	1	1	Not Significant	0	0	0
aa61b27a07c6856f68554c47f57d7a07	1	1	Not Significant	0	5	22.2534969527505
4f17b400d916b1c5037865bff59d63af	1	1	Not Significant	0	0	0
30bb44fe0fa0236aa77e5741c6af1b14	1	1	Not Significant	0	15	23.8384592611124
36538297894876482888286ba5d618f8	1	1	Not Significant	0	0	0
90040aeaf6c7dec8a02b0af3fa9f1f7f	1	1	Not Significant	0	0	0
ca712c6e1e3461e797f2e2404982c9d4	1	1	Not Significant	0	0	0
16d6819254259d78c43fe813ba669003	1	1	Not Significant	0	0	0
8bcd2ee9d6941310c25eed0661088349	1	1	Not Significant	0	0	0
2215a98c7ff26857fb6c8010e7a82765	1	1	Not Significant	0	0	0
623908ab6b8eb662947b7ab42008d87b	1	1	Not Significant	0	27	24.6864561249208
3e34f9b890bd78787709effb723b5f65	1	1	Not Significant	0	0	0
a0e6c6b1e0f400e38801ec144ed52e4e	1	1	Not Significant	0	0	0
9f9c96920b827afee147cc5be1835126	1	1	Not Significant	0	0	0
48c1155034bf8a17fccbca32f922bcdb	1	1	Not Significant	34	0	25.0190314530067
adcd1626fa9f06b27e2b01830d2473bc	1	1	Not Significant	0	0	0
783f2bdd6b8bdee0fd4a7facd020aa5d	1	1	Not Significant	0	0	0
9733c419b0c4df58e33f4527afd3a46c	1	1	Not Significant	0	0	0
63d2fbf86d4b14dc87da1d00d9beb73c	1	1	Not Significant	0	0	0
d224fc736ca0009cf4f26bb02f26acfc	1	1	Not Significant	0	2	20.9315692906715
6ac950970f7aa2f4a112b2e719349b15	1	1	Not Significant	0	0	0
6244a0044758025b7e66232d6f332f61	1	1	Not Significant	0	0	0
ebdaaaa7ac93c4b632503dc893966833	1	1	Not Significant	0	0	0
0f3846b16b037725cfa3a0fa77170864	1	1	Not Significant	0	0	0
eb10590436a8338824c7117f24fde377	1	1	Not Significant	0	0	0
aec46e92e21e1cdea399c5b6a9fc9e71	1	1	Not Significant	0	0	0
23b582588cfa79c0fb8462153659a356	1	1	Not Significant	0	0	0
c275223b5762515e7697d49351c6bc56	1	1	Not Significant	12	0	23.5165311902699
f854def8df383591384f869e55cee1d0	1	1	Not Significant	0	2	20.9315692906715
b6001cde7123dd45b599d51e0ff7068d	1	1	Not Significant	0	0	0
e317cce6a628ca763f6df85b7266ab30	1	1	Not Significant	0	0	0
32eeec7123d9edbc68751ffe7274e3b3	1	1	Not Significant	0	3	21.5165315509436
e02730c937e72a04a9b5e27b7f1c1927	1	1	Not Significant	0	0	0
21d552d9d4a8183abeedeb8e92d12312	1	1	Not Significant	0	0	0
fd57d4931aab8d907b61845073011aac	1	1	Not Significant	0	0	0
24beaf187a255c698cf14c6a4fc12224	1	1	Not Significant	3	0	21.5165315509436
586d1507922fd5c305a5b088066425ef	1	1	Not Significant	0	0	0
e5875c3ef632be49d512b864d1d1c9aa	1	1	Not Significant	0	0	0
979ad51fb571d18b978a08569b162393	1	1	Not Significant	0	0	0
a05900d9401f90bd51b7ee3335a16b4d	1	1	Not Significant	0	13	23.6320083984418
59a763c2d3225c37ccbffd3d6714f5d0	1	1	Not Significant	0	1	19.9315700120185
5cb7e91610456594e40b5dc25177d6f5	1	1	Not Significant	0	0	0
891202837c07aecef45a8ac5a6542a0c	1	1	Not Significant	0	0	0
3a3946378b31c904561320ce6cdf7beb	1	1	Not Significant	0	1	19.9315700120185
0866963ff72b49c1cf93ad21f8b32db8	1	1	Not Significant	0	0	0
fdc3bf582ab7f414f6e0d3550e64078d	1	1	Not Significant	0	0	0
f4a797a5ea2c1d11066b7fad9a2ebf2e	1	1	Not Significant	0	0	0
37364b311f5ccbf932bd376fb659d794	1	1	Not Significant	0	0	0
b63f45f9d26d104bad6cbe84c94599d8	1	1	Not Significant	0	0	0
9e8ca13d23f3c5b7888b1c452399322e	1	1	Not Significant	0	0	0
e4c7a380f0d5d3ccac640993a654bb70	1	1	Not Significant	0	0	0
c2c8921d5389f3c5f1d9e2becf4dd127	1	1	Not Significant	0	0	0
f5bf346c5872974235ace5f13c3b7995	1	1	Not Significant	0	0	0
e8b53ef3554421e4dead19c1aa1d48fe	1	1	Not Significant	0	0	0
4cbca4e29ab235dae1fa7d1948456be6	1	1	Not Significant	0	0	0
e1df10bc1ec31538a75a97cd51fdc62e	1	1	Not Significant	0	0	0
ebd6427769342800da0c749f70a4bca0	1	1	Not Significant	0	0	0
0e70d2b3d6a8f2a082fa8dec9326b713	1	1	Not Significant	0	0	0
c6284d0f3b909f0bd1c8ef73a5a6ca0b	1	1	Not Significant	0	0	0
99a23c7053b4e35af3eb40e047a0c369	0.1572	1	Not Significant	3	26	3.11547679200994
9dd681a09d3cd3c79e53b7f70b32ece2	1	1	Not Significant	0	0	0
4b6e8071e5cbd266d418c48c96fd9af2	1	1	Not Significant	0	0	0
47855a95fc518211a4fb865a57a3035f	1	1	Not Significant	0	0	0
702f9fdd9bcb76604375c847da8a5fd5	1	1	Not Significant	0	0	0
68d0eb0f40360c5c7eecda93a503dd89	1	1	Not Significant	0	0	0
f1d3f21f112c44fa684ecd55a3934d95	1	1	Not Significant	0	0	0
2ffc1585ac67be1d22a7e51aeac2dca2	1	1	Not Significant	0	0	0
cc9be3561f0721559914ab230c229c07	1	1	Not Significant	0	0	0
ffd07e8bbafb9f27b7945c109f0f17e4	1	1	Not Significant	0	0	0
1bdfd9baa8b593523cd2db1c9f6e9032	1	1	Not Significant	0	0	0
f3aa75af1a95bfb8d1b0207f4b8955a7	1	1	Not Significant	0	0	0
8febaf67c941fedec3624806fc4eef8e	1	1	Not Significant	0	0	0
05b3d7ef716865ed7458a2cd315f9652	1	1	Not Significant	0	0	0
9a53f65cb146026fbdd15d6bdd1be5fa	1	1	Not Significant	0	0	0
db36120e2c0babcd4fa98761efcd619f	1	1	Not Significant	0	0	0
44b6306cad60863d38b2fb8d97af55e5	1	1	Not Significant	0	0	0
8b56cafd7150f699cb0492e35a7dfb11	1	1	Not Significant	0	0	0
4b7591017efd80b5ca954817e8500f03	1	1	Not Significant	0	6	22.5165313104945
5269969922726f7212bb64f5181c45f7	1	1	Not Significant	0	0	0
4a5fe41ef0a583b9ab76c3e7e4f0d23c	1	1	Not Significant	0	0	0
25df2b8c665310705256dd55149a672d	1	1	Not Significant	0	0	0
0bf9c95e910efb6d1873331f082e5ea3	1	1	Not Significant	0	0	0
6158fae90dca5a5f93bac9a90d3da427	1	1	Not Significant	0	0	0
6031e2cfc6728b139523b4c3766f4a11	0.0018	1	Not Significant	91	3	4.92283167443307
5ca8be042b037d7a1da6c3cc6689aa09	0.9837	1	Not Significant	88	33	1.41503747195508
ca85cee4b111d44531ea3ef89099c256	1	1	Not Significant	0	0	0
2938fb7c1f6a2399e86b7b7b92300007	1	1	Not Significant	1	0	19.9315700120185
19b5aad5c93c32f45ed74c99a02bc6ab	1	1	Not Significant	0	0	0
31cc2c0b4d6f06e7c18dd553a4318125	1	1	Not Significant	0	0	0
2d6cac84a961fc301b584425b340869f	1	1	Not Significant	0	0	0
756def3dda548a00c0e8bd0e454960d3	1	1	Not Significant	0	0	0
205e92a32404037fe5a5489035fffbcc	1	1	Not Significant	0	0	0
26a220ecd8f8c20332b3c5ee7931dc02	0.0777	1	Not Significant	121	13	3.21842342008006
5b24616d9297ca2a2e9569c6b6e32e4d	0	0.0129	*	224	298	0.411813596805213
c0e1aeb5755819b0ad190625afcc34e4	0	0.0003	***	129	14	3.20387224149969	1
86cf8f4e71ff516b3f044d47666a091a	0	0.0039	**	18	75	2.05889362813978	1
bd390843e93ed81ebc27e3c143e142d9	0.0393	1	Not Significant	1	56	5.8073535051257
52060ffb1b2fb8a8a73252383c527875	0.01	1	Not Significant	10	30	1.58496240454149
3c16cb14c65b53c79680f7d2bc14beda	1	1	Not Significant	0	0	0
fc0150b1c8ce4ebd3a2721d6761eed2f	1	1	Not Significant	0	0	0
0869bb4c396d12e89d11a26b59b01d72	0.227	1	Not Significant	13	2	2.70043910777029
a3fc1b801707d47dabd1502172ef80de	1	1	Not Significant	0	4	21.9315689299979
ed6bf4f6182143b831e5558278c9d82b	1	1	Not Significant	0	0	0
a12090ddc5477298a667081b4ffd8f59	1	1	Not Significant	0	2	20.9315692906715
efaa3bc60e93c946a7a2bd6b3217abb8	1	1	Not Significant	0	0	0
e4e9532df84128ed2ddd733940e50ca3	1	1	Not Significant	0	2	20.9315692906715
538407965c5eb136c80f0050fe075f76	1	1	Not Significant	0	0	0
f7d5cf3a9a0e0323b9a78dea8e29e05b	1	1	Not Significant	0	0	0
f9d294bc3ca9792fd2cc198a5c659323	1	1	Not Significant	0	88	26.3910002043557
045106d904bae777412b9f57ccef40f1	1	1	Not Significant	0	0	0
cb663402957da220a1cbcf2e82920b28	1	1	Not Significant	0	0	0
d657460fe29e2ed6f1e017d15b7ae141	1	1	Not Significant	0	0	0
ac285a498eeece39ccc25676d3d465b3	1	1	Not Significant	4	0	21.9315689299979
a0032b0c78618227ce8fef3401f323dc	1	1	Not Significant	0	0	0
7fd75d70dcb33e1a4f41b0e3eab15339	1	1	Not Significant	0	0	0
1376b7b5d822d6d2b98315e6d78567b6	1	1	Not Significant	0	25	24.5754248168067
68ddd8dc797dfca700aa92e4afacaa84	1	1	Not Significant	0	0	0
7434c0146e5f644c0d5296dcab5ee30b	1	1	Not Significant	0	14	23.7389235944314
5cff7a3f546948af1de25552bcf3e07f	1	1	Not Significant	0	0	0
024bd430dd8cc8194e9d6bd8e414f19e	1	1	Not Significant	155	0	27.2076929839061
dee25999bb9fe20b811b152b7a717707	1	1	Not Significant	0	0	0
5952301ca3a1acba283da45daaeaef5b	1	1	Not Significant	0	0	0
d5aa5dc8da55af53896633bef64fd2c2	1	1	Not Significant	0	0	0
a751047692a38a33aef1e4096a652edc	1	1	Not Significant	0	0	0
38719c91d624c7c1295c66a1422a3631	1	1	Not Significant	0	0	0
5964aed6903e9771f8007bf555700fc3	1	1	Not Significant	0	0	0
566ceb5a141380ad70d874bee45cea67	1	1	Not Significant	0	0	0
11b217c7e92b4adc8e4b375a737a1710	1	1	Not Significant	0	0	0
e809bc354fcbe58651ab28e502eec0b7	1	1	Not Significant	0	18	24.1014936509162
b5ea4728d22dd4d14c5e5e5c3753e2c7	0.7809	1	Not Significant	1	3	1.5849615389251
378a0a84fdee1ba21fd4c99bd636a07f	1	1	Not Significant	0	0	0
6faf934e027890e41eba909e1c522463	1	1	Not Significant	0	0	0
9c9a1043e3dfb8725ae8272586298f17	1	1	Not Significant	0	0	0
fe9a94c0eb455928dd3a05d7069a795a	1	1	Not Significant	0	0	0
2f1c00d743536eb230ce324360d90680	1	1	Not Significant	0	8	22.931568749661
14e2a890b65c296a58cfed9a27553190	1	1	Not Significant	0	0	0
368b0de119bda2d915a818a61ed01848	0.4652	1	Not Significant	21	99	2.23703914317376
527f50b9696dc2c3c67bcce14bb7f033	1	1	Not Significant	0	0	0
5c5166187ab8fbf585fb74338ec039ac	1	1	Not Significant	0	0	0
8f115263a5427582d5371400efaaa9f9	1	1	Not Significant	0	22	24.3910002535385
3af019d4a24fba22db6caf4013af3b86	1	1	Not Significant	0	0	0
8959f5eb56784956e693572e070d11db	1	1	Not Significant	0	0	0
2e656a4965b2147c5cea793acc958a41	1	1	Not Significant	0	0	0
2b0d9c80aa9344e72b6797bfcd28f94e	1	1	Not Significant	0	0	0
e2047469f73b3bd195d7f8beb678ac5c	1	1	Not Significant	0	0	0
2414226d744b9cd8d91cb4471c037c81	1	1	Not Significant	0	0	0
edcff9ffb4aeacb359662539866b916f	1	1	Not Significant	0	0	0
e8f18602db62cd106569f08196866c46	1	1	Not Significant	19	0	24.1794961586991
4fcf38496ad01bd2312537a50c9d708e	0.9986	1	Not Significant	1	1	0
f14f621bb49b49c9ba8f3d7273cae419	1	1	Not Significant	0	0	0
5de53c1df6621b67304a36772e1c3a63	1	1	Not Significant	0	0	0
be8e7bcfdccb4fc089ea72cb2deb0feb	1	1	Not Significant	0	0	0
f2819ac23c2ede68b30dd5b8a8811ae9	1	1	Not Significant	49	0	25.5462784428821
fb86b7ab33d1fea074c61b32fb773ad5	1	1	Not Significant	0	0	0
aded330b04ff257c48cfafbe901ecbcd	1	1	Not Significant	0	4	21.9315689299979
97b239f6f01c2e06e7ac6b92482bd5c4	1	1	Not Significant	0	0	0
c47b45c6bece94c290980d0cdc58d1a3	1	1	Not Significant	0	0	0
2978515252acbbb6f50766791379d701	0.5992	1	Not Significant	6	18	1.58496234042173
c7fbab5a819ffce282173704ddc3b659	1	1	Not Significant	83	0	26.306608018053
084a8c9e30597578ce9647aea20a1448	0.5815	1	Not Significant	1	8	2.99999873764255
55309f6362f8d51684e1bdcdfe8d27ce	1	1	Not Significant	0	0	0
f03c935c9a4b7cabb547a7331e1d3f70	0.6747	1	Not Significant	2	9	2.16992444039441
856a5e393902ace7fdd6004569565c50	0.3325	1	Not Significant	37	3	3.62449042300128
45861ef0a1d22643f01124f153b7ccbc	1	1	Not Significant	0	0	0
b36ddd6432d365dfa3f3f2f5df75dfb6	1	1	Not Significant	0	0	0
809aaa644320b499c9356dbe0d493100	1	1	Not Significant	0	0	0
e3cc845382f241d750de3817142063d5	1	1	Not Significant	0	12	23.5165311902699
1fa99966cdd2fedc23f413e9a04bd5cc	1	1	Not Significant	0	0	0
febf29a744827a0a74ba81ea0122f012	1	1	Not Significant	0	0	0
291581db54ada95bb8079c9351d3e5b2	0.9986	1	Not Significant	1	1	0
07d30e895ae366898f29f3b59fbcffee	1	1	Not Significant	0	0	0
09f98f60219d70ddc9749ba600caf3d7	1	1	Not Significant	0	0	0
af630202ece56e147e45ae3c62897358	1	1	Not Significant	0	0	0
163012aecd7d81681b4f1001e536f334	1	1	Not Significant	0	6	22.5165313104945
37766c3bbf5592df23ee8f548aa70fbe	1	1	Not Significant	0	17	24.0190314954389
bf1524916f6349865d8d445619688708	1	1	Not Significant	0	0	0
8041f77499b005e064fc5ebd756f9e4e	1	1	Not Significant	0	0	0
4645d6cf2b599568bff3867c8e0874f2	1	1	Not Significant	0	0	0
b5a240c67ca1c1afcb8dd08106bc2e6a	1	1	Not Significant	0	0	0
7c8de5f13497afb4e3abded7c3a1daff	1	1	Not Significant	0	0	0
cf2a6e785823879ae064f431f81973e1	1	1	Not Significant	0	0	0
f66d3933d53b6e80c8ffcbb85c10e432	1	1	Not Significant	0	0	0
7f3a2a0475cbcae41c5bbbd598fdcaa5	0.4385	1	Not Significant	23	31	0.430634338142541
20275b0279f75b4c517b537a99fc5f1b	1	1	Not Significant	0	13	23.6320083984418
e16ea52139e3c9084e127ebe2678b0c2	1	1	Not Significant	0	0	0
3855965a6e96b5f099068f782562d146	1	1	Not Significant	0	0	0
039b9a34822499f483cf60b8c67255c3	1	1	Not Significant	0	0	0
2fb1ea98c2efd558435cb1decb6fe8ab	1	1	Not Significant	46	0	25.4551305567441
ddfced3917a79225e9731d3e46d8039f	1	1	Not Significant	0	0	0
8ec246d30a3e2d4fee042b275b819ee6	1	1	Not Significant	0	7	22.7389236974811
a5afc68b4c8471e8e9c84ca6bce3f582	1	1	Not Significant	0	0	0
e0590a4b70a714b9b5a86505f299099d	1	1	Not Significant	0	0	0
d30daf4478d35328cc316a5429791dd6	1	1	Not Significant	0	0	0
fdb6bf1e09356bf3dee4f990d1cbf37c	1	1	Not Significant	0	0	0
8d01be1340c9fed08e3fadc46a385dde	1	1	Not Significant	0	155	27.2076929839061
ec2ac8b8e21756711db6eaf32103d281	1	1	Not Significant	0	1	19.9315700120185
40ca8432bb6cc974cdd0bab42600b592	1	1	Not Significant	0	2	20.9315692906715
95da8992096a42f7097845c343dde618	1	1	Not Significant	0	0	0
196aee3cb2dbe411895bfe6a4849c499	1	1	Not Significant	0	0	0
e2bfeca1e105184deabb0e9085007f77	1	1	Not Significant	0	12	23.5165311902699
8f1cf8b6e214cdbb98fdd1a30b0f6c04	1	1	Not Significant	0	0	0
4bb4f8c0be196bebb84e818f4f483103	1	1	Not Significant	0	0	0
679a21f2ad3d859564d60fbadcffad8b	1	1	Not Significant	30	0	24.8384592130225
5a5b46f5ac72c389868cce936429c424	1	1	Not Significant	0	1	19.9315700120185
75ce16df64053cdf74750b2c74b340f2	1	1	Not Significant	0	0	0
d29a44054c4c208a502b089249a25644	1	1	Not Significant	0	0	0
c910c37e80a13cda2cc2d481dd366529	1	1	Not Significant	2	0	20.9315692906715
3288178c0d57a6109c79363d25b86a41	1	1	Not Significant	0	9	23.1014937310659
32e296285f54474ad52b3174168e653c	1	1	Not Significant	0	0	0
577ea6064fc47b014d53780fe679616a	1	1	Not Significant	0	0	0
c066e515b5a1f945c4a3dcbe003a3031	1	1	Not Significant	8	0	22.931568749661
5444a0413170af9d8a986d89f07a8423	1	1	Not Significant	0	0	0
bed8120a1e34f1b456532d56028d0168	1	1	Not Significant	0	0	0
b2dd5bfb8a27b21f3fd99a75881cac86	1	1	Not Significant	0	0	0
507f58ecbb1e69f9ff51c907d9b67d82	1	1	Not Significant	0	0	0
45c43cdc54da9b9bb36cbfe229c056ec	1	1	Not Significant	0	0	0
fffe1a7c900f495538228d11f9b67e52	1	1	Not Significant	0	0	0
45b9cac4f69dd721d86a987419ad4459	1	1	Not Significant	0	0	0
2d4dc841cbdb604320a3600ee5857af5	1	1	Not Significant	0	0	0
40b43d78088e47319196123fbb8bea0e	1	1	Not Significant	0	8	22.931568749661
7bd911f6ccffb6070084e4da7328488e	1	1	Not Significant	0	0	0
0e6a9dd358e0c732bf09f4f8e24dab9b	1	1	Not Significant	0	0	0
520a2641ce39a2fd16138718a02167b4	1	1	Not Significant	0	0	0
087d211f26bbbc5f3ac9e1a426ac141d	1	1	Not Significant	0	2	20.9315692906715
3a6ea403b7abc57bce458238bc897230	1	1	Not Significant	13	0	23.6320083984418
45d8ef1d05368ab38b92f41893f5a42b	1	1	Not Significant	0	0	0
c93494d4bff939d1e4e29c3b11abfb04	1	1	Not Significant	0	0	0
9ca87ef9f20224475ffd8e49d1be5c25	0.9946	1	Not Significant	12	8	0.584962440608869
9ffea0f799f7716b63c9599925102228	1	1	Not Significant	20	0	24.2534967363463
9269bd8aedd6c2eb94f9c403a470aea6	1	1	Not Significant	1	0	19.9315700120185
659765209a20e58cf88e8dc535c24f3c	1	1	Not Significant	0	0	0
f06ab85348d6c6af90a9ffa1c2c6fd12	1	1	Not Significant	0	0	0
727f644929f0ac7926f150c3bb83612f	1	1	Not Significant	0	0	0
3c6d5b05ccecd729d3f388038cb8c391	1	1	Not Significant	0	0	0
5dca48e88d672937094989b14e164966	1	1	Not Significant	0	0	0
32236f8592262b764feb63b57cb03939	1	1	Not Significant	0	0	0
348c2279ebda11e5c66ce3d731c6f0fa	1	1	Not Significant	0	0	0
b1a783cb33f5bc36e3bdd6badeb1330d	1	1	Not Significant	0	56	25.7389235171442
3deb484bea9fe53cfbf59321598eb374	1	1	Not Significant	0	0	0
77f7bab0929e967e107434b17ae8c0cb	1	1	Not Significant	0	0	0
2ea311519392bef0766e20e74c2c8844	0.6747	1	Not Significant	3	12	1.99999963932631
81dd620d36fefa1fb1338d787f6bd847	1	1	Not Significant	0	0	0
70ff6cbeefe2033cbe402531cfb43009	1	1	Not Significant	0	0	0
[truncated: 814 more rows]
