# Supplementary material for: Cecal microbiome transplantation without antibiotic preconditioning standardizes murine microbiomes
Source: Front Microbiol. 2025 Aug 11;16:1632210. doi: 10.3389/fmicb.2025.1632210 (PMC12376172; doi:10.3389/fmicb.2025.1632210)
Supplement: Supplementary File S1 — Differential abundance testing results between Groton and La Jolla at ASV, species, and genus levels. Contains tables detailing Wilcoxon rank-sum tests, raw and corrected p-values, significance levels, and log-fold changes of taxa abundances between sites on day -2. Supports the statistical results reported in Figure 2. [file Data_Sheet_1.zip › data/Wilcoxon_table_genus.tsv]

Summary of Results:
--------------------
Not Significant (p > 0.05): 109
* (0.01 < p <= 0.05): 2
** (0.001 < p <= 0.01): 2
*** (p <= 0.001): 19
Taxon	Raw p-value	Corrected p-value	Significance	Groton Total Reads	La Jolla Total Reads
Acetivibrio	1.0000	1.0000	Not Significant	0	0
Acholeplasma	0.7652	1.0000	Not Significant	258	106
Acidithiobacillus	0.0000	0.0000	***	5528	1258
Acinetobacter	1.0000	1.0000	Not Significant	0	0
Acutalibacter	1.0000	1.0000	Not Significant	0	0
Adlercreutzia	0.0000	0.0000	***	3998	21195
Akkermansia	0.0274	1.0000	Not Significant	261	79
Alistipes	0.0006	0.0849	Not Significant	0	73
Alloprevotella	1.0000	1.0000	Not Significant	0	0
Aminipila	0.0000	0.0001	***	993	73
Anaerobacillus	0.6797	1.0000	Not Significant	16	4
Anaerobutyricum	0.4949	1.0000	Not Significant	7	0
Anaerococcus	1.0000	1.0000	Not Significant	0	0
Anaerofustis	0.0000	0.0026	**	631	1402
Anaerorhabdus	0.0022	0.2845	Not Significant	780	1987
Anaerotignum	1.0000	1.0000	Not Significant	0	0
Anaerotruncus	1.0000	1.0000	Not Significant	0	0
Angelakisella	1.0000	1.0000	Not Significant	0	0
Bacillus	0.0423	1.0000	Not Significant	4080	2196
Bacteroides	1.0000	1.0000	Not Significant	0	0
Bifidobacterium	1.0000	1.0000	Not Significant	0	0
Blautia	0.6998	1.0000	Not Significant	8	5
Bradyrhizobium	0.0001	0.0090	**	523	184
Bulleidia	0.0119	1.0000	Not Significant	600	1348
Burkholderia	0.8914	1.0000	Not Significant	1	0
Butyricicoccus	1.0000	1.0000	Not Significant	0	0
Calothrix	0.8914	1.0000	Not Significant	0	4
Candidatus Arthromitus	0.0063	0.8358	Not Significant	155	0
Catabacter	0.8914	1.0000	Not Significant	0	1
Christensenella	0.0194	1.0000	Not Significant	211	15
Chryseobacterium	0.0000	0.0003	***	870	62
Citrobacter	0.7848	1.0000	Not Significant	5	0
Clostridium	0.9633	1.0000	Not Significant	22903	11348
Corynebacterium	0.8914	1.0000	Not Significant	0	4
Culturomica	1.0000	1.0000	Not Significant	0	0
Curvibacter	0.6847	1.0000	Not Significant	23	10
Cutibacterium	0.8941	1.0000	Not Significant	8	68
Dehalobacterium	0.0530	1.0000	Not Significant	3	44
Desulfonispora	0.8914	1.0000	Not Significant	1	0
Desulfosporosinus	0.0406	1.0000	Not Significant	0	72
Desulfovibrio	1.0000	1.0000	Not Significant	0	0
Dolosigranulum	1.0000	1.0000	Not Significant	0	0
Duncaniella	1.0000	1.0000	Not Significant	0	0
Dysosmobacter	0.0042	0.5536	Not Significant	146	9
Eggerthella	0.6822	1.0000	Not Significant	0	9
Emergencia	0.0000	0.0000	***	2214	67
Enterobacter	1.0000	1.0000	Not Significant	0	0
Enterococcus	0.5968	1.0000	Not Significant	33	4
Enterorhabdus	0.0000	0.0000	***	17902	163
Entomoplasma	0.0000	0.0000	***	0	1660
Erysipelatoclostridium	0.7848	1.0000	Not Significant	4429	3174
Erysipelothrix	0.1982	1.0000	Not Significant	55	44
Escherichia	0.0000	0.0000	***	562	39
Eubacterium	0.5526	1.0000	Not Significant	192	106
Exiguobacterium	1.0000	1.0000	Not Significant	0	0
Faecalicoccus	0.1050	1.0000	Not Significant	284	112
Faecalitalea	0.0377	1.0000	Not Significant	1969	517
Finegoldia	0.8914	1.0000	Not Significant	4	0
Flavonifractor	0.8941	1.0000	Not Significant	2	1
Flintibacter	0.4021	1.0000	Not Significant	8	23
Fusobacterium	1.0000	1.0000	Not Significant	0	0
Gemella	0.8914	1.0000	Not Significant	0	3
Gordonibacter	0.2748	1.0000	Not Significant	0	24
Granulicatella	1.0000	1.0000	Not Significant	0	0
Helicobacter	1.0000	1.0000	Not Significant	0	0
Holdemania	0.0000	0.0000	***	2	905
Hungateiclostridium	0.0000	0.0000	***	26693	4586
Hungatella	0.1003	1.0000	Not Significant	38	1
Intestinibacter	0.2297	1.0000	Not Significant	110	110
Klebsiella	0.3308	1.0000	Not Significant	284	44
Kocuria	0.8914	1.0000	Not Significant	5	0
Lachnoclostridium	0.8404	1.0000	Not Significant	119	114
Lactobacillus	0.1238	1.0000	Not Significant	226661	156816
Lawsonella	1.0000	1.0000	Not Significant	0	0
Leptotrichia	1.0000	1.0000	Not Significant	0	0
Mailhella	1.0000	1.0000	Not Significant	0	0
Massilimicrobiota	0.1572	1.0000	Not Significant	19313	8358
Melissococcus	1.0000	1.0000	Not Significant	0	0
Merdibacter	0.1205	1.0000	Not Significant	31	82
Mesorhizobium	0.2192	1.0000	Not Significant	0	23
Micavibrio	1.0000	1.0000	Not Significant	0	0
Microbacterium	0.0000	0.0000	***	2293	601
Millionella	1.0000	1.0000	Not Significant	0	0
Moraxella	0.7848	1.0000	Not Significant	3	0
Mucispirillum	0.8941	1.0000	Not Significant	8	13
Muribaculum	0.0000	0.0000	***	54378	179
Mycoplasma	0.0006	0.0749	Not Significant	10294	56
Neisseria	1.0000	1.0000	Not Significant	0	0
Odoribacter	1.0000	1.0000	Not Significant	0	0
Oscillibacter	0.8806	1.0000	Not Significant	5	6
Paeniclostridium	0.2363	1.0000	Not Significant	107	98
Parabacteroides	0.0002	0.0307	*	1497	3279
Peptoniphilus	1.0000	1.0000	Not Significant	0	0
Phyllobacterium	0.0000	0.0000	***	10902	2824
Porphyromonas	1.0000	1.0000	Not Significant	0	0
Prevotella	1.0000	1.0000	Not Significant	0	0
Prevotellamassilia	1.0000	1.0000	Not Significant	0	0
Pseudoalteromonas	1.0000	1.0000	Not Significant	0	0
Pseudobacteroides	0.4528	1.0000	Not Significant	4102	1604
Pseudoclostridium	0.0003	0.0409	*	1200	155
Pseudoflavonifractor	0.8914	1.0000	Not Significant	39	20
Pseudomonas	0.0383	1.0000	Not Significant	113	30
Ralstonia	1.0000	1.0000	Not Significant	0	0
Rathayibacter	0.1451	1.0000	Not Significant	152	35
Rhizobium	0.1221	1.0000	Not Significant	338	496
Rikenella	1.0000	1.0000	Not Significant	0	0
Roseburia	0.5851	1.0000	Not Significant	0	15
Rothia	1.0000	1.0000	Not Significant	0	0
Ruminiclostridium	0.5933	1.0000	Not Significant	2537	381
Ruminococcus	1.0000	1.0000	Not Significant	0	0
Ruthenibacterium	0.8914	1.0000	Not Significant	1	0
Salmonella	0.0000	0.0000	***	0	313
Schaalia	1.0000	1.0000	Not Significant	0	0
Senegalimassilia	1.0000	1.0000	Not Significant	0	0
Shigella	0.8914	1.0000	Not Significant	0	1
Sinorhizobium	1.0000	1.0000	Not Significant	0	0
Slackia	0.2748	1.0000	Not Significant	0	14
Sphingomonas	0.0000	0.0003	***	1758	441
Spiroplasma	0.0000	0.0000	***	32906	8650
Sporosarcina	0.4821	1.0000	Not Significant	19	29
Staphylococcus	0.2940	1.0000	Not Significant	54	60
Stenotrophomonas	1.0000	1.0000	Not Significant	0	0
Streptococcus	0.9986	1.0000	Not Significant	2	4
Streptomyces	0.0000	0.0000	***	33830	63896
Sulfurimonas	0.0000	0.0000	***	10054	11036
Turicibacter	0.0125	1.0000	Not Significant	1178	2237
Turicimonas	1.0000	1.0000	Not Significant	0	0
Unclassified Unknown family	0.0000	0.0000	***	0	330
Unknown genus	0.0259	1.0000	Not Significant	10864	9998
Vagococcus	1.0000	1.0000	Not Significant	0	0
Vibrio	1.0000	1.0000	Not Significant	0	0
Xanthomonas	0.7848	1.0000	Not Significant	5	0
