# Supplementary material for: Cecal microbiome transplantation without antibiotic preconditioning standardizes murine microbiomes
Source: Front Microbiol. 2025 Aug 11;16:1632210. doi: 10.3389/fmicb.2025.1632210 (PMC12376172; doi:10.3389/fmicb.2025.1632210)
Supplement: Supplementary File S1 — Differential abundance testing results between Groton and La Jolla at ASV, species, and genus levels. Contains tables detailing Wilcoxon rank-sum tests, raw and corrected p-values, significance levels, and log-fold changes of taxa abundances between sites on day -2. Supports the statistical results reported in Figure 2. [file Data_Sheet_1.zip › data/Wilcoxon_table_species.tsv]

Summary of Results:
--------------------
Not Significant (p > 0.05): 226
* (0.01 < p <= 0.05): 3
** (0.001 < p <= 0.01): 2
*** (p <= 0.001): 28
Taxon	Raw p-value	Corrected p-value	Significance	Groton Total Reads	La Jolla Total Reads
Acetivibrio ethanolgignens	1.0000	1.0000	Not Significant	0	0
Acholeplasma palmae	0.7652	1.0000	Not Significant	258	106
Acidithiobacillus caldus	0.0000	0.0000	***	5528	1258
Acinetobacter guillouiae	1.0000	1.0000	Not Significant	0	0
Acinetobacter junii	1.0000	1.0000	Not Significant	0	0
Acinetobacter soli	1.0000	1.0000	Not Significant	0	0
Acutalibacter muris	1.0000	1.0000	Not Significant	0	0
Adlercreutzia equolifaciens	0.0000	0.0000	***	3998	21195
Akkermansia muciniphila	0.0274	1.0000	Not Significant	261	79
Alistipes finegoldii	0.0006	0.1666	Not Significant	0	73
Alistipes putredinis	1.0000	1.0000	Not Significant	0	0
Alistipes sp. 5CBH24	1.0000	1.0000	Not Significant	0	0
Alistipes sp. 5CPEGH6	1.0000	1.0000	Not Significant	0	0
Alistipes sp. dk3624	1.0000	1.0000	Not Significant	0	0
Alloprevotella rava	1.0000	1.0000	Not Significant	0	0
Alloprevotella sp. E39	1.0000	1.0000	Not Significant	0	0
Aminipila sp. JN-18	0.0000	0.0001	***	993	73
Anaerobacillus alkalilacustris	0.6797	1.0000	Not Significant	16	4
Anaerobutyricum hallii	0.4949	1.0000	Not Significant	7	0
Anaerococcus mediterraneensis	1.0000	1.0000	Not Significant	0	0
Anaerococcus prevotii	1.0000	1.0000	Not Significant	0	0
Anaerofustis stercorihominis	0.0000	0.0052	**	631	1402
Anaerorhabdus furcosa	0.0022	0.5582	Not Significant	780	1987
Anaerotignum propionicum	1.0000	1.0000	Not Significant	0	0
Anaerotruncus colihominis	1.0000	1.0000	Not Significant	0	0
Anaerotruncus rubiinfantis	1.0000	1.0000	Not Significant	0	0
Angelakisella massiliensis	1.0000	1.0000	Not Significant	0	0
Bacillus cereus	0.8914	1.0000	Not Significant	0	2
Bacillus coagulans	1.0000	1.0000	Not Significant	0	0
Bacillus cytotoxicus	1.0000	1.0000	Not Significant	0	0
Bacillus krulwichiae	0.8914	1.0000	Not Significant	1	0
Bacillus pseudofirmus	0.8914	1.0000	Not Significant	0	3
Bacillus sp. DSL-17	1.0000	1.0000	Not Significant	0	0
Bacillus sp. OxB-1	0.8914	1.0000	Not Significant	13	0
Bacillus sp. Y-01	1.0000	1.0000	Not Significant	0	0
Bacillus subtilis	0.0000	0.0000	***	468	0
Bacteroidales bacterium CF	1.0000	1.0000	Not Significant	0	0
Bacteroides caecimuris	1.0000	1.0000	Not Significant	0	0
Bacteroides vulgatus	1.0000	1.0000	Not Significant	0	0
Bacteroides xylanisolvens	1.0000	1.0000	Not Significant	0	0
Bifidobacterium adolescentis	1.0000	1.0000	Not Significant	0	0
Blautia producta	0.9946	1.0000	Not Significant	2	2
Blautia sp. N6H1-15	1.0000	1.0000	Not Significant	0	0
Blautia sp. SC05B48	0.6847	1.0000	Not Significant	6	3
Blautia sp. YL58	1.0000	1.0000	Not Significant	0	0
Bradyrhizobium sp. 58S1	0.0001	0.0177	*	523	184
Bulleidia extructa	0.0119	1.0000	Not Significant	600	1348
Burkholderia pseudomallei	0.8914	1.0000	Not Significant	1	0
Burkholderiales bacterium YL45	1.0000	1.0000	Not Significant	0	0
Butyricicoccus pullicaecorum	1.0000	1.0000	Not Significant	0	0
Candidatus Arthromitus sp. SFB-mouse	0.0063	1.0000	Not Significant	155	0
Catabacter hongkongensis	0.8914	1.0000	Not Significant	0	1
Christensenella minuta	0.0406	1.0000	Not Significant	177	0
Christensenella sp. Marseille-P3954	0.3604	1.0000	Not Significant	34	15
Chryseobacterium carnipullorum	0.0000	0.0006	***	870	62
Clostridiales bacterium CCNA10	1.0000	1.0000	Not Significant	0	0
Clostridium chauvoei	0.0060	1.0000	Not Significant	2	1103
Clostridium difficile	1.0000	1.0000	Not Significant	0	0
Clostridium formicaceticum	1.0000	1.0000	Not Significant	0	0
Clostridium phoceensis	0.8914	1.0000	Not Significant	0	1
Clostridium septicum	0.2748	1.0000	Not Significant	0	54
Clostridium sp. BNL1100	0.6075	1.0000	Not Significant	22901	10189
Clostridium sp. SY8519	0.8914	1.0000	Not Significant	0	1
Coriobacteriaceae bacterium 68-1-3	1.0000	1.0000	Not Significant	0	0
Corynebacterium aurimucosum	1.0000	1.0000	Not Significant	0	0
Corynebacterium jeddahense	0.8914	1.0000	Not Significant	0	4
Corynebacterium jeikeium	1.0000	1.0000	Not Significant	0	0
Corynebacterium massiliense	1.0000	1.0000	Not Significant	0	0
Corynebacterium pyruviciproducens	1.0000	1.0000	Not Significant	0	0
Corynebacterium simulans	1.0000	1.0000	Not Significant	0	0
Culturomica massiliensis	1.0000	1.0000	Not Significant	0	0
Curvibacter delicatus	0.6847	1.0000	Not Significant	23	10
Cutibacterium acnes	0.8860	1.0000	Not Significant	8	6
Cutibacterium granulosum	0.8914	1.0000	Not Significant	0	62
Dehalobacterium formicoaceticum	0.0530	1.0000	Not Significant	3	44
Desulfonispora thiosulfatigenes	0.8914	1.0000	Not Significant	1	0
Desulfosporosinus acidiphilus	0.0406	1.0000	Not Significant	0	72
Desulfovibrio desulfuricans	1.0000	1.0000	Not Significant	0	0
Desulfovibrio fairfieldensis	1.0000	1.0000	Not Significant	0	0
Dolosigranulum pigrum	1.0000	1.0000	Not Significant	0	0
Duncaniella sp. B8	1.0000	1.0000	Not Significant	0	0
Duncaniella sp. C9	1.0000	1.0000	Not Significant	0	0
Dysosmobacter welbionis	0.0042	1.0000	Not Significant	146	9
Eggerthella lenta	0.6822	1.0000	Not Significant	0	9
Emergencia timonensis	0.0000	0.0001	***	2214	67
Enterobacter hormaechei	1.0000	1.0000	Not Significant	0	0
Enterococcus casseliflavus	0.7848	1.0000	Not Significant	0	2
Enterococcus durans	0.8914	1.0000	Not Significant	9	0
Enterococcus faecalis	0.4177	1.0000	Not Significant	24	1
Enterococcus faecium	1.0000	1.0000	Not Significant	0	0
Enterococcus sp. FDAARGOS 375	1.0000	1.0000	Not Significant	0	0
Enterococcus sp. FDAARGOS 553	0.8914	1.0000	Not Significant	0	1
Enterorhabdus caecimuris	0.0000	0.0000	***	17902	163
Entomoplasma luminosum	0.0000	0.0000	***	0	1660
Erysipelatoclostridium ramosum	0.0055	1.0000	Not Significant	99	17
Erysipelothrix larvae	0.1982	1.0000	Not Significant	55	44
Erysipelothrix rhusiopathiae	1.0000	1.0000	Not Significant	0	0
Erysipelotrichaceae bacterium I46	0.0285	1.0000	Not Significant	10844	9907
Escherichia coli	0.0000	0.0000	***	562	39
Eubacterium coprostanoligenes	0.8404	1.0000	Not Significant	104	60
Eubacterium plexicaudatum	0.6797	1.0000	Not Significant	21	21
Eubacterium ventriosum	0.9701	1.0000	Not Significant	67	25
Exiguobacterium sp. ZWU0009	1.0000	1.0000	Not Significant	0	0
Faecalicoccus pleomorphus	0.1050	1.0000	Not Significant	284	112
Faecalitalea cylindroides	0.0377	1.0000	Not Significant	1969	517
Finegoldia magna	0.8914	1.0000	Not Significant	4	0
Flavonifractor plautii	0.8941	1.0000	Not Significant	2	1
Flintibacter sp. KGMB00164	0.4021	1.0000	Not Significant	8	23
Fusobacterium gonidiaformans	1.0000	1.0000	Not Significant	0	0
Fusobacterium nucleatum	1.0000	1.0000	Not Significant	0	0
Gemella haemolysans	1.0000	1.0000	Not Significant	0	0
Gemella sanguinis	0.8914	1.0000	Not Significant	0	3
Gordonibacter pamelaeae	0.2748	1.0000	Not Significant	0	24
Granulicatella elegans	1.0000	1.0000	Not Significant	0	0
Helicobacter hepaticus	1.0000	1.0000	Not Significant	0	0
Helicobacter winghamensis	1.0000	1.0000	Not Significant	0	0
Holdemania massiliensis	0.0000	0.0000	***	2	905
Hungateiclostridiaceae bacterium KB18	1.0000	1.0000	Not Significant	0	0
Hungateiclostridium clariflavum	0.2290	1.0000	Not Significant	5231	2288
Hungateiclostridium saccincola	0.0000	0.0000	***	19502	1956
Hungateiclostridium thermocellum	0.0000	0.0000	***	1960	342
Hungatella hathewayi	0.1003	1.0000	Not Significant	38	1
Intestinibacter bartlettii	0.2297	1.0000	Not Significant	110	110
Klebsiella pneumoniae	0.6797	1.0000	Not Significant	52	1
Klebsiella quasipneumoniae	0.6051	1.0000	Not Significant	232	43
Kocuria indica	0.8914	1.0000	Not Significant	5	0
Lachnoclostridium phocaeense	1.0000	1.0000	Not Significant	0	0
Lachnoclostridium phytofermentans	0.5851	1.0000	Not Significant	9	0
Lachnoclostridium sp. YL32	0.1706	1.0000	Not Significant	18	2
Lachnospiraceae bacterium GAM79	0.8860	1.0000	Not Significant	3	3
Lactobacillus acidophilus	0.0000	0.0000	***	83894	1012
Lactobacillus amylovorus	0.0000	0.0000	***	822	0
Lactobacillus animalis	0.5757	1.0000	Not Significant	7	2
Lactobacillus johnsonii	1.0000	1.0000	Not Significant	0	0
Lactobacillus murinus	0.0000	0.0000	***	104628	155352
Lactobacillus reuteri	0.0000	0.0000	***	37310	450
Lawsonella clevelandensis	1.0000	1.0000	Not Significant	0	0
Leptotrichia hofstadii	1.0000	1.0000	Not Significant	0	0
Mailhella massiliensis	1.0000	1.0000	Not Significant	0	0
Massilimicrobiota timonensis	0.1572	1.0000	Not Significant	19313	8358
Melissococcus plutonius	1.0000	1.0000	Not Significant	0	0
Merdibacter massiliensis	0.1205	1.0000	Not Significant	31	82
Mesorhizobium sp. M6A.T.Cr.TU.016.01.1.1	0.2192	1.0000	Not Significant	0	23
Micavibrio aeruginosavorus	1.0000	1.0000	Not Significant	0	0
Microbacterium ginsengisoli	0.0000	0.0000	***	2293	601
Millionella massiliensis	1.0000	1.0000	Not Significant	0	0
Moraxella osloensis	0.7848	1.0000	Not Significant	3	0
Mucispirillum schaedleri	0.8941	1.0000	Not Significant	8	13
Muribaculaceae bacterium DSM 108610	1.0000	1.0000	Not Significant	0	0
Muribaculum intestinale	1.0000	1.0000	Not Significant	0	0
Muribaculum sp. H5	1.0000	1.0000	Not Significant	0	0
Muribaculum sp. TLL-A4	0.0000	0.0000	***	54378	179
Mycoplasma hyosynoviae	1.0000	1.0000	Not Significant	0	0
Mycoplasma leachii	0.3393	1.0000	Not Significant	0	12
Mycoplasma mycoides	0.7848	1.0000	Not Significant	0	2
Neisseria brasiliensis	1.0000	1.0000	Not Significant	0	0
Odoribacter laneus	1.0000	1.0000	Not Significant	0	0
Odoribacter splanchnicus	1.0000	1.0000	Not Significant	0	0
Oscillibacter ruminantium	1.0000	1.0000	Not Significant	0	0
Oscillibacter sp. PEA192	0.5851	1.0000	Not Significant	0	6
Oscillibacter valericigenes	0.6822	1.0000	Not Significant	5	0
Paeniclostridium sordellii	0.2363	1.0000	Not Significant	107	98
Parabacteroides distasonis	1.0000	1.0000	Not Significant	0	0
Parabacteroides goldsteinii	0.0002	0.0603	Not Significant	1497	3279
Parabacteroides johnsonii	1.0000	1.0000	Not Significant	0	0
Peptococcaceae bacterium DCMF	0.5711	1.0000	Not Significant	3	8
Peptoniphilus harei	1.0000	1.0000	Not Significant	0	0
Phyllobacterium zundukense	0.0000	0.0000	***	10902	2824
Porphyromonas cangingivalis	1.0000	1.0000	Not Significant	0	0
Prevotella ihumii	1.0000	1.0000	Not Significant	0	0
Prevotella intermedia	1.0000	1.0000	Not Significant	0	0
Prevotellamassilia timonensis	1.0000	1.0000	Not Significant	0	0
Pseudoalteromonas tunicata	1.0000	1.0000	Not Significant	0	0
Pseudobacteroides cellulosolvens	0.4528	1.0000	Not Significant	4102	1604
Pseudoclostridium thermosuccinogenes	0.0003	0.0802	Not Significant	1200	155
Pseudoflavonifractor capillosus	0.8914	1.0000	Not Significant	39	20
Pseudomonas aeruginosa	1.0000	1.0000	Not Significant	0	0
Pseudomonas chlororaphis	0.1332	1.0000	Not Significant	23	0
Pseudomonas fragi	1.0000	1.0000	Not Significant	0	0
Pseudomonas lundensis	1.0000	1.0000	Not Significant	0	0
Pseudomonas soli	0.8914	1.0000	Not Significant	0	1
Pseudomonas sp. DR 5-09	1.0000	1.0000	Not Significant	0	0
Pseudomonas yamanorum	0.4736	1.0000	Not Significant	90	29
Ralstonia insidiosa	1.0000	1.0000	Not Significant	0	0
Rathayibacter festucae	0.1451	1.0000	Not Significant	152	35
Rhizobium leguminosarum	0.1221	1.0000	Not Significant	338	496
Rikenella microfusus	1.0000	1.0000	Not Significant	0	0
Roseburia hominis	0.6822	1.0000	Not Significant	0	4
Roseburia intestinalis	0.5851	1.0000	Not Significant	0	11
Rothia dentocariosa	1.0000	1.0000	Not Significant	0	0
Ruminiclostridium cellulolyticum	0.7848	1.0000	Not Significant	0	2
Ruminiclostridium josui	0.0001	0.0252	*	2537	94
Ruminiclostridium papyrosolvens	0.0000	0.0000	***	0	285
Ruminococcus lactaris	1.0000	1.0000	Not Significant	0	0
Ruthenibacterium lactatiformans	0.8914	1.0000	Not Significant	1	0
Salmonella enterica	0.0000	0.0000	***	0	313
Schaalia odontolytica	1.0000	1.0000	Not Significant	0	0
Senegalimassilia anaerobia	1.0000	1.0000	Not Significant	0	0
Shigella flexneri	0.8914	1.0000	Not Significant	0	1
Sinorhizobium sp. RAC02	1.0000	1.0000	Not Significant	0	0
Slackia piriformis	0.2748	1.0000	Not Significant	0	14
Sphingomonas sp. AAP5	0.0035	0.9031	Not Significant	404	124
Sphingomonas sp. FARSPH	0.0000	0.0016	**	465	64
Sphingomonas sp. LK11	0.0000	0.0007	***	887	251
Sphingomonas taxi	0.8941	1.0000	Not Significant	2	2
Spiroplasma alleghenense	0.0203	1.0000	Not Significant	731	0
Spiroplasma apis	0.0066	1.0000	Not Significant	52	398
Spiroplasma cantharicola	0.8914	1.0000	Not Significant	3	0
Spiroplasma chrysopicola	0.2350	1.0000	Not Significant	777	789
Spiroplasma citri	1.0000	1.0000	Not Significant	0	0
Spiroplasma culicicola	0.0000	0.0000	***	11776	1781
Spiroplasma diminutum	0.0002	0.0628	Not Significant	6814	60
Spiroplasma helicoides	0.0000	0.0000	***	9866	9
Spiroplasma kunkelii	0.0560	1.0000	Not Significant	115	0
Spiroplasma melliferum	0.1332	1.0000	Not Significant	0	28
Spiroplasma phoeniceum	0.0000	0.0000	***	2772	5452
Spiroplasma syrphidicola	0.0041	1.0000	Not Significant	0	133
Spiroplasma tabanidicola	1.0000	1.0000	Not Significant	0	0
Sporosarcina psychrophila	0.7848	1.0000	Not Significant	12	0
Sporosarcina sp. PTS2304	0.3257	1.0000	Not Significant	7	29
Staphylococcus capitis	0.7848	1.0000	Not Significant	8	0
Staphylococcus epidermidis	0.5014	1.0000	Not Significant	24	41
Staphylococcus hominis	0.9022	1.0000	Not Significant	22	19
Staphylococcus sp. M0911	1.0000	1.0000	Not Significant	0	0
Staphylococcus warneri	1.0000	1.0000	Not Significant	0	0
Stenotrophomonas rhizophila	1.0000	1.0000	Not Significant	0	0
Streptococcus constellatus	1.0000	1.0000	Not Significant	0	0
Streptococcus gordonii	1.0000	1.0000	Not Significant	0	0
Streptococcus mitis	0.8914	1.0000	Not Significant	0	4
Streptococcus oralis	1.0000	1.0000	Not Significant	0	0
Streptococcus salivarius	1.0000	1.0000	Not Significant	0	0
Streptococcus sanguinis	1.0000	1.0000	Not Significant	0	0
Streptococcus sp. LPB0220	0.8914	1.0000	Not Significant	2	0
Streptococcus sp. oral taxon 064	1.0000	1.0000	Not Significant	0	0
Streptococcus sp. oral taxon 431	1.0000	1.0000	Not Significant	0	0
Streptomyces pristinaespiralis	0.0000	0.0000	***	33830	63896
Sulfurimonas sp. NW10	0.0000	0.0000	***	10054	11036
Turicibacter sanguinis	0.2391	1.0000	Not Significant	1001	1963
Turicibacter sp. H121	0.0575	1.0000	Not Significant	177	274
Turicimonas muris	1.0000	1.0000	Not Significant	0	0
Unclassified Bacillus	0.8699	1.0000	Not Significant	3598	2191
Unclassified Calothrix	0.8914	1.0000	Not Significant	0	4
Unclassified Citrobacter	0.7848	1.0000	Not Significant	5	0
Unclassified Mycoplasma	0.0001	0.0187	*	10294	42
Unclassified Unknown family	0.0000	0.0000	***	0	330
Unclassified Unknown genus	1.0000	1.0000	Not Significant	0	0
Vagococcus teuberi	1.0000	1.0000	Not Significant	0	0
Vibrio cholerae	1.0000	1.0000	Not Significant	0	0
Xanthomonas fragariae	0.7848	1.0000	Not Significant	5	0
[Clostridium] bolteae	0.6475	1.0000	Not Significant	82	53
[Clostridium] cocleatum	0.8006	1.0000	Not Significant	4307	3121
[Clostridium] hylemonae	0.6797	1.0000	Not Significant	1	5
[Clostridium] innocuum	0.2270	1.0000	Not Significant	23	36
[Clostridium] saccharolyticum	1.0000	1.0000	Not Significant	0	0
[Clostridium] scindens	0.3257	1.0000	Not Significant	2	20
[Clostridium] sphenoides	0.9986	1.0000	Not Significant	1	2
[Desulfotomaculum] guttoideum	0.8941	1.0000	Not Significant	6	32
[Eubacterium] sulci	0.0011	0.2930	Not Significant	14	80
[Ruminococcus] gnavus	1.0000	1.0000	Not Significant	0	0
