# Supplementary material for: Cecal microbiome transplantation without antibiotic preconditioning standardizes murine microbiomes
Source: Front Microbiol. 2025 Aug 11;16:1632210. doi: 10.3389/fmicb.2025.1632210 (PMC12376172; doi:10.3389/fmicb.2025.1632210)
Supplement: Supplementary File S2 — PERMANOVA statistical comparisons between Groton and La Jolla across time points and treatment groups. Provides exact permANOVA statistics including p-values, eta-squared effect sizes, and F-statistics used to quantify microbiome differences over time. Supports results in Figures 2, 3, 5. [file Data_Sheet_2.csv]

Day	Group	Pval	eta-sqr	F	A	B	Pval	bonf	eta-sqr	F	t
d-2	-1	9.999000099990002e-05	0.42790111962066507	118.1760342814109	GR	LJ	9.999000099990002e-05	9.999000099990002e-05	0.42790111962066507	118.1760342814109	10.870880106109666
d-2	UNTR	9.999000099990002e-05	0.4601162322677877	32.3855205	GR	LJ	9.999000099990002e-05	9.999000099990002e-05	0.4601162322677877	32.3855205	5.690827751525362
d-2	ABX10	9.999000099990002e-05	0.46820002145923273	33.455437257199804	GR	LJ	9.999000099990002e-05	9.999000099990002e-05	0.46820002145923273	33.455437257199804	5.784067535670707
d-2	ABX3CMT	9.999000099990002e-05	0.41928005919649314	27.43601714007222	GR	LJ	9.999000099990002e-05	9.999000099990002e-05	0.41928005919649314	27.43601714007222	5.237940161940782
d-2	CMT	9.999000099990002e-05	0.43547145568180856	29.31280531774429	GR	LJ	9.999000099990002e-05	9.999000099990002e-05	0.43547145568180856	29.31280531774429	5.414130153380531
d1	-1	9.999000099990002e-05	0.4321541735766544	120.24453865441708	GR	LJ	9.999000099990002e-05	9.999000099990002e-05	0.4321541735766544	120.24453865441708	10.965607080979014
d1	UNTR	9.999000099990002e-05	0.5006242266499451	38.095001055172474	GR	LJ	9.999000099990002e-05	9.999000099990002e-05	0.5006242266499451	38.095001055172474	6.172114796
d1	ABX10	9.999000099990002e-05	0.47888575322424076	34.920669958869475	GR	LJ	9.999000099990002e-05	9.999000099990002e-05	0.47888575322424076	34.920669958869475	5.909371367486518
d1	ABX3CMT	9.999000099990002e-05	0.4109590064183279	26.511639111805213	GR	LJ	9.999000099990002e-05	9.999000099990002e-05	0.4109590064183279	26.511639111805213	5.148945436864253
d1	CMT	9.999000099990002e-05	0.4374688923199186	29.551819768180863	GR	LJ	9.999000099990002e-05	9.999000099990002e-05	0.4374688923199186	29.551819768180863	5.436158548845026
d3	-1	9.999000099990002e-05	0.083736873	14.348159036076193	GR	LJ	9.999000099990002e-05	9.999000099990002e-05	0.083736873	14.348159036076193	3.787896386660569
d3	UNTR	9.999000099990002e-05	0.4805649307372296	34.231232139396695	GR	LJ	9.999000099990002e-05	9.999000099990002e-05	0.4805649307372296	34.231232139396695	5.850746289098229
d3	ABX10	0.293970603	0.029766046746145747	1.1658113721542709	GR	LJ	0.293970603	0.293970603	0.029766046746145747	1.1658113721542709	1.0797274527186345
d3	ABX3CMT	0.11118888111188881	0.039946004621323125	1.5811070865983428	GR	LJ	0.11258874112588742	0.11258874112588742	0.039946005	1.5811070865983536	1.257420807287025
d3	CMT	9.999000099990002e-05	0.3937538407990247	24.680809475285606	GR	LJ	9.999000099990002e-05	9.999000099990002e-05	0.39375384079902476	24.680809475285617	4.967978409301475
d5	-1	9.999000099990002e-05	0.094571862	16.398631468530215	GR	LJ	9.999000099990002e-05	9.999000099990002e-05	0.094571862	16.398631468530215	4.049522375358632
d5	UNTR	9.999000099990002e-05	0.4890323877407207	35.41163453863914	GR	LJ	9.999000099990002e-05	9.999000099990002e-05	0.4890323877407207	35.41163453863914	5.950767558780896
d5	ABX10	0.00059994	0.076536303	3.149424858089927	GR	LJ	0.00109989	0.00109989	0.076536303	3.149424858089927	1.7746618996557983
d5	ABX3CMT	0.00109989	0.094224815	3.9530150877214254	GR	LJ	0.00069993	0.00069993	0.094224815	3.9530150877214356	1.9882190743782324
d5	CMT	9.999000099990002e-05	0.3774475235905224	23.039031149891187	GR	LJ	9.999000099990002e-05	9.999000099990002e-05	0.3774475235905223	23.039031149891176	4.799899077052681
d8	-1	9.999000099990002e-05	0.048793509	8.053541451775226	GR	LJ	9.999000099990002e-05	9.999000099990002e-05	0.048793509	8.053541451775208	2.837876222067342
d8	UNTR	9.999000099990002e-05	0.5001518941453934	37.02248716	GR	LJ	9.999000099990002e-05	9.999000099990002e-05	0.5001518941453934	37.02248716	6.084610683096791
d8	ABX10	0.069193081	0.041356454	1.6393426534730235	GR	LJ	0.071392861	0.071392861	0.041356454	1.6393426534730235	1.2803681710637076
d8	ABX3CMT	0.00189981	0.076426602	3.1445371474497454	GR	LJ	0.00339966	0.00339966	0.076426602	3.1445371474497454	1.773284282750441
d8	CMT	9.999000099990002e-05	0.17287492475699187	7.9422657314985345	GR	LJ	9.999000099990002e-05	9.999000099990002e-05	0.17287492475699187	7.9422657314985345	2.8182025710545604
d10	-1	9.999000099990002e-05	0.066635886	11.137344984038226	GR	LJ	9.999000099990002e-05	9.999000099990002e-05	0.066635886	11.137344984038226	3.337266094
d10	UNTR	9.999000099990002e-05	0.4507144005613819	30.360222146393077	GR	LJ	9.999000099990002e-05	9.999000099990002e-05	0.4507144005613819	30.360222146393077	5.510011084053559
d10	ABX10	9.999000099990002e-05	0.15667050951641748	7.059493861894971	GR	LJ	9.999000099990002e-05	9.999000099990002e-05	0.15667050951641748	7.059493861894971	2.656970805615856
d10	ABX3CMT	9.999000099990002e-05	0.16264747779897518	7.381125622	GR	LJ	9.999000099990002e-05	9.999000099990002e-05	0.1626474777989754	7.381125622115552	2.7168227071554654
d10	CMT	9.999000099990002e-05	0.15087278674928084	6.574154052079738	GR	LJ	9.999000099990002e-05	9.999000099990002e-05	0.15087278674928056	6.574154052079724	2.564011320583379
d30	-1	9.999000099990002e-05	0.082795207	13.901434010778965	GR	LJ	9.999000099990002e-05	9.999000099990002e-05	0.082795207	13.901434010778965	3.728462687325564
d30	UNTR	9.999000099990002e-05	0.45358776614377033	30.71444288294491	GR	LJ	9.999000099990002e-05	9.999000099990002e-05	0.45358776614377033	30.71444288294491	5.542061248573937
d30	ABX10	9.999000099990002e-05	0.1469579001858506	6.029627972201349	GR	LJ	9.999000099990002e-05	9.999000099990002e-05	0.1469579001858506	6.029627972201349	2.4555300796775734
d30	ABX3CMT	9.999000099990002e-05	0.20685026779358756	9.910247532064638	GR	LJ	9.999000099990002e-05	9.999000099990002e-05	0.20685026779358742	9.910247532	3.1480545630698065
d30	CMT	0.015798420157984203	0.056663512100213996	2.2825508049645964	GR	LJ	0.015798420157984203	0.015798420157984203	0.056663512100213996	2.2825508049645964	1.5108113068694569
d60	-1	9.999000099990002e-05	0.075033464	12.005788499308546	GR	LJ	9.999000099990002e-05	9.999000099990002e-05	0.075033464	12.005788499308546	3.4649370123147327
d60	UNTR	9.999000099990002e-05	0.418016378	26.575672199852747	GR	LJ	9.999000099990002e-05	9.999000099990002e-05	0.418016378	26.575672199852747	5.1551597647262835
d60	ABX10	9.999000099990002e-05	0.16089242607600215	5.5605270423011035	GR	LJ	9.999000099990002e-05	9.999000099990002e-05	0.16089242607600215	5.5605270423011035	2.35807698
d60	ABX3CMT	9.999000099990002e-05	0.15320152324253258	6.874903584508485	GR	LJ	9.999000099990002e-05	9.999000099990002e-05	0.15320152324253258	6.874903584508485	2.622003734648081
d60	CMT	0.01039896	0.062785803	2.5456939457902372	GR	LJ	0.01059894	0.01059894	0.062785803	2.5456939457902448	1.5955230947216792
