# Supplementary material for: Cecal microbiome transplantation without antibiotic preconditioning standardizes murine microbiomes
Source: Front Microbiol. 2025 Aug 11;16:1632210. doi: 10.3389/fmicb.2025.1632210 (PMC12376172; doi:10.3389/fmicb.2025.1632210)
Supplement: Supplementary File S3 — List of newly introduced ASVs detected after CMT treatments at each site. Contains details for each introduced ASV including site, treatment group, ASV ID, day of first appearance, relative abundance at appearance, genus/species taxonomic assignment, and full taxonomic classification. Supports analysis shown in Figure 4. [file Data_Sheet_3.csv]

Site	Treatment	ASV_ID	First_Appearance	Abundance_At_Appearance	Genus	Species	Full_Taxonomy
LJ	CMT	76d670c1d406b794d26576e2799836be	d5	0.45	Adlercreutzia	Adlercreutzia_equolifaciens	Bacteria;Actinobacteria;Coriobacteriia;Eggerthellales;Eggerthellaceae;Adlercreutzia;Adlercreutzia_equolifaciens;Adlercreutzia_equolifaciens_DSM_19450
LJ	CMT	b37904e56f678c2775b1d01c874c838f	d30	0.05	Alistipes	Alistipes_finegoldii	Bacteria;Bacteroidetes;Bacteroidia;Bacteroidales;Rikenellaceae;Alistipes;Alistipes_finegoldii;Alistipes_finegoldii_DSM_17242
LJ	CMT	e4fa10696f05d2f7d079eed6aeb5ad37	d10	0.05263157894736842	Alistipes	Alistipes_putredinis	Bacteria;Bacteroidetes;Bacteroidia;Bacteroidales;Rikenellaceae;Alistipes;Alistipes_putredinis;Alistipes_putredinis_DSM_17216
LJ	CMT	59d8ce9378efb9a1437fe0abe75d4bbe	d8	0.1	Alistipes	Alistipes_putredinis	Bacteria;Bacteroidetes;Bacteroidia;Bacteroidales;Rikenellaceae;Alistipes;Alistipes_putredinis;Alistipes_putredinis_DSM_17216
LJ	CMT	9e78d11a2d3c08d17508885cf52ed521	d30	0.05	Alistipes	Alistipes_sp._5CPEGH6	Bacteria;Bacteroidetes;Bacteroidia;Bacteroidales;Rikenellaceae;Alistipes;Alistipes_sp._5CPEGH6;Unclassified_Alistipes_sp._5CPEGH6
LJ	CMT	82a399c120a7c80ca8cba23df4ba693f	d8	0.05	Alistipes	Alistipes_putredinis	Bacteria;Bacteroidetes;Bacteroidia;Bacteroidales;Rikenellaceae;Alistipes;Alistipes_putredinis;Alistipes_putredinis_DSM_17216
LJ	CMT	ec60723cee4e69b5df5f9b5a97e985fd	d10	0.10526315789473684	Alistipes	Alistipes_putredinis	Bacteria;Bacteroidetes;Bacteroidia;Bacteroidales;Rikenellaceae;Alistipes;Alistipes_putredinis;Alistipes_putredinis_DSM_17216
LJ	CMT	ca3a61778dfdb91742c37fee4b0e0f1a	d30	0.05	Alistipes	Alistipes_sp._5CPEGH6	Bacteria;Bacteroidetes;Bacteroidia;Bacteroidales;Rikenellaceae;Alistipes;Alistipes_sp._5CPEGH6;Unclassified_Alistipes_sp._5CPEGH6
LJ	CMT	56b87404029ec2405eeb900b5ada4121	d8	0.05	Alistipes	Alistipes_putredinis	Bacteria;Bacteroidetes;Bacteroidia;Bacteroidales;Rikenellaceae;Alistipes;Alistipes_putredinis;Alistipes_putredinis_DSM_17216
LJ	CMT	db868afa386a50111f39a1ff4a5bbc69	d60	0.05	Alistipes	Alistipes_sp._5CPEGH6	Bacteria;Bacteroidetes;Bacteroidia;Bacteroidales;Rikenellaceae;Alistipes;Alistipes_sp._5CPEGH6;Unclassified_Alistipes_sp._5CPEGH6
LJ	CMT	a0e8d1bebd4c19550fd7a4b53fd581ff	d60	0.05	Alistipes	Alistipes_sp._5CPEGH6	Bacteria;Bacteroidetes;Bacteroidia;Bacteroidales;Rikenellaceae;Alistipes;Alistipes_sp._5CPEGH6;Unclassified_Alistipes_sp._5CPEGH6
LJ	CMT	4837c6aa491893044bc5300f04f6a934	d8	0.1	Alistipes	Alistipes_sp._5CBH24	Bacteria;Bacteroidetes;Bacteroidia;Bacteroidales;Rikenellaceae;Alistipes;Alistipes_sp._5CBH24;Unclassified_Alistipes_sp._5CBH24
LJ	CMT	096e0f05c5d7534c8b2a8e5eaf0d1bee	d8	0.05	Alistipes	Alistipes_finegoldii	Bacteria;Bacteroidetes;Bacteroidia;Bacteroidales;Rikenellaceae;Alistipes;Alistipes_finegoldii;Alistipes_finegoldii_DSM_17242
LJ	CMT	aa458865742e6cca10c6bd0a96444330	d8	0.1	Alistipes	Alistipes_putredinis	Bacteria;Bacteroidetes;Bacteroidia;Bacteroidales;Rikenellaceae;Alistipes;Alistipes_putredinis;Alistipes_putredinis_DSM_17216
LJ	CMT	1b80900eac1088ceba56d73754482b84	d30	0.15	Alistipes	Alistipes_putredinis	Bacteria;Bacteroidetes;Bacteroidia;Bacteroidales;Rikenellaceae;Alistipes;Alistipes_putredinis;Alistipes_putredinis_DSM_17216
LJ	CMT	4b880287c267ff5f1d9a982ac2c3dbd6	d8	0.2	Alistipes	Alistipes_finegoldii	Bacteria;Bacteroidetes;Bacteroidia;Bacteroidales;Rikenellaceae;Alistipes;Alistipes_finegoldii;Alistipes_finegoldii_DSM_17242
LJ	CMT	0da3f1a01b1e629985343b41876e8228	d8	0.05	Alistipes	Alistipes_sp._5CPEGH6	Bacteria;Bacteroidetes;Bacteroidia;Bacteroidales;Rikenellaceae;Alistipes;Alistipes_sp._5CPEGH6;Unclassified_Alistipes_sp._5CPEGH6
LJ	CMT	478f38c5a96b5aa4d1f84e4918e1fafd	d10	0.05263157894736842	Alistipes	Alistipes_sp._5CPEGH6	Bacteria;Bacteroidetes;Bacteroidia;Bacteroidales;Rikenellaceae;Alistipes;Alistipes_sp._5CPEGH6;Unclassified_Alistipes_sp._5CPEGH6
LJ	CMT	8d7056db84b8337aae157ab6a7c67ada	d8	0.05	Alistipes	Alistipes_sp._5CPEGH6	Bacteria;Bacteroidetes;Bacteroidia;Bacteroidales;Rikenellaceae;Alistipes;Alistipes_sp._5CPEGH6;Unclassified_Alistipes_sp._5CPEGH6
LJ	CMT	b5b730ddfcbf8f38b538575fae603ba0	d8	0.5	Alistipes	Alistipes_sp._5CPEGH6	Bacteria;Bacteroidetes;Bacteroidia;Bacteroidales;Rikenellaceae;Alistipes;Alistipes_sp._5CPEGH6;Unclassified_Alistipes_sp._5CPEGH6
LJ	ABX3CMT	ceb0ed15dd6a4816a910ea74c47b3692	d10	0.05	Aminipila	Aminipila_sp._JN-18	Bacteria;Firmicutes;Clostridia;Clostridiales;Clostridiales_Family_XIII._Incertae_Sedis;Aminipila;Aminipila_sp._JN-18;Unclassified_Aminipila_sp._JN-18
LJ	ABX3CMT	59b7ef7c853902d7cf45821c11685456	d10	0.2	Aminipila	Aminipila_sp._JN-18	Bacteria;Firmicutes;Clostridia;Clostridiales;Clostridiales_Family_XIII._Incertae_Sedis;Aminipila;Aminipila_sp._JN-18;Unclassified_Aminipila_sp._JN-18
LJ	ABX3CMT	f72a848da07f462510af6dda7f862d08	d10	0.5	Aminipila	Aminipila_sp._JN-18	Bacteria;Firmicutes;Clostridia;Clostridiales;Clostridiales_Family_XIII._Incertae_Sedis;Aminipila;Aminipila_sp._JN-18;Unclassified_Aminipila_sp._JN-18
LJ	ABX3CMT	5eec73737c7b7af4d2bbcec0a16b54fc	d10	0.15	Anaerotignum	Anaerotignum_propionicum	Bacteria;Firmicutes;Clostridia;Clostridiales;Lachnospiraceae;Anaerotignum;Anaerotignum_propionicum;Anaerotignum_propionicum_DSM_1682
LJ	CMT	f44028efdaf01b80f0e90b9ef6ad811d	d10	0.10526315789473684	Anaerotruncus	Anaerotruncus_colihominis	Bacteria;Firmicutes;Clostridia;Clostridiales;Ruminococcaceae;Anaerotruncus;Anaerotruncus_colihominis;Anaerotruncus_colihominis_DSM_17241
LJ	ABX3CMT	0b369c4f9f24a7f5c7999e45da9a87e6	d60	0.35	Bacteroides	Bacteroides_vulgatus	Bacteria;Bacteroidetes;Bacteroidia;Bacteroidales;Bacteroidaceae;Bacteroides;Bacteroides_vulgatus;Bacteroides_vulgatus_ATCC_8482
LJ	ABX3CMT	67899a4650c93c09f6e69259522c82c5	d30	0.05	Bacteroides	Bacteroides_vulgatus	Bacteria;Bacteroidetes;Bacteroidia;Bacteroidales;Bacteroidaceae;Bacteroides;Bacteroides_vulgatus;Bacteroides_vulgatus_ATCC_8482
LJ	ABX3CMT	76c73b57a9526c3415dc2703996815f8	d30	0.05	Bacteroides	Bacteroides_vulgatus	Bacteria;Bacteroidetes;Bacteroidia;Bacteroidales;Bacteroidaceae;Bacteroides;Bacteroides_vulgatus;Bacteroides_vulgatus_ATCC_8482
LJ	CMT	cea058d3be640b3f42644fa67ab82563	d8	0.15	Bacteroides	Bacteroides_caecimuris	Bacteria;Bacteroidetes;Bacteroidia;Bacteroidales;Bacteroidaceae;Bacteroides;Bacteroides_caecimuris;Unclassified_Bacteroides_caecimuris
LJ	CMT	dda84122346b09486d101d0deb0c4aa7	d8	0.05	Bacteroides	Bacteroides_caecimuris	Bacteria;Bacteroidetes;Bacteroidia;Bacteroidales;Bacteroidaceae;Bacteroides;Bacteroides_caecimuris;Unclassified_Bacteroides_caecimuris
LJ	CMT	ae3097e03895b03e5d41f79e04460762	d10	0.21052631578947367	Bacteroides	Bacteroides_caecimuris	Bacteria;Bacteroidetes;Bacteroidia;Bacteroidales;Bacteroidaceae;Bacteroides;Bacteroides_caecimuris;Unclassified_Bacteroides_caecimuris
LJ	CMT	be6d3e27b1d2eb07fecb3d2c0e1ad8a6	d8	0.05	Salmonella	Salmonella_enterica	Bacteria;Proteobacteria;Gammaproteobacteria;Enterobacterales;Enterobacteriaceae;Salmonella;Salmonella_enterica;Salmonella_enterica_subsp._enterica_serovar_Enteritidis
LJ	CMT	9d16303836130a2ef3678c1e988bd0f0	d60	0.15	Salmonella	Salmonella_enterica	Bacteria;Proteobacteria;Gammaproteobacteria;Enterobacterales;Enterobacteriaceae;Salmonella;Salmonella_enterica;Salmonella_enterica_subsp._enterica_serovar_Enteritidis
LJ	CMT	0ad25a4322d9b7e7be909b0978ac91dc	d30	0.25	Bacteroides	Bacteroides_vulgatus	Bacteria;Bacteroidetes;Bacteroidia;Bacteroidales;Bacteroidaceae;Bacteroides;Bacteroides_vulgatus;Bacteroides_vulgatus_ATCC_8482
LJ	ABX3CMT	0ad25a4322d9b7e7be909b0978ac91dc	d8	5.95	Bacteroides	Bacteroides_vulgatus	Bacteria;Bacteroidetes;Bacteroidia;Bacteroidales;Bacteroidaceae;Bacteroides;Bacteroides_vulgatus;Bacteroides_vulgatus_ATCC_8482
LJ	CMT	c59e6c96714e6d05aa5d129428863a8e	d10	0.05263157894736842	Bacteroides	Bacteroides_vulgatus	Bacteria;Bacteroidetes;Bacteroidia;Bacteroidales;Bacteroidaceae;Bacteroides;Bacteroides_vulgatus;Bacteroides_vulgatus_ATCC_8482
LJ	ABX3CMT	c59e6c96714e6d05aa5d129428863a8e	d8	1.75	Bacteroides	Bacteroides_vulgatus	Bacteria;Bacteroidetes;Bacteroidia;Bacteroidales;Bacteroidaceae;Bacteroides;Bacteroides_vulgatus;Bacteroides_vulgatus_ATCC_8482
LJ	CMT	1a0b188c48371b21836c49423dae2370	d60	0.05	Bacteroides	Bacteroides_vulgatus	Bacteria;Bacteroidetes;Bacteroidia;Bacteroidales;Bacteroidaceae;Bacteroides;Bacteroides_vulgatus;Bacteroides_vulgatus_ATCC_8482
LJ	ABX3CMT	1a0b188c48371b21836c49423dae2370	d8	1.9	Bacteroides	Bacteroides_vulgatus	Bacteria;Bacteroidetes;Bacteroidia;Bacteroidales;Bacteroidaceae;Bacteroides;Bacteroides_vulgatus;Bacteroides_vulgatus_ATCC_8482
LJ	ABX3CMT	d7b8fa7809672c522823c8d821ba723f	d8	1.75	Bacteroides	Bacteroides_vulgatus	Bacteria;Bacteroidetes;Bacteroidia;Bacteroidales;Bacteroidaceae;Bacteroides;Bacteroides_vulgatus;Unclassified_Bacteroides_vulgatus
LJ	ABX3CMT	cf7e6eb6e694b681c844af96a9026ead	d8	1.95	Bacteroides	Bacteroides_vulgatus	Bacteria;Bacteroidetes;Bacteroidia;Bacteroidales;Bacteroidaceae;Bacteroides;Bacteroides_vulgatus;Bacteroides_vulgatus_ATCC_8482
LJ	CMT	d62d754b41b39632bd5d7068397b74b8	d10	0.05263157894736842	Citrobacter	Unclassified_Citrobacter	Bacteria;Proteobacteria;Gammaproteobacteria;Enterobacterales;Enterobacteriaceae;Citrobacter;Unclassified_Citrobacter;Unclassified_Citrobacter
LJ	CMT	e1dc060cffcc61871df5e29de6c93591	d10	0.05263157894736842	Citrobacter	Unclassified_Citrobacter	Bacteria;Proteobacteria;Gammaproteobacteria;Enterobacterales;Enterobacteriaceae;Citrobacter;Unclassified_Citrobacter;Unclassified_Citrobacter
LJ	CMT	91eb4835bf4c23a4b2f644c50ca816dc	d8	2.35	Citrobacter	Unclassified_Citrobacter	Bacteria;Proteobacteria;Gammaproteobacteria;Enterobacterales;Enterobacteriaceae;Citrobacter;Unclassified_Citrobacter;Unclassified_Citrobacter
LJ	ABX3CMT	32f68586165d01c15b79e183e980d12c	d60	0.05	Catabacter	Catabacter_hongkongensis	Bacteria;Firmicutes;Clostridia;Clostridiales;Catabacteriaceae;Catabacter;Catabacter_hongkongensis;Unclassified_Catabacter_hongkongensis
LJ	CMT	a3628db4a4022cb57dc4c4ff2291aa35	d10	0.42105263157894735	Culturomica	Culturomica_massiliensis	Bacteria;Bacteroidetes;Bacteroidia;Bacteroidales;Odoribacteraceae;Culturomica;Culturomica_massiliensis;Unclassified_Culturomica_massiliensis
LJ	CMT	b5481610a2156afe487aa51b5bff8e38	d10	0.5263157894736842	Culturomica	Culturomica_massiliensis	Bacteria;Bacteroidetes;Bacteroidia;Bacteroidales;Odoribacteraceae;Culturomica;Culturomica_massiliensis;Unclassified_Culturomica_massiliensis
LJ	CMT	152aa9b9caa6751def2c749a3b256b8e	d30	0.2	Desulfonispora	Desulfonispora_thiosulfatigenes	Bacteria;Firmicutes;Clostridia;Clostridiales;Peptococcaceae;Desulfonispora;Desulfonispora_thiosulfatigenes;Desulfonispora_thiosulfatigenes_DSM_11270
LJ	CMT	7fcb66df8ad0599d251123369f87cdaf	d30	0.05	Desulfovibrio	Desulfovibrio_desulfuricans	Bacteria;Proteobacteria;Deltaproteobacteria;Desulfovibrionales;Desulfovibrionaceae;Desulfovibrio;Desulfovibrio_desulfuricans;Desulfovibrio_desulfuricans_DSM_642
LJ	CMT	2c9403ee9ef3daaadd4db16e90ba18a3	d8	0.05	Desulfovibrio	Desulfovibrio_fairfieldensis	Bacteria;Proteobacteria;Deltaproteobacteria;Desulfovibrionales;Desulfovibrionaceae;Desulfovibrio;Desulfovibrio_fairfieldensis;Unclassified_Desulfovibrio_fairfieldensis
LJ	ABX3CMT	2c9403ee9ef3daaadd4db16e90ba18a3	d60	0.65	Desulfovibrio	Desulfovibrio_fairfieldensis	Bacteria;Proteobacteria;Deltaproteobacteria;Desulfovibrionales;Desulfovibrionaceae;Desulfovibrio;Desulfovibrio_fairfieldensis;Unclassified_Desulfovibrio_fairfieldensis
LJ	CMT	236d9d449fff9ce07fed4696ec0c5930	d10	1.368421052631579	Desulfovibrio	Desulfovibrio_fairfieldensis	Bacteria;Proteobacteria;Deltaproteobacteria;Desulfovibrionales;Desulfovibrionaceae;Desulfovibrio;Desulfovibrio_fairfieldensis;Unclassified_Desulfovibrio_fairfieldensis
LJ	ABX3CMT	236d9d449fff9ce07fed4696ec0c5930	d30	0.15	Desulfovibrio	Desulfovibrio_fairfieldensis	Bacteria;Proteobacteria;Deltaproteobacteria;Desulfovibrionales;Desulfovibrionaceae;Desulfovibrio;Desulfovibrio_fairfieldensis;Unclassified_Desulfovibrio_fairfieldensis
LJ	CMT	6b1a69cc459489e55765dadf8afc72ad	d8	0.05	Desulfovibrio	Desulfovibrio_fairfieldensis	Bacteria;Proteobacteria;Deltaproteobacteria;Desulfovibrionales;Desulfovibrionaceae;Desulfovibrio;Desulfovibrio_fairfieldensis;Unclassified_Desulfovibrio_fairfieldensis
LJ	ABX3CMT	6b1a69cc459489e55765dadf8afc72ad	d30	0.25	Desulfovibrio	Desulfovibrio_fairfieldensis	Bacteria;Proteobacteria;Deltaproteobacteria;Desulfovibrionales;Desulfovibrionaceae;Desulfovibrio;Desulfovibrio_fairfieldensis;Unclassified_Desulfovibrio_fairfieldensis
LJ	CMT	f2b407c2e16da1bc9113e52f588ec3db	d30	0.05	Escherichia	Escherichia_coli	Bacteria;Proteobacteria;Gammaproteobacteria;Enterobacterales;Enterobacteriaceae;Escherichia;Escherichia_coli;Unclassified_Escherichia_coli
LJ	CMT	9ede80fe621110ada02a501734488af9	d8	0.1	Bacillus	Bacillus_subtilis	Bacteria;Firmicutes;Bacilli;Bacillales;Bacillaceae;Bacillus;Bacillus_subtilis;Unclassified_Bacillus_subtilis
LJ	CMT	f8beb0293c9188a451165e36b9d0fcdf	d8	1.15	Escherichia	Escherichia_coli	Bacteria;Proteobacteria;Gammaproteobacteria;Enterobacterales;Enterobacteriaceae;Escherichia;Escherichia_coli;Unclassified_Escherichia_coli
LJ	CMT	e376ead72e5fa32a82a0748ceb77efc2	d30	0.05	Enterorhabdus	Enterorhabdus_caecimuris	Bacteria;Actinobacteria;Coriobacteriia;Eggerthellales;Eggerthellaceae;Enterorhabdus;Enterorhabdus_caecimuris;Enterorhabdus_caecimuris_B7
LJ	CMT	6ac46d728e842e0fd721a539b5d19563	d5	0.05	Enterorhabdus	Enterorhabdus_caecimuris	Bacteria;Actinobacteria;Coriobacteriia;Eggerthellales;Eggerthellaceae;Enterorhabdus;Enterorhabdus_caecimuris;Enterorhabdus_caecimuris_B7
LJ	CMT	76bc17087250f2762e5b83803077b26a	d8	0.15	Enterorhabdus	Enterorhabdus_caecimuris	Bacteria;Actinobacteria;Coriobacteriia;Eggerthellales;Eggerthellaceae;Enterorhabdus;Enterorhabdus_caecimuris;Enterorhabdus_caecimuris_B7
LJ	CMT	8805a997b875fa324cbd7511f2ef3d8f	d30	0.1	Enterorhabdus	Enterorhabdus_caecimuris	Bacteria;Actinobacteria;Coriobacteriia;Eggerthellales;Eggerthellaceae;Enterorhabdus;Enterorhabdus_caecimuris;Enterorhabdus_caecimuris_B7
LJ	CMT	24215edefa187d46a6d5934509c7af15	d8	0.05	Enterorhabdus	Enterorhabdus_caecimuris	Bacteria;Actinobacteria;Coriobacteriia;Eggerthellales;Eggerthellaceae;Enterorhabdus;Enterorhabdus_caecimuris;Enterorhabdus_caecimuris_B7
LJ	CMT	78f7b70dfdb120a1e4e364b5326eb152	d10	0.05263157894736842	Enterorhabdus	Enterorhabdus_caecimuris	Bacteria;Actinobacteria;Coriobacteriia;Eggerthellales;Eggerthellaceae;Enterorhabdus;Enterorhabdus_caecimuris;Enterorhabdus_caecimuris_B7
LJ	CMT	216ee7baa2282b3b55c27e36d2d50db3	d10	0.05263157894736842	Enterorhabdus	Enterorhabdus_caecimuris	Bacteria;Actinobacteria;Coriobacteriia;Eggerthellales;Eggerthellaceae;Enterorhabdus;Enterorhabdus_caecimuris;Enterorhabdus_caecimuris_B7
LJ	CMT	ba419a9214cf3030ca98ec11a99c4c5f	d10	0.2631578947368421	Enterorhabdus	Enterorhabdus_caecimuris	Bacteria;Actinobacteria;Coriobacteriia;Eggerthellales;Eggerthellaceae;Enterorhabdus;Enterorhabdus_caecimuris;Enterorhabdus_caecimuris_B7
LJ	CMT	53cbb4dd02a24df391be3121feabe97b	d10	0.05263157894736842	Enterorhabdus	Enterorhabdus_caecimuris	Bacteria;Actinobacteria;Coriobacteriia;Eggerthellales;Eggerthellaceae;Enterorhabdus;Enterorhabdus_caecimuris;Enterorhabdus_caecimuris_B7
LJ	CMT	c08bd72444111e0b12779a5a43a5d11b	d8	0.05	Enterorhabdus	Enterorhabdus_caecimuris	Bacteria;Actinobacteria;Coriobacteriia;Eggerthellales;Eggerthellaceae;Enterorhabdus;Enterorhabdus_caecimuris;Enterorhabdus_caecimuris_B7
LJ	CMT	444bf6ed750c9675896c4f67e1d31ae6	d8	0.05	Enterorhabdus	Enterorhabdus_caecimuris	Bacteria;Actinobacteria;Coriobacteriia;Eggerthellales;Eggerthellaceae;Enterorhabdus;Enterorhabdus_caecimuris;Enterorhabdus_caecimuris_B7
LJ	CMT	01565faa6500817d0d9df0310a90baf2	d5	0.05	Enterorhabdus	Enterorhabdus_caecimuris	Bacteria;Actinobacteria;Coriobacteriia;Eggerthellales;Eggerthellaceae;Enterorhabdus;Enterorhabdus_caecimuris;Enterorhabdus_caecimuris_B7
LJ	CMT	697ebd04e3f5d4cf380cfed01aeb38a4	d10	0.05263157894736842	Enterorhabdus	Enterorhabdus_caecimuris	Bacteria;Actinobacteria;Coriobacteriia;Eggerthellales;Eggerthellaceae;Enterorhabdus;Enterorhabdus_caecimuris;Enterorhabdus_caecimuris_B7
LJ	CMT	07c14817becf68791d2bb2f54ce7d064	d5	1.0	Enterorhabdus	Enterorhabdus_caecimuris	Bacteria;Actinobacteria;Coriobacteriia;Eggerthellales;Eggerthellaceae;Enterorhabdus;Enterorhabdus_caecimuris;Enterorhabdus_caecimuris_B7
LJ	CMT	cbfb79e6f878c104c9e81acdd3556b4c	d5	11.2	Enterorhabdus	Enterorhabdus_caecimuris	Bacteria;Actinobacteria;Coriobacteriia;Eggerthellales;Eggerthellaceae;Enterorhabdus;Enterorhabdus_caecimuris;Enterorhabdus_caecimuris_B7
LJ	CMT	8fe889d99c87623582c7889cab697863	d5	3.15	Enterorhabdus	Enterorhabdus_caecimuris	Bacteria;Actinobacteria;Coriobacteriia;Eggerthellales;Eggerthellaceae;Enterorhabdus;Enterorhabdus_caecimuris;Enterorhabdus_caecimuris_B7
LJ	CMT	72200669fc9b6566c916710087d58ce3	d5	5.2	Enterorhabdus	Enterorhabdus_caecimuris	Bacteria;Actinobacteria;Coriobacteriia;Eggerthellales;Eggerthellaceae;Enterorhabdus;Enterorhabdus_caecimuris;Enterorhabdus_caecimuris_B7
LJ	CMT	d1a3ddde69dce97967eda8ad0ea78ea2	d5	4.3	Enterorhabdus	Enterorhabdus_caecimuris	Bacteria;Actinobacteria;Coriobacteriia;Eggerthellales;Eggerthellaceae;Enterorhabdus;Enterorhabdus_caecimuris;Enterorhabdus_caecimuris_B7
LJ	CMT	95f666f3db4237cf0338660aebc34691	d5	9.1	Enterorhabdus	Enterorhabdus_caecimuris	Bacteria;Actinobacteria;Coriobacteriia;Eggerthellales;Eggerthellaceae;Enterorhabdus;Enterorhabdus_caecimuris;Enterorhabdus_caecimuris_B7
LJ	CMT	efe23b69a582374909cee7787f3a4660	d5	15.9	Enterorhabdus	Enterorhabdus_caecimuris	Bacteria;Actinobacteria;Coriobacteriia;Eggerthellales;Eggerthellaceae;Enterorhabdus;Enterorhabdus_caecimuris;Enterorhabdus_caecimuris_B7
LJ	CMT	17187a8755aa4410a532f05cc12d66e7	d5	16.95	Enterorhabdus	Enterorhabdus_caecimuris	Bacteria;Actinobacteria;Coriobacteriia;Eggerthellales;Eggerthellaceae;Enterorhabdus;Enterorhabdus_caecimuris;Enterorhabdus_caecimuris_B7
LJ	ABX3CMT	4b2e4563768692525a1f81326b6dc090	d30	0.05	Lachnoclostridium	[Clostridium]_scindens	Bacteria;Firmicutes;Clostridia;Clostridiales;Lachnospiraceae;Lachnoclostridium;[Clostridium]_scindens;[Clostridium]_scindens_ATCC_35704
LJ	CMT	614a7fdb2f2526f9dd4d2f87aac9a9f3	d60	0.05	Eubacterium	Eubacterium_plexicaudatum	Bacteria;Firmicutes;Clostridia;Clostridiales;Eubacteriaceae;Eubacterium;Eubacterium_plexicaudatum;Eubacterium_plexicaudatum_ASF492
LJ	ABX3CMT	614a7fdb2f2526f9dd4d2f87aac9a9f3	d60	0.2	Eubacterium	Eubacterium_plexicaudatum	Bacteria;Firmicutes;Clostridia;Clostridiales;Eubacteriaceae;Eubacterium;Eubacterium_plexicaudatum;Eubacterium_plexicaudatum_ASF492
LJ	ABX3CMT	6545106fdf984e53f4e415c5efdddb77	d60	0.05	Eubacterium	Eubacterium_plexicaudatum	Bacteria;Firmicutes;Clostridia;Clostridiales;Eubacteriaceae;Eubacterium;Eubacterium_plexicaudatum;Eubacterium_plexicaudatum_ASF492
LJ	ABX3CMT	5282c1151b6b9c877e3312c629946d45	d10	0.25	Flavonifractor	Flavonifractor_plautii	Bacteria;Firmicutes;Clostridia;Clostridiales;Ruminococcaceae;Flavonifractor;Flavonifractor_plautii;Unclassified_Flavonifractor_plautii
LJ	ABX3CMT	e9716b3093a054f302b71f3183cbf7f7	d10	0.05	Flintibacter	Flintibacter_sp._KGMB00164	Bacteria;Firmicutes;Clostridia;Clostridiales;Unknown_family;Flintibacter;Flintibacter_sp._KGMB00164;Unclassified_Flintibacter_sp._KGMB00164
LJ	ABX3CMT	5ab4924076a8000ca8b0314aff757229	d10	0.05	Pseudoflavonifractor	Pseudoflavonifractor_capillosus	Bacteria;Firmicutes;Clostridia;Clostridiales;Ruminococcaceae;Pseudoflavonifractor;Pseudoflavonifractor_capillosus;Pseudoflavonifractor_capillosus_ATCC_29799
LJ	CMT	a490a100acf808e36955940598ecda1d	d30	0.1	Helicobacter	Helicobacter_hepaticus	Bacteria;Proteobacteria;Epsilonproteobacteria;Campylobacterales;Helicobacteraceae;Helicobacter;Helicobacter_hepaticus;Helicobacter_hepaticus_ATCC_51449
LJ	CMT	40e8150a30f9837eb3ba3afd77f391fd	d30	0.65	Helicobacter	Helicobacter_hepaticus	Bacteria;Proteobacteria;Epsilonproteobacteria;Campylobacterales;Helicobacteraceae;Helicobacter;Helicobacter_hepaticus;Helicobacter_hepaticus_ATCC_51449
LJ	CMT	08a3b87689d1b1d88dae9c99356ce46f	d10	0.05263157894736842	Helicobacter	Helicobacter_winghamensis	Bacteria;Proteobacteria;Epsilonproteobacteria;Campylobacterales;Helicobacteraceae;Helicobacter;Helicobacter_winghamensis;Helicobacter_winghamensis_ATCC_BAA-430
LJ	CMT	879b89f303a3b176aa88ede92cb158a2	d10	0.7894736842105263	Helicobacter	Helicobacter_winghamensis	Bacteria;Proteobacteria;Epsilonproteobacteria;Campylobacterales;Helicobacteraceae;Helicobacter;Helicobacter_winghamensis;Helicobacter_winghamensis_ATCC_BAA-430
LJ	CMT	3e6a26926f14bdccf8492c276af8b94b	d10	10.947368421052632	Helicobacter	Helicobacter_hepaticus	Bacteria;Proteobacteria;Epsilonproteobacteria;Campylobacterales;Helicobacteraceae;Helicobacter;Helicobacter_hepaticus;Helicobacter_hepaticus_ATCC_51449
LJ	ABX3CMT	3e6a26926f14bdccf8492c276af8b94b	d60	9.8	Helicobacter	Helicobacter_hepaticus	Bacteria;Proteobacteria;Epsilonproteobacteria;Campylobacterales;Helicobacteraceae;Helicobacter;Helicobacter_hepaticus;Helicobacter_hepaticus_ATCC_51449
LJ	CMT	24c532649e9aed6c292bc1849359b944	d8	0.1	Intestinibacter	Intestinibacter_bartlettii	Bacteria;Firmicutes;Clostridia;Clostridiales;Peptostreptococcaceae;Intestinibacter;Intestinibacter_bartlettii;Intestinibacter_bartlettii_DSM_16795
LJ	CMT	9392869f9974dab8b29fa780d24c895f	d8	0.1	Intestinibacter	Intestinibacter_bartlettii	Bacteria;Firmicutes;Clostridia;Clostridiales;Peptostreptococcaceae;Intestinibacter;Intestinibacter_bartlettii;Intestinibacter_bartlettii_DSM_16795
LJ	CMT	7a5f46a6fcf42a9e65a1366436a2183c	d8	0.2	Intestinibacter	Intestinibacter_bartlettii	Bacteria;Firmicutes;Clostridia;Clostridiales;Peptostreptococcaceae;Intestinibacter;Intestinibacter_bartlettii;Intestinibacter_bartlettii_DSM_16795
LJ	CMT	e4b60442d846ad199b4b14e0a3685e4a	d8	0.45	Intestinibacter	Intestinibacter_bartlettii	Bacteria;Firmicutes;Clostridia;Clostridiales;Peptostreptococcaceae;Intestinibacter;Intestinibacter_bartlettii;Intestinibacter_bartlettii_DSM_16795
LJ	ABX3CMT	e4b60442d846ad199b4b14e0a3685e4a	d60	0.05	Intestinibacter	Intestinibacter_bartlettii	Bacteria;Firmicutes;Clostridia;Clostridiales;Peptostreptococcaceae;Intestinibacter;Intestinibacter_bartlettii;Intestinibacter_bartlettii_DSM_16795
LJ	ABX3CMT	c4f98c36c6095a1f26a36322abd29d2a	d60	0.25	Lachnoclostridium	[Clostridium]_bolteae	Bacteria;Firmicutes;Clostridia;Clostridiales;Lachnospiraceae;Lachnoclostridium;[Clostridium]_bolteae;[Clostridium]_bolteae_90A9
LJ	ABX3CMT	75784fca4d6bace2be72aad577e00d2a	d60	0.05	Lachnoclostridium	[Clostridium]_bolteae	Bacteria;Firmicutes;Clostridia;Clostridiales;Lachnospiraceae;Lachnoclostridium;[Clostridium]_bolteae;Unclassified_[Clostridium]_bolteae
LJ	ABX3CMT	cec67469d97348f6c7bf8eb50498e180	d30	0.9	Lachnoclostridium	[Clostridium]_bolteae	Bacteria;Firmicutes;Clostridia;Clostridiales;Lachnospiraceae;Lachnoclostridium;[Clostridium]_bolteae;[Clostridium]_bolteae_90A9
LJ	ABX3CMT	c7b80a8e7ec48ac2d274c84f65947910	d10	0.05	Lachnoclostridium	Lachnoclostridium_sp._YL32	Bacteria;Firmicutes;Clostridia;Clostridiales;Lachnospiraceae;Lachnoclostridium;Lachnoclostridium_sp._YL32;Unclassified_Lachnoclostridium_sp._YL32
LJ	CMT	a8a0dc6790bcd9b3d75ca5f6fe877070	d60	0.2	Lachnoclostridium	[Desulfotomaculum]_guttoideum	Bacteria;Firmicutes;Clostridia;Clostridiales;Lachnospiraceae;Lachnoclostridium;[Desulfotomaculum]_guttoideum;Unclassified_[Desulfotomaculum]_guttoideum
LJ	CMT	0a766330c71de0a18211cec7702fb63e	d30	0.05	Mailhella	Mailhella_massiliensis	Bacteria;Proteobacteria;Deltaproteobacteria;Desulfovibrionales;Desulfovibrionaceae;Mailhella;Mailhella_massiliensis;Unclassified_Mailhella_massiliensis
LJ	CMT	b57df3803fbf7da1f86c3a2ec7b05c97	d8	0.05	Mailhella	Mailhella_massiliensis	Bacteria;Proteobacteria;Deltaproteobacteria;Desulfovibrionales;Desulfovibrionaceae;Mailhella;Mailhella_massiliensis;Unclassified_Mailhella_massiliensis
LJ	CMT	eb36fbba93f7cf41a706933cd8912e4a	d10	0.5789473684210527	Mailhella	Mailhella_massiliensis	Bacteria;Proteobacteria;Deltaproteobacteria;Desulfovibrionales;Desulfovibrionaceae;Mailhella;Mailhella_massiliensis;Unclassified_Mailhella_massiliensis
LJ	CMT	401b431a04d89e4d0958fe8890543fbb	d10	1.736842105263158	Mailhella	Mailhella_massiliensis	Bacteria;Proteobacteria;Deltaproteobacteria;Desulfovibrionales;Desulfovibrionaceae;Mailhella;Mailhella_massiliensis;Unclassified_Mailhella_massiliensis
LJ	CMT	e6a0bc0ef869a74707bc45216195179b	d8	0.4	Mailhella	Mailhella_massiliensis	Bacteria;Proteobacteria;Deltaproteobacteria;Desulfovibrionales;Desulfovibrionaceae;Mailhella;Mailhella_massiliensis;Unclassified_Mailhella_massiliensis
LJ	CMT	2479f5abc22ebf9e67bcc87d3b8de182	d30	0.05	Massilimicrobiota	Massilimicrobiota_timonensis	Bacteria;Firmicutes;Erysipelotrichia;Erysipelotrichales;Erysipelotrichaceae;Massilimicrobiota;Massilimicrobiota_timonensis;Unclassified_Massilimicrobiota_timonensis
LJ	CMT	6f95e85338ae8bf3d9774952451992c6	d10	0.15789473684210525	Massilimicrobiota	Massilimicrobiota_timonensis	Bacteria;Firmicutes;Erysipelotrichia;Erysipelotrichales;Erysipelotrichaceae;Massilimicrobiota;Massilimicrobiota_timonensis;Unclassified_Massilimicrobiota_timonensis
LJ	CMT	5b8ad7585b3a2e121c69160d0421542d	d8	0.05	Millionella	Millionella_massiliensis	Bacteria;Bacteroidetes;Bacteroidia;Bacteroidales;Rikenellaceae;Millionella;Millionella_massiliensis;Unclassified_Millionella_massiliensis
LJ	CMT	c653ae4ba7c0820bd2433aebe3b31e3f	d8	1.15	Rikenella	Rikenella_microfusus	Bacteria;Bacteroidetes;Bacteroidia;Bacteroidales;Rikenellaceae;Rikenella;Rikenella_microfusus;Rikenella_microfusus_DSM_15922
LJ	CMT	75addee53bae6b16fcb435f31508c9d1	d30	0.65	Mucispirillum	Mucispirillum_schaedleri	Bacteria;Deferribacteres;Deferribacteres;Deferribacterales;Deferribacteraceae;Mucispirillum;Mucispirillum_schaedleri;Mucispirillum_schaedleri_ASF457
LJ	ABX3CMT	75addee53bae6b16fcb435f31508c9d1	d30	0.1	Mucispirillum	Mucispirillum_schaedleri	Bacteria;Deferribacteres;Deferribacteres;Deferribacterales;Deferribacteraceae;Mucispirillum;Mucispirillum_schaedleri;Mucispirillum_schaedleri_ASF457
LJ	CMT	04f5d047fb048d84b59605a67088fd8e	d30	0.95	Mucispirillum	Mucispirillum_schaedleri	Bacteria;Deferribacteres;Deferribacteres;Deferribacterales;Deferribacteraceae;Mucispirillum;Mucispirillum_schaedleri;Mucispirillum_schaedleri_ASF457
LJ	ABX3CMT	04f5d047fb048d84b59605a67088fd8e	d30	0.2	Mucispirillum	Mucispirillum_schaedleri	Bacteria;Deferribacteres;Deferribacteres;Deferribacterales;Deferribacteraceae;Mucispirillum;Mucispirillum_schaedleri;Mucispirillum_schaedleri_ASF457
LJ	CMT	0ec8713e754dde3d2ef88538ab225cd5	d8	0.05	Muribaculum	Muribaculum_intestinale	Bacteria;Bacteroidetes;Bacteroidia;Bacteroidales;Muribaculaceae;Muribaculum;Muribaculum_intestinale;Unclassified_Muribaculum_intestinale
LJ	CMT	499f44faa733f2d7152ceae14228cba6	d60	0.1	Muribaculum	Muribaculum_intestinale	Bacteria;Bacteroidetes;Bacteroidia;Bacteroidales;Muribaculaceae;Muribaculum;Muribaculum_intestinale;Unclassified_Muribaculum_intestinale
LJ	CMT	163c38df0389a1bbdaf0ee62ce1283a0	d30	0.1	Muribaculum	Muribaculum_intestinale	Bacteria;Bacteroidetes;Bacteroidia;Bacteroidales;Muribaculaceae;Muribaculum;Muribaculum_intestinale;Unclassified_Muribaculum_intestinale
LJ	CMT	03b1387c2e4aa7778cc088ed845c63b6	d10	0.05263157894736842	Muribaculum	Muribaculum_intestinale	Bacteria;Bacteroidetes;Bacteroidia;Bacteroidales;Muribaculaceae;Muribaculum;Muribaculum_intestinale;Unclassified_Muribaculum_intestinale
LJ	CMT	1cf03466789fef43a7a9ae0e4e2637f2	d10	0.05263157894736842	Muribaculum	Muribaculum_intestinale	Bacteria;Bacteroidetes;Bacteroidia;Bacteroidales;Muribaculaceae;Muribaculum;Muribaculum_intestinale;Unclassified_Muribaculum_intestinale
LJ	CMT	e700299b9266d566a5e5b8cbc9d3d99b	d60	0.05	Muribaculum	Muribaculum_intestinale	Bacteria;Bacteroidetes;Bacteroidia;Bacteroidales;Muribaculaceae;Muribaculum;Muribaculum_intestinale;Unclassified_Muribaculum_intestinale
LJ	CMT	f7593252a39cf4c6fdef4ac5ef798259	d60	0.1	Muribaculum	Muribaculum_intestinale	Bacteria;Bacteroidetes;Bacteroidia;Bacteroidales;Muribaculaceae;Muribaculum;Muribaculum_intestinale;Unclassified_Muribaculum_intestinale
LJ	CMT	1751be9a763c7670b431c09bd3b26280	d10	0.05263157894736842	Muribaculum	Muribaculum_intestinale	Bacteria;Bacteroidetes;Bacteroidia;Bacteroidales;Muribaculaceae;Muribaculum;Muribaculum_intestinale;Unclassified_Muribaculum_intestinale
LJ	CMT	8917a79ae91c34cb9823c46b20dd81de	d30	0.1	Muribaculum	Muribaculum_intestinale	Bacteria;Bacteroidetes;Bacteroidia;Bacteroidales;Muribaculaceae;Muribaculum;Muribaculum_intestinale;Unclassified_Muribaculum_intestinale
LJ	CMT	833a00efa27a693027c09906cf9ef2e5	d60	0.05	Unknown_genus	Muribaculaceae_bacterium_DSM_108610	Bacteria;Bacteroidetes;Bacteroidia;Bacteroidales;Muribaculaceae;Unknown_genus;Muribaculaceae_bacterium_DSM_108610;Unclassified_Muribaculaceae_bacterium_DSM_108610
LJ	CMT	ba36db76a7ebdc6e13a88687728c2a9e	d30	0.05	Muribaculum	Muribaculum_intestinale	Bacteria;Bacteroidetes;Bacteroidia;Bacteroidales;Muribaculaceae;Muribaculum;Muribaculum_intestinale;Unclassified_Muribaculum_intestinale
LJ	CMT	fbf0d6e235f33cd5a969548074372862	d10	0.05263157894736842	Muribaculum	Muribaculum_sp._TLL-A4	Bacteria;Bacteroidetes;Bacteroidia;Bacteroidales;Muribaculaceae;Muribaculum;Muribaculum_sp._TLL-A4;Unclassified_Muribaculum_sp._TLL-A4
LJ	CMT	8ad9f9a7663f47847482c00c3a6e419b	d60	0.05	Muribaculum	Muribaculum_intestinale	Bacteria;Bacteroidetes;Bacteroidia;Bacteroidales;Muribaculaceae;Muribaculum;Muribaculum_intestinale;Unclassified_Muribaculum_intestinale
LJ	CMT	13653d5750e9a18d63df8ba832a04c23	d10	0.05263157894736842	Muribaculum	Muribaculum_sp._TLL-A4	Bacteria;Bacteroidetes;Bacteroidia;Bacteroidales;Muribaculaceae;Muribaculum;Muribaculum_sp._TLL-A4;Unclassified_Muribaculum_sp._TLL-A4
LJ	CMT	a4128d22b593d1b4719c2864b025316d	d30	0.05	Muribaculum	Muribaculum_intestinale	Bacteria;Bacteroidetes;Bacteroidia;Bacteroidales;Muribaculaceae;Muribaculum;Muribaculum_intestinale;Unclassified_Muribaculum_intestinale
LJ	CMT	a91bb813014e09615b008a1ff573bb46	d60	0.15	Muribaculum	Muribaculum_intestinale	Bacteria;Bacteroidetes;Bacteroidia;Bacteroidales;Muribaculaceae;Muribaculum;Muribaculum_intestinale;Unclassified_Muribaculum_intestinale
LJ	CMT	b6f3c84ca1d41a5717f75b54d566bc76	d60	0.05	Muribaculum	Muribaculum_intestinale	Bacteria;Bacteroidetes;Bacteroidia;Bacteroidales;Muribaculaceae;Muribaculum;Muribaculum_intestinale;Unclassified_Muribaculum_intestinale
LJ	CMT	b8264c235cfb61ed97b005526ff677c4	d10	0.05263157894736842	Muribaculum	Muribaculum_intestinale	Bacteria;Bacteroidetes;Bacteroidia;Bacteroidales;Muribaculaceae;Muribaculum;Muribaculum_intestinale;Unclassified_Muribaculum_intestinale
LJ	CMT	b6e30ce47a40411cd6acfd895d79cfa5	d30	0.05	Muribaculum	Muribaculum_intestinale	Bacteria;Bacteroidetes;Bacteroidia;Bacteroidales;Muribaculaceae;Muribaculum;Muribaculum_intestinale;Unclassified_Muribaculum_intestinale
LJ	CMT	090121ac7d933d4962c63f34299feb1d	d30	0.05	Muribaculum	Muribaculum_intestinale	Bacteria;Bacteroidetes;Bacteroidia;Bacteroidales;Muribaculaceae;Muribaculum;Muribaculum_intestinale;Unclassified_Muribaculum_intestinale
LJ	CMT	40a1b568a4a027b67163ca1a42a012a8	d60	0.1	Muribaculum	Muribaculum_intestinale	Bacteria;Bacteroidetes;Bacteroidia;Bacteroidales;Muribaculaceae;Muribaculum;Muribaculum_intestinale;Unclassified_Muribaculum_intestinale
LJ	CMT	0221153bec2dcbc75bf5981322b63e1b	d60	0.05	Muribaculum	Muribaculum_intestinale	Bacteria;Bacteroidetes;Bacteroidia;Bacteroidales;Muribaculaceae;Muribaculum;Muribaculum_intestinale;Unclassified_Muribaculum_intestinale
LJ	CMT	cf2e07fef27299e1384570c5a7a9431b	d10	0.05263157894736842	Muribaculum	Muribaculum_intestinale	Bacteria;Bacteroidetes;Bacteroidia;Bacteroidales;Muribaculaceae;Muribaculum;Muribaculum_intestinale;Unclassified_Muribaculum_intestinale
LJ	CMT	21b0b9c626e8dad135ce81c32fdfee32	d8	0.05	Muribaculum	Muribaculum_intestinale	Bacteria;Bacteroidetes;Bacteroidia;Bacteroidales;Muribaculaceae;Muribaculum;Muribaculum_intestinale;Unclassified_Muribaculum_intestinale
LJ	CMT	83e3a2fb0cab6625c6e8fa8c0036fe92	d8	0.3	Muribaculum	Muribaculum_sp._TLL-A4	Bacteria;Bacteroidetes;Bacteroidia;Bacteroidales;Muribaculaceae;Muribaculum;Muribaculum_sp._TLL-A4;Unclassified_Muribaculum_sp._TLL-A4
LJ	CMT	23b4b22b019f0c170649f2b8efda2dd2	d8	0.2	Muribaculum	Muribaculum_sp._TLL-A4	Bacteria;Bacteroidetes;Bacteroidia;Bacteroidales;Muribaculaceae;Muribaculum;Muribaculum_sp._TLL-A4;Unclassified_Muribaculum_sp._TLL-A4
LJ	CMT	379b5c532347467f62ab37d67eec1911	d8	0.45	Muribaculum	Muribaculum_intestinale	Bacteria;Bacteroidetes;Bacteroidia;Bacteroidales;Muribaculaceae;Muribaculum;Muribaculum_intestinale;Unclassified_Muribaculum_intestinale
LJ	CMT	96ceda38b81bb9003549f4ba1d3d3930	d8	0.15	Unknown_genus	Muribaculaceae_bacterium_DSM_108610	Bacteria;Bacteroidetes;Bacteroidia;Bacteroidales;Muribaculaceae;Unknown_genus;Muribaculaceae_bacterium_DSM_108610;Unclassified_Muribaculaceae_bacterium_DSM_108610
LJ	CMT	a5296f76d07bfb39b100ea5d40d0de18	d8	0.15	Muribaculum	Muribaculum_intestinale	Bacteria;Bacteroidetes;Bacteroidia;Bacteroidales;Muribaculaceae;Muribaculum;Muribaculum_intestinale;Unclassified_Muribaculum_intestinale
LJ	CMT	61bb1b0414554ca9de59fe5d5dcdd362	d8	0.3	Muribaculum	Muribaculum_intestinale	Bacteria;Bacteroidetes;Bacteroidia;Bacteroidales;Muribaculaceae;Muribaculum;Muribaculum_intestinale;Unclassified_Muribaculum_intestinale
LJ	CMT	f1fb216c823696dcfe8c79ba7ad3ab77	d8	0.45	Muribaculum	Muribaculum_intestinale	Bacteria;Bacteroidetes;Bacteroidia;Bacteroidales;Muribaculaceae;Muribaculum;Muribaculum_intestinale;Unclassified_Muribaculum_intestinale
LJ	CMT	73a62452e2e8690ff2ed133cf00612a4	d8	0.3	Muribaculum	Muribaculum_intestinale	Bacteria;Bacteroidetes;Bacteroidia;Bacteroidales;Muribaculaceae;Muribaculum;Muribaculum_intestinale;Unclassified_Muribaculum_intestinale
LJ	CMT	e43f90ed9da94086361e28cfc0cf4ccb	d10	0.7368421052631579	Odoribacter	Odoribacter_laneus	Bacteria;Bacteroidetes;Bacteroidia;Bacteroidales;Odoribacteraceae;Odoribacter;Odoribacter_laneus;Odoribacter_laneus_YIT_12061
LJ	CMT	54e1720f70fdeced3ef1ff2ea94e2fc2	d10	0.47368421052631576	Odoribacter	Odoribacter_laneus	Bacteria;Bacteroidetes;Bacteroidia;Bacteroidales;Odoribacteraceae;Odoribacter;Odoribacter_laneus;Odoribacter_laneus_YIT_12061
LJ	CMT	b895f47ef63025e89cf24c1e2f2bfbe6	d8	0.05	Odoribacter	Odoribacter_splanchnicus	Bacteria;Bacteroidetes;Bacteroidia;Bacteroidales;Odoribacteraceae;Odoribacter;Odoribacter_splanchnicus;Unclassified_Odoribacter_splanchnicus
LJ	CMT	f6971bf259c939d5d0412db0f28c095a	d8	0.05	Odoribacter	Odoribacter_splanchnicus	Bacteria;Bacteroidetes;Bacteroidia;Bacteroidales;Odoribacteraceae;Odoribacter;Odoribacter_splanchnicus;Unclassified_Odoribacter_splanchnicus
LJ	CMT	924d6416af31718b7c3c8ecba95593ef	d10	0.3157894736842105	Odoribacter	Odoribacter_splanchnicus	Bacteria;Bacteroidetes;Bacteroidia;Bacteroidales;Odoribacteraceae;Odoribacter;Odoribacter_splanchnicus;Unclassified_Odoribacter_splanchnicus
LJ	CMT	25000d108255d22d739f3ed7a7df12a7	d10	0.3157894736842105	Odoribacter	Odoribacter_splanchnicus	Bacteria;Bacteroidetes;Bacteroidia;Bacteroidales;Odoribacteraceae;Odoribacter;Odoribacter_splanchnicus;Unclassified_Odoribacter_splanchnicus
LJ	CMT	8a1f703feae2aabc515f714ccc9b50a6	d10	0.2631578947368421	Odoribacter	Odoribacter_splanchnicus	Bacteria;Bacteroidetes;Bacteroidia;Bacteroidales;Odoribacteraceae;Odoribacter;Odoribacter_splanchnicus;Unclassified_Odoribacter_splanchnicus
LJ	CMT	cd03e9117737bd8ea50e963c20eb1d45	d8	0.05	Odoribacter	Odoribacter_splanchnicus	Bacteria;Bacteroidetes;Bacteroidia;Bacteroidales;Odoribacteraceae;Odoribacter;Odoribacter_splanchnicus;Unclassified_Odoribacter_splanchnicus
LJ	ABX3CMT	3522d22ae221176626951934d50cd9a0	d10	0.2	Oscillibacter	Oscillibacter_valericigenes	Bacteria;Firmicutes;Clostridia;Clostridiales;Oscillospiraceae;Oscillibacter;Oscillibacter_valericigenes;Oscillibacter_valericigenes_Sjm18-20
LJ	CMT	41529e74bb45ce7763a1cbab44a20538	d60	0.05	Paeniclostridium	Paeniclostridium_sordellii	Bacteria;Firmicutes;Clostridia;Clostridiales;Peptostreptococcaceae;Paeniclostridium;Paeniclostridium_sordellii;Unclassified_Paeniclostridium_sordellii
LJ	CMT	7613c784e53f724adfdb4f00bfc9f4d1	d8	0.1	Paeniclostridium	Paeniclostridium_sordellii	Bacteria;Firmicutes;Clostridia;Clostridiales;Peptostreptococcaceae;Paeniclostridium;Paeniclostridium_sordellii;Unclassified_Paeniclostridium_sordellii
LJ	ABX3CMT	c8861f562eafb3a207b7c77c9aa3f858	d60	0.05	Parabacteroides	Parabacteroides_distasonis	Bacteria;Bacteroidetes;Bacteroidia;Bacteroidales;Tannerellaceae;Parabacteroides;Parabacteroides_distasonis;Unclassified_Parabacteroides_distasonis
LJ	CMT	9b9fabe13d413ee9df0b71ec00929dd0	d10	0.05263157894736842	Parabacteroides	Parabacteroides_johnsonii	Bacteria;Bacteroidetes;Bacteroidia;Bacteroidales;Tannerellaceae;Parabacteroides;Parabacteroides_johnsonii;Parabacteroides_johnsonii_CL02T12C29
LJ	ABX3CMT	978a26c20fd3eca86c44d404d9e94fd4	d8	0.05	Parabacteroides	Parabacteroides_distasonis	Bacteria;Bacteroidetes;Bacteroidia;Bacteroidales;Tannerellaceae;Parabacteroides;Parabacteroides_distasonis;Unclassified_Parabacteroides_distasonis
LJ	CMT	66cc0c040e3adb7db77f8c2b070f0c42	d10	0.05263157894736842	Parabacteroides	Parabacteroides_distasonis	Bacteria;Bacteroidetes;Bacteroidia;Bacteroidales;Tannerellaceae;Parabacteroides;Parabacteroides_distasonis;Unclassified_Parabacteroides_distasonis
LJ	ABX3CMT	66cc0c040e3adb7db77f8c2b070f0c42	d30	0.5	Parabacteroides	Parabacteroides_distasonis	Bacteria;Bacteroidetes;Bacteroidia;Bacteroidales;Tannerellaceae;Parabacteroides;Parabacteroides_distasonis;Unclassified_Parabacteroides_distasonis
LJ	ABX3CMT	1f8aceeb10f01b59aa33042af5dc1a31	d10	0.95	Parabacteroides	Parabacteroides_distasonis	Bacteria;Bacteroidetes;Bacteroidia;Bacteroidales;Tannerellaceae;Parabacteroides;Parabacteroides_distasonis;Unclassified_Parabacteroides_distasonis
LJ	CMT	9919895e3eb98ded03ba7c2730f2b0b7	d10	0.05263157894736842	Parabacteroides	Parabacteroides_distasonis	Bacteria;Bacteroidetes;Bacteroidia;Bacteroidales;Tannerellaceae;Parabacteroides;Parabacteroides_distasonis;Unclassified_Parabacteroides_distasonis
LJ	ABX3CMT	9919895e3eb98ded03ba7c2730f2b0b7	d10	0.55	Parabacteroides	Parabacteroides_distasonis	Bacteria;Bacteroidetes;Bacteroidia;Bacteroidales;Tannerellaceae;Parabacteroides;Parabacteroides_distasonis;Unclassified_Parabacteroides_distasonis
LJ	CMT	50210379676650069192a6618df4ac73	d8	0.05	Parabacteroides	Parabacteroides_distasonis	Bacteria;Bacteroidetes;Bacteroidia;Bacteroidales;Tannerellaceae;Parabacteroides;Parabacteroides_distasonis;Unclassified_Parabacteroides_distasonis
LJ	ABX3CMT	50210379676650069192a6618df4ac73	d10	0.85	Parabacteroides	Parabacteroides_distasonis	Bacteria;Bacteroidetes;Bacteroidia;Bacteroidales;Tannerellaceae;Parabacteroides;Parabacteroides_distasonis;Unclassified_Parabacteroides_distasonis
LJ	CMT	d18c4e2511b3828086282e4ad82b0b9e	d30	0.7	Prevotellamassilia	Prevotellamassilia_timonensis	Bacteria;Bacteroidetes;Bacteroidia;Bacteroidales;Prevotellaceae;Prevotellamassilia;Prevotellamassilia_timonensis;Unclassified_Prevotellamassilia_timonensis
LJ	CMT	2c77ad345979761be6074cad33ecce7f	d10	0.15789473684210525	Rikenella	Rikenella_microfusus	Bacteria;Bacteroidetes;Bacteroidia;Bacteroidales;Rikenellaceae;Rikenella;Rikenella_microfusus;Rikenella_microfusus_DSM_15922
LJ	CMT	c1ff427e75a734531924f1b2da457a85	d10	0.05263157894736842	Millionella	Millionella_massiliensis	Bacteria;Bacteroidetes;Bacteroidia;Bacteroidales;Rikenellaceae;Millionella;Millionella_massiliensis;Unclassified_Millionella_massiliensis
LJ	CMT	3ba3565960c14ee2ba1aba93da9e10df	d10	1.9473684210526316	Rikenella	Rikenella_microfusus	Bacteria;Bacteroidetes;Bacteroidia;Bacteroidales;Rikenellaceae;Rikenella;Rikenella_microfusus;Rikenella_microfusus_DSM_15922
LJ	CMT	363b47c80d4eeb2545297122ac1499b4	d10	6.0	Rikenella	Rikenella_microfusus	Bacteria;Bacteroidetes;Bacteroidia;Bacteroidales;Rikenellaceae;Rikenella;Rikenella_microfusus;Rikenella_microfusus_DSM_15922
LJ	CMT	d545294942480dc062d8d7e4e35571b6	d10	1.2105263157894737	Rikenella	Rikenella_microfusus	Bacteria;Bacteroidetes;Bacteroidia;Bacteroidales;Rikenellaceae;Rikenella;Rikenella_microfusus;Rikenella_microfusus_DSM_15922
LJ	CMT	295ab1c0385c33ca68099ae44b5ec5bf	d8	0.05	Turicibacter	Turicibacter_sanguinis	Bacteria;Firmicutes;Erysipelotrichia;Erysipelotrichales;Erysipelotrichaceae;Turicibacter;Turicibacter_sanguinis;Unclassified_Turicibacter_sanguinis
LJ	CMT	3e416d626b6809715fa6a858f6fed6fd	d5	0.35	Turicimonas	Turicimonas_muris	Bacteria;Proteobacteria;Betaproteobacteria;Burkholderiales;Sutterellaceae;Turicimonas;Turicimonas_muris;Unclassified_Turicimonas_muris
LJ	ABX3CMT	3e416d626b6809715fa6a858f6fed6fd	d8	5.55	Turicimonas	Turicimonas_muris	Bacteria;Proteobacteria;Betaproteobacteria;Burkholderiales;Sutterellaceae;Turicimonas;Turicimonas_muris;Unclassified_Turicimonas_muris
LJ	CMT	1ebe92b001075e86875e8de551879a60	d8	0.1	Unknown_genus	Coriobacteriaceae_bacterium_68-1-3	Bacteria;Actinobacteria;Coriobacteriia;Coriobacteriales;Coriobacteriaceae;Unknown_genus;Coriobacteriaceae_bacterium_68-1-3;Unclassified_Coriobacteriaceae_bacterium_68-1-3
LJ	ABX3CMT	c99b1cdd8b5cbe08f06d7574d7f4f7c1	d10	0.3	Unknown_genus	Lachnospiraceae_bacterium_GAM79	Bacteria;Firmicutes;Clostridia;Clostridiales;Lachnospiraceae;Unknown_genus;Lachnospiraceae_bacterium_GAM79;Unclassified_Lachnospiraceae_bacterium_GAM79
LJ	CMT	e645dc088bfe4fcd4bdd32045bec2c14	d8	0.05	Escherichia	Escherichia_coli	Bacteria;Proteobacteria;Gammaproteobacteria;Enterobacterales;Enterobacteriaceae;Escherichia;Escherichia_coli;Escherichia_coli_O18:H1
LJ	ABX3CMT	e645dc088bfe4fcd4bdd32045bec2c14	d10	0.1	Escherichia	Escherichia_coli	Bacteria;Proteobacteria;Gammaproteobacteria;Enterobacterales;Enterobacteriaceae;Escherichia;Escherichia_coli;Escherichia_coli_O18:H1
LJ	CMT	2a3531b97ac52495bae8049f02a88820	d10	0.05263157894736842	Lactobacillus	Lactobacillus_murinus	Bacteria;Firmicutes;Bacilli;Lactobacillales;Lactobacillaceae;Lactobacillus;Lactobacillus_murinus;Unclassified_Lactobacillus_murinus
LJ	ABX3CMT	2a3531b97ac52495bae8049f02a88820	d5	0.05	Lactobacillus	Lactobacillus_murinus	Bacteria;Firmicutes;Bacilli;Lactobacillales;Lactobacillaceae;Lactobacillus;Lactobacillus_murinus;Unclassified_Lactobacillus_murinus
LJ	CMT	afef4d11b7fb96210a3e2c3acd33d4c2	d10	0.10526315789473684	Lactobacillus	Lactobacillus_reuteri	Bacteria;Firmicutes;Bacilli;Lactobacillales;Lactobacillaceae;Lactobacillus;Lactobacillus_reuteri;Lactobacillus_reuteri_I5007
LJ	ABX3CMT	afef4d11b7fb96210a3e2c3acd33d4c2	d10	0.05	Lactobacillus	Lactobacillus_reuteri	Bacteria;Firmicutes;Bacilli;Lactobacillales;Lactobacillaceae;Lactobacillus;Lactobacillus_reuteri;Lactobacillus_reuteri_I5007
LJ	CMT	dd822579ac512f8d2515f561d5ad7f73	d30	1.05	Lactobacillus	Lactobacillus_murinus	Bacteria;Firmicutes;Bacilli;Lactobacillales;Lactobacillaceae;Lactobacillus;Lactobacillus_murinus;Unclassified_Lactobacillus_murinus
LJ	ABX3CMT	dd822579ac512f8d2515f561d5ad7f73	d8	0.3	Lactobacillus	Lactobacillus_murinus	Bacteria;Firmicutes;Bacilli;Lactobacillales;Lactobacillaceae;Lactobacillus;Lactobacillus_murinus;Unclassified_Lactobacillus_murinus
LJ	CMT	ab26c6e1b68bf5390105009f45c8965b	d10	0.05263157894736842	Lactobacillus	Lactobacillus_reuteri	Bacteria;Firmicutes;Bacilli;Lactobacillales;Lactobacillaceae;Lactobacillus;Lactobacillus_reuteri;Lactobacillus_reuteri_I5007
LJ	ABX3CMT	12f56b20b4d76379b780e2b5873d057d	d30	0.05	Lactobacillus	Lactobacillus_reuteri	Bacteria;Firmicutes;Bacilli;Lactobacillales;Lactobacillaceae;Lactobacillus;Lactobacillus_reuteri;Lactobacillus_reuteri_I5007
LJ	ABX3CMT	5ab17d156778d72cf4b56887f9cc7088	d30	0.05	Lactobacillus	Lactobacillus_reuteri	Bacteria;Firmicutes;Bacilli;Lactobacillales;Lactobacillaceae;Lactobacillus;Lactobacillus_reuteri;Lactobacillus_reuteri_I5007
LJ	CMT	d48784fce1242a34cd2675ebae961ea5	d10	0.42105263157894735	Lactobacillus	Lactobacillus_murinus	Bacteria;Firmicutes;Bacilli;Lactobacillales;Lactobacillaceae;Lactobacillus;Lactobacillus_murinus;Unclassified_Lactobacillus_murinus
LJ	ABX3CMT	d48784fce1242a34cd2675ebae961ea5	d8	1.2	Lactobacillus	Lactobacillus_murinus	Bacteria;Firmicutes;Bacilli;Lactobacillales;Lactobacillaceae;Lactobacillus;Lactobacillus_murinus;Unclassified_Lactobacillus_murinus
LJ	CMT	f53be25f641e51a7e270ae69e50830af	d10	0.05263157894736842	Lactobacillus	Lactobacillus_murinus	Bacteria;Firmicutes;Bacilli;Lactobacillales;Lactobacillaceae;Lactobacillus;Lactobacillus_murinus;Unclassified_Lactobacillus_murinus
LJ	ABX3CMT	f53be25f641e51a7e270ae69e50830af	d8	1.95	Lactobacillus	Lactobacillus_murinus	Bacteria;Firmicutes;Bacilli;Lactobacillales;Lactobacillaceae;Lactobacillus;Lactobacillus_murinus;Unclassified_Lactobacillus_murinus
LJ	CMT	090f9374b62e4b189631e0b5927da197	d8	1.85	Lactobacillus	Lactobacillus_reuteri	Bacteria;Firmicutes;Bacilli;Lactobacillales;Lactobacillaceae;Lactobacillus;Lactobacillus_reuteri;Lactobacillus_reuteri_I5007
LJ	ABX3CMT	090f9374b62e4b189631e0b5927da197	d8	5.95	Lactobacillus	Lactobacillus_reuteri	Bacteria;Firmicutes;Bacilli;Lactobacillales;Lactobacillaceae;Lactobacillus;Lactobacillus_reuteri;Lactobacillus_reuteri_I5007
LJ	CMT	82271b8d48f5282583f3f87bac90ccd6	d8	0.35	Lactobacillus	Lactobacillus_reuteri	Bacteria;Firmicutes;Bacilli;Lactobacillales;Lactobacillaceae;Lactobacillus;Lactobacillus_reuteri;Unclassified_Lactobacillus_reuteri
LJ	ABX3CMT	82271b8d48f5282583f3f87bac90ccd6	d8	2.5	Lactobacillus	Lactobacillus_reuteri	Bacteria;Firmicutes;Bacilli;Lactobacillales;Lactobacillaceae;Lactobacillus;Lactobacillus_reuteri;Unclassified_Lactobacillus_reuteri
LJ	CMT	1030aaeaaaa1cb52fe8d3ab12474de91	d8	0.15	Escherichia	Escherichia_coli	Bacteria;Proteobacteria;Gammaproteobacteria;Enterobacterales;Enterobacteriaceae;Escherichia;Escherichia_coli;Escherichia_coli_O18:H1
LJ	ABX3CMT	1030aaeaaaa1cb52fe8d3ab12474de91	d10	0.05	Escherichia	Escherichia_coli	Bacteria;Proteobacteria;Gammaproteobacteria;Enterobacterales;Enterobacteriaceae;Escherichia;Escherichia_coli;Escherichia_coli_O18:H1
LJ	CMT	f6a9995bb7a0b38cbd2dabde652e8b13	d5	1.6	Lactobacillus	Lactobacillus_reuteri	Bacteria;Firmicutes;Bacilli;Lactobacillales;Lactobacillaceae;Lactobacillus;Lactobacillus_reuteri;Lactobacillus_reuteri_I5007
LJ	ABX3CMT	f6a9995bb7a0b38cbd2dabde652e8b13	d5	1.3	Lactobacillus	Lactobacillus_reuteri	Bacteria;Firmicutes;Bacilli;Lactobacillales;Lactobacillaceae;Lactobacillus;Lactobacillus_reuteri;Lactobacillus_reuteri_I5007
LJ	CMT	c0efab93b5a82462ffc3ac5721ec780c	d8	0.05	Lactobacillus	Lactobacillus_murinus	Bacteria;Firmicutes;Bacilli;Lactobacillales;Lactobacillaceae;Lactobacillus;Lactobacillus_murinus;Unclassified_Lactobacillus_murinus
LJ	ABX3CMT	c0efab93b5a82462ffc3ac5721ec780c	d5	8.55	Lactobacillus	Lactobacillus_murinus	Bacteria;Firmicutes;Bacilli;Lactobacillales;Lactobacillaceae;Lactobacillus;Lactobacillus_murinus;Unclassified_Lactobacillus_murinus
LJ	CMT	cb0dd0fc4c9242de564c0006400f0ab7	d5	2.55	Lactobacillus	Lactobacillus_reuteri	Bacteria;Firmicutes;Bacilli;Lactobacillales;Lactobacillaceae;Lactobacillus;Lactobacillus_reuteri;Unclassified_Lactobacillus_reuteri
LJ	ABX3CMT	cb0dd0fc4c9242de564c0006400f0ab7	d8	2.5	Lactobacillus	Lactobacillus_reuteri	Bacteria;Firmicutes;Bacilli;Lactobacillales;Lactobacillaceae;Lactobacillus;Lactobacillus_reuteri;Unclassified_Lactobacillus_reuteri
LJ	CMT	e86cff06b92a6b155a448b6db2cc2de2	d5	2.45	Lactobacillus	Lactobacillus_reuteri	Bacteria;Firmicutes;Bacilli;Lactobacillales;Lactobacillaceae;Lactobacillus;Lactobacillus_reuteri;Unclassified_Lactobacillus_reuteri
LJ	ABX3CMT	e86cff06b92a6b155a448b6db2cc2de2	d8	1.9	Lactobacillus	Lactobacillus_reuteri	Bacteria;Firmicutes;Bacilli;Lactobacillales;Lactobacillaceae;Lactobacillus;Lactobacillus_reuteri;Unclassified_Lactobacillus_reuteri
LJ	CMT	3dea429e8d71be9dbfa6cc6580fa5d77	d5	1.75	Lactobacillus	Lactobacillus_reuteri	Bacteria;Firmicutes;Bacilli;Lactobacillales;Lactobacillaceae;Lactobacillus;Lactobacillus_reuteri;Lactobacillus_reuteri_I5007
LJ	ABX3CMT	3dea429e8d71be9dbfa6cc6580fa5d77	d8	1.25	Lactobacillus	Lactobacillus_reuteri	Bacteria;Firmicutes;Bacilli;Lactobacillales;Lactobacillaceae;Lactobacillus;Lactobacillus_reuteri;Lactobacillus_reuteri_I5007
LJ	CMT	c2086a95c6a2d96a30f016809b9e87f1	d5	1.6	Lactobacillus	Lactobacillus_reuteri	Bacteria;Firmicutes;Bacilli;Lactobacillales;Lactobacillaceae;Lactobacillus;Lactobacillus_reuteri;Unclassified_Lactobacillus_reuteri
LJ	ABX3CMT	c2086a95c6a2d96a30f016809b9e87f1	d5	0.4	Lactobacillus	Lactobacillus_reuteri	Bacteria;Firmicutes;Bacilli;Lactobacillales;Lactobacillaceae;Lactobacillus;Lactobacillus_reuteri;Unclassified_Lactobacillus_reuteri
LJ	CMT	37c32af494990a94a7888870bb616a24	d8	4.6	Lactobacillus	Lactobacillus_johnsonii	Bacteria;Firmicutes;Bacilli;Lactobacillales;Lactobacillaceae;Lactobacillus;Lactobacillus_johnsonii;Unclassified_Lactobacillus_johnsonii
LJ	CMT	d06eb30e91c8b632fd49dd2f6ab1b685	d5	0.05	Lactobacillus	Lactobacillus_murinus	Bacteria;Firmicutes;Bacilli;Lactobacillales;Lactobacillaceae;Lactobacillus;Lactobacillus_murinus;Unclassified_Lactobacillus_murinus
LJ	ABX3CMT	d06eb30e91c8b632fd49dd2f6ab1b685	d5	38.0	Lactobacillus	Lactobacillus_murinus	Bacteria;Firmicutes;Bacilli;Lactobacillales;Lactobacillaceae;Lactobacillus;Lactobacillus_murinus;Unclassified_Lactobacillus_murinus
LJ	CMT	4de233324e4a0972e8a91fe08809963c	d8	0.65	Muribaculum	Muribaculum_sp._TLL-A4	Bacteria;Bacteroidetes;Bacteroidia;Bacteroidales;Muribaculaceae;Muribaculum;Muribaculum_sp._TLL-A4;Unclassified_Muribaculum_sp._TLL-A4
LJ	CMT	741d89e8ba645f6cfddae8936f57293c	d8	0.75	Muribaculum	Muribaculum_sp._H5	Bacteria;Bacteroidetes;Bacteroidia;Bacteroidales;Muribaculaceae;Muribaculum;Muribaculum_sp._H5;Unclassified_Muribaculum_sp._H5
LJ	CMT	474c018a91ddf05da8a3c5b620aade70	d10	0.05263157894736842	Millionella	Millionella_massiliensis	Bacteria;Bacteroidetes;Bacteroidia;Bacteroidales;Rikenellaceae;Millionella;Millionella_massiliensis;Unclassified_Millionella_massiliensis
LJ	CMT	9d40f18f4a670fabc390e3210b3c4e2e	d10	0.05263157894736842	Enterorhabdus	Enterorhabdus_caecimuris	Bacteria;Actinobacteria;Coriobacteriia;Eggerthellales;Eggerthellaceae;Enterorhabdus;Enterorhabdus_caecimuris;Enterorhabdus_caecimuris_B7
LJ	CMT	fa6a983e5f3b323e992fa8f85de031e8	d8	0.05	Muribaculum	Muribaculum_sp._H5	Bacteria;Bacteroidetes;Bacteroidia;Bacteroidales;Muribaculaceae;Muribaculum;Muribaculum_sp._H5;Unclassified_Muribaculum_sp._H5
LJ	CMT	c650a808b70fc43b3f00006b843322cd	d8	0.05	Muribaculum	Muribaculum_intestinale	Bacteria;Bacteroidetes;Bacteroidia;Bacteroidales;Muribaculaceae;Muribaculum;Muribaculum_intestinale;Unclassified_Muribaculum_intestinale
LJ	CMT	5ec0f366282e9ea281b5b0cd8e52d7ff	d60	0.05	Muribaculum	Muribaculum_sp._TLL-A4	Bacteria;Bacteroidetes;Bacteroidia;Bacteroidales;Muribaculaceae;Muribaculum;Muribaculum_sp._TLL-A4;Unclassified_Muribaculum_sp._TLL-A4
LJ	CMT	8d881621961c623d9bf1b459148351e6	d60	0.05	Muribaculum	Muribaculum_sp._TLL-A4	Bacteria;Bacteroidetes;Bacteroidia;Bacteroidales;Muribaculaceae;Muribaculum;Muribaculum_sp._TLL-A4;Unclassified_Muribaculum_sp._TLL-A4
LJ	CMT	6d43e31efecad559d3dfc9415ce3a7f6	d10	0.05263157894736842	Muribaculum	Muribaculum_intestinale	Bacteria;Bacteroidetes;Bacteroidia;Bacteroidales;Muribaculaceae;Muribaculum;Muribaculum_intestinale;Unclassified_Muribaculum_intestinale
LJ	CMT	61ff4d0fc08199dd339a11b3715033cb	d8	0.05	Enterorhabdus	Enterorhabdus_caecimuris	Bacteria;Actinobacteria;Coriobacteriia;Eggerthellales;Eggerthellaceae;Enterorhabdus;Enterorhabdus_caecimuris;Enterorhabdus_caecimuris_B7
LJ	CMT	1ae646163fcb70e11a3beefae325e1a8	d8	0.1	Enterorhabdus	Enterorhabdus_caecimuris	Bacteria;Actinobacteria;Coriobacteriia;Eggerthellales;Eggerthellaceae;Enterorhabdus;Enterorhabdus_caecimuris;Enterorhabdus_caecimuris_B7
LJ	CMT	b1875b111527b3eb24b4e182f87a4dbf	d5	0.05	Adlercreutzia	Adlercreutzia_equolifaciens	Bacteria;Actinobacteria;Coriobacteriia;Eggerthellales;Eggerthellaceae;Adlercreutzia;Adlercreutzia_equolifaciens;Adlercreutzia_equolifaciens_DSM_19450
LJ	CMT	b505ff6672b8831716df147de3d20bad	d10	0.05263157894736842	Bacillus	Bacillus_subtilis	Bacteria;Firmicutes;Bacilli;Bacillales;Bacillaceae;Bacillus;Bacillus_subtilis;Unclassified_Bacillus_subtilis
LJ	CMT	d02f3291cbd47e61aa2d4b33abc0c71f	d8	0.7	Muribaculum	Muribaculum_sp._H5	Bacteria;Bacteroidetes;Bacteroidia;Bacteroidales;Muribaculaceae;Muribaculum;Muribaculum_sp._H5;Unclassified_Muribaculum_sp._H5
LJ	CMT	51be95eb932929be45e30f91c7c43de9	d60	0.05	Dysosmobacter	Dysosmobacter_welbionis	Bacteria;Firmicutes;Clostridia;Clostridiales;Oscillospiraceae;Dysosmobacter;Dysosmobacter_welbionis;Unclassified_Dysosmobacter_welbionis
LJ	CMT	5e7b2215e1e413bb496340bf7c434069	d8	0.65	Enterorhabdus	Enterorhabdus_caecimuris	Bacteria;Actinobacteria;Coriobacteriia;Eggerthellales;Eggerthellaceae;Enterorhabdus;Enterorhabdus_caecimuris;Enterorhabdus_caecimuris_B7
LJ	CMT	40e2636ecc085ff8f69cfd027c16aef5	d8	0.05	Unknown_genus	Muribaculaceae_bacterium_DSM_108610	Bacteria;Bacteroidetes;Bacteroidia;Bacteroidales;Muribaculaceae;Unknown_genus;Muribaculaceae_bacterium_DSM_108610;Unclassified_Muribaculaceae_bacterium_DSM_108610
LJ	CMT	99b9faca76b96bfbfee7308ae06bedfa	d10	0.05263157894736842	Adlercreutzia	Adlercreutzia_equolifaciens	Bacteria;Actinobacteria;Coriobacteriia;Eggerthellales;Eggerthellaceae;Adlercreutzia;Adlercreutzia_equolifaciens;Adlercreutzia_equolifaciens_DSM_19450
LJ	CMT	a3c6fb1245df7b40b2e8da1e6ae0c8b3	d8	0.05	Adlercreutzia	Adlercreutzia_equolifaciens	Bacteria;Actinobacteria;Coriobacteriia;Eggerthellales;Eggerthellaceae;Adlercreutzia;Adlercreutzia_equolifaciens;Adlercreutzia_equolifaciens_DSM_19450
LJ	CMT	44b4481dd2b84e4d4cad758d1e936929	d5	0.05	Enterorhabdus	Enterorhabdus_caecimuris	Bacteria;Actinobacteria;Coriobacteriia;Eggerthellales;Eggerthellaceae;Enterorhabdus;Enterorhabdus_caecimuris;Enterorhabdus_caecimuris_B7
LJ	CMT	e6cdc3443af8f661a307a67e567e9681	d5	0.05	Enterorhabdus	Enterorhabdus_caecimuris	Bacteria;Actinobacteria;Coriobacteriia;Eggerthellales;Eggerthellaceae;Enterorhabdus;Enterorhabdus_caecimuris;Enterorhabdus_caecimuris_B7
LJ	CMT	dd21517394644fc7a829136ef4ec320d	d10	0.5789473684210527	Muribaculum	Muribaculum_sp._TLL-A4	Bacteria;Bacteroidetes;Bacteroidia;Bacteroidales;Muribaculaceae;Muribaculum;Muribaculum_sp._TLL-A4;Unclassified_Muribaculum_sp._TLL-A4
LJ	CMT	e93d9198e425440853f585f7569017b1	d8	0.1	Muribaculum	Muribaculum_sp._TLL-A4	Bacteria;Bacteroidetes;Bacteroidia;Bacteroidales;Muribaculaceae;Muribaculum;Muribaculum_sp._TLL-A4;Unclassified_Muribaculum_sp._TLL-A4
LJ	CMT	f4d4c47306a6c028954f1a84d55fce0f	d8	0.05	Enterorhabdus	Enterorhabdus_caecimuris	Bacteria;Actinobacteria;Coriobacteriia;Eggerthellales;Eggerthellaceae;Enterorhabdus;Enterorhabdus_caecimuris;Enterorhabdus_caecimuris_B7
LJ	ABX3CMT	171e2f05c0ff37888eab67541e23c550	d60	0.1	Hungatella	Hungatella_hathewayi	Bacteria;Firmicutes;Clostridia;Clostridiales;Clostridiaceae;Hungatella;Hungatella_hathewayi;Hungatella_hathewayi_WAL-18680
LJ	CMT	842976e658fb691b3595c11b243a57ec	d5	0.05	Adlercreutzia	Adlercreutzia_equolifaciens	Bacteria;Actinobacteria;Coriobacteriia;Eggerthellales;Eggerthellaceae;Adlercreutzia;Adlercreutzia_equolifaciens;Adlercreutzia_equolifaciens_DSM_19450
LJ	ABX3CMT	842976e658fb691b3595c11b243a57ec	d30	0.3	Adlercreutzia	Adlercreutzia_equolifaciens	Bacteria;Actinobacteria;Coriobacteriia;Eggerthellales;Eggerthellaceae;Adlercreutzia;Adlercreutzia_equolifaciens;Adlercreutzia_equolifaciens_DSM_19450
LJ	CMT	1c6014617957fb72496c8b553f111bca	d8	0.25	Muribaculum	Muribaculum_sp._H5	Bacteria;Bacteroidetes;Bacteroidia;Bacteroidales;Muribaculaceae;Muribaculum;Muribaculum_sp._H5;Unclassified_Muribaculum_sp._H5
LJ	CMT	324be0346dee4bead6bed718bfb34066	d10	0.15789473684210525	Muribaculum	Muribaculum_intestinale	Bacteria;Bacteroidetes;Bacteroidia;Bacteroidales;Muribaculaceae;Muribaculum;Muribaculum_intestinale;Unclassified_Muribaculum_intestinale
LJ	CMT	64eb6c4af0974094881ac5da85ec74e7	d8	0.4	Bacillus	Bacillus_subtilis	Bacteria;Firmicutes;Bacilli;Bacillales;Bacillaceae;Bacillus;Bacillus_subtilis;Unclassified_Bacillus_subtilis
LJ	CMT	8906efc5a844212e5df9e4cc283488bf	d10	0.5263157894736842	Muribaculum	Muribaculum_sp._TLL-A4	Bacteria;Bacteroidetes;Bacteroidia;Bacteroidales;Muribaculaceae;Muribaculum;Muribaculum_sp._TLL-A4;Unclassified_Muribaculum_sp._TLL-A4
LJ	CMT	9cf5fa1838948c16e2b6e4649acbb849	d8	0.05	Muribaculum	Muribaculum_intestinale	Bacteria;Bacteroidetes;Bacteroidia;Bacteroidales;Muribaculaceae;Muribaculum;Muribaculum_intestinale;Unclassified_Muribaculum_intestinale
LJ	CMT	3274d3ee758836638e70b0536d1654e4	d8	0.1	Millionella	Millionella_massiliensis	Bacteria;Bacteroidetes;Bacteroidia;Bacteroidales;Rikenellaceae;Millionella;Millionella_massiliensis;Unclassified_Millionella_massiliensis
LJ	CMT	e0ad8c810c2b856ceef5b707adaf8a3a	d10	0.631578947368421	Adlercreutzia	Adlercreutzia_equolifaciens	Bacteria;Actinobacteria;Coriobacteriia;Eggerthellales;Eggerthellaceae;Adlercreutzia;Adlercreutzia_equolifaciens;Adlercreutzia_equolifaciens_DSM_19450
LJ	CMT	cd7dfbb95b519bcf92d1b12a5128f5f0	d8	0.1	Muribaculum	Muribaculum_intestinale	Bacteria;Bacteroidetes;Bacteroidia;Bacteroidales;Muribaculaceae;Muribaculum;Muribaculum_intestinale;Unclassified_Muribaculum_intestinale
LJ	CMT	3fb84f56ca37c48db22f9e919cd62610	d10	0.05263157894736842	Helicobacter	Helicobacter_winghamensis	Bacteria;Proteobacteria;Epsilonproteobacteria;Campylobacterales;Helicobacteraceae;Helicobacter;Helicobacter_winghamensis;Helicobacter_winghamensis_ATCC_BAA-430
LJ	CMT	2e6bce791aec9559d4ec56d782a8441a	d8	4.0	Muribaculum	Muribaculum_intestinale	Bacteria;Bacteroidetes;Bacteroidia;Bacteroidales;Muribaculaceae;Muribaculum;Muribaculum_intestinale;Unclassified_Muribaculum_intestinale
LJ	CMT	31fd9af3d16e7bacd540988c34848ee0	d10	0.3157894736842105	Muribaculum	Muribaculum_sp._H5	Bacteria;Bacteroidetes;Bacteroidia;Bacteroidales;Muribaculaceae;Muribaculum;Muribaculum_sp._H5;Unclassified_Muribaculum_sp._H5
LJ	CMT	67e399928c55414f1ea147e6affb36df	d10	0.42105263157894735	Alloprevotella	Alloprevotella_rava	Bacteria;Bacteroidetes;Bacteroidia;Bacteroidales;Prevotellaceae;Alloprevotella;Alloprevotella_rava;Alloprevotella_rava_F0323
LJ	CMT	65421d8df4f3d4f273e667149b80dfcb	d10	0.05263157894736842	Unknown_genus	Bacteroidales_bacterium_CF	Bacteria;Bacteroidetes;Bacteroidia;Bacteroidales;Unknown_family;Unknown_genus;Bacteroidales_bacterium_CF;Unclassified_Bacteroidales_bacterium_CF
LJ	CMT	7c43d096e9138dca8fb1060da463b63d	d8	0.45	Chryseobacterium	Chryseobacterium_carnipullorum	Bacteria;Bacteroidetes;Flavobacteriia;Flavobacteriales;Flavobacteriaceae;Chryseobacterium;Chryseobacterium_carnipullorum;Unclassified_Chryseobacterium_carnipullorum
LJ	ABX3CMT	08a26e88aed04b49001f92b9808896b6	d30	0.05	Pseudomonas	Pseudomonas_chlororaphis	Bacteria;Proteobacteria;Gammaproteobacteria;Pseudomonadales;Pseudomonadaceae;Pseudomonas;Pseudomonas_chlororaphis;Unclassified_Pseudomonas_chlororaphis
LJ	CMT	69d574c218bccb0c6fe78ace0dfe6711	d5	0.15	Enterorhabdus	Enterorhabdus_caecimuris	Bacteria;Actinobacteria;Coriobacteriia;Eggerthellales;Eggerthellaceae;Enterorhabdus;Enterorhabdus_caecimuris;Enterorhabdus_caecimuris_B7
LJ	CMT	5898b14debf13ac2a977afb634836782	d10	0.05263157894736842	Muribaculum	Muribaculum_sp._H5	Bacteria;Bacteroidetes;Bacteroidia;Bacteroidales;Muribaculaceae;Muribaculum;Muribaculum_sp._H5;Unclassified_Muribaculum_sp._H5
LJ	CMT	9c1c5dd100624f812dbf0eea131f5f14	d10	0.05263157894736842	Muribaculum	Muribaculum_sp._H5	Bacteria;Bacteroidetes;Bacteroidia;Bacteroidales;Muribaculaceae;Muribaculum;Muribaculum_sp._H5;Unclassified_Muribaculum_sp._H5
LJ	CMT	3ae96e21b75429b10f2a7d23530678c4	d8	0.05	Enterorhabdus	Enterorhabdus_caecimuris	Bacteria;Actinobacteria;Coriobacteriia;Eggerthellales;Eggerthellaceae;Enterorhabdus;Enterorhabdus_caecimuris;Enterorhabdus_caecimuris_B7
LJ	CMT	6258d75dba38eb6805f7c73112f0723f	d30	0.15	Lachnoclostridium	[Clostridium]_sphenoides	Bacteria;Firmicutes;Clostridia;Clostridiales;Lachnospiraceae;Lachnoclostridium;[Clostridium]_sphenoides;[Clostridium]_sphenoides_JCM_1415
LJ	ABX3CMT	6258d75dba38eb6805f7c73112f0723f	d60	0.05	Lachnoclostridium	[Clostridium]_sphenoides	Bacteria;Firmicutes;Clostridia;Clostridiales;Lachnospiraceae;Lachnoclostridium;[Clostridium]_sphenoides;[Clostridium]_sphenoides_JCM_1415
LJ	ABX3CMT	743084dbabc7a11b3c6e0f6afd35f822	d60	0.1	Pseudomonas	Pseudomonas_chlororaphis	Bacteria;Proteobacteria;Gammaproteobacteria;Pseudomonadales;Pseudomonadaceae;Pseudomonas;Pseudomonas_chlororaphis;Unclassified_Pseudomonas_chlororaphis
LJ	ABX3CMT	f1804dff10730d13bc3dff928f9a1c72	d10	0.1	Flintibacter	Flintibacter_sp._KGMB00164	Bacteria;Firmicutes;Clostridia;Clostridiales;Unknown_family;Flintibacter;Flintibacter_sp._KGMB00164;Unclassified_Flintibacter_sp._KGMB00164
LJ	ABX3CMT	2bd910c6b3995e4a76eec52492844e5d	d10	0.1	Flintibacter	Flintibacter_sp._KGMB00164	Bacteria;Firmicutes;Clostridia;Clostridiales;Unknown_family;Flintibacter;Flintibacter_sp._KGMB00164;Unclassified_Flintibacter_sp._KGMB00164
LJ	CMT	fb0c595bef196a16724f91f9770ace52	d10	0.21052631578947367	Muribaculum	Muribaculum_sp._TLL-A4	Bacteria;Bacteroidetes;Bacteroidia;Bacteroidales;Muribaculaceae;Muribaculum;Muribaculum_sp._TLL-A4;Unclassified_Muribaculum_sp._TLL-A4
LJ	CMT	128c3a97474db3bdcf553a109f82c1bb	d10	0.21052631578947367	Adlercreutzia	Adlercreutzia_equolifaciens	Bacteria;Actinobacteria;Coriobacteriia;Eggerthellales;Eggerthellaceae;Adlercreutzia;Adlercreutzia_equolifaciens;Adlercreutzia_equolifaciens_DSM_19450
LJ	CMT	8bfc5f8943c9076014e8ac0c9ee2fc1d	d8	0.05	Unknown_genus	Burkholderiales_bacterium_YL45	Bacteria;Proteobacteria;Betaproteobacteria;Burkholderiales;Unknown_family;Unknown_genus;Burkholderiales_bacterium_YL45;Unclassified_Burkholderiales_bacterium_YL45
LJ	ABX3CMT	8bfc5f8943c9076014e8ac0c9ee2fc1d	d8	0.05	Unknown_genus	Burkholderiales_bacterium_YL45	Bacteria;Proteobacteria;Betaproteobacteria;Burkholderiales;Unknown_family;Unknown_genus;Burkholderiales_bacterium_YL45;Unclassified_Burkholderiales_bacterium_YL45
LJ	CMT	bf12e049f551456f869aabc12ffbbc3d	d8	0.2	Muribaculum	Muribaculum_sp._TLL-A4	Bacteria;Bacteroidetes;Bacteroidia;Bacteroidales;Muribaculaceae;Muribaculum;Muribaculum_sp._TLL-A4;Unclassified_Muribaculum_sp._TLL-A4
LJ	CMT	92be189460c9f863bf0a15ed832ee89e	d8	0.05	Muribaculum	Muribaculum_intestinale	Bacteria;Bacteroidetes;Bacteroidia;Bacteroidales;Muribaculaceae;Muribaculum;Muribaculum_intestinale;Unclassified_Muribaculum_intestinale
LJ	CMT	3371152fb119ddef6c1a4125132af80c	d30	0.05	Oscillibacter	Oscillibacter_valericigenes	Bacteria;Firmicutes;Clostridia;Clostridiales;Oscillospiraceae;Oscillibacter;Oscillibacter_valericigenes;Oscillibacter_valericigenes_Sjm18-20
LJ	ABX3CMT	649a82fddb03277700f9dd38f4d03412	d30	0.05	Lachnoclostridium	[Clostridium]_sphenoides	Bacteria;Firmicutes;Clostridia;Clostridiales;Lachnospiraceae;Lachnoclostridium;[Clostridium]_sphenoides;[Clostridium]_sphenoides_JCM_1415
LJ	CMT	df52bdfdf64df924bc879d90dce59522	d10	0.05263157894736842	Muribaculum	Muribaculum_sp._H5	Bacteria;Bacteroidetes;Bacteroidia;Bacteroidales;Muribaculaceae;Muribaculum;Muribaculum_sp._H5;Unclassified_Muribaculum_sp._H5
LJ	CMT	610705a96409cea10eaa699013432571	d8	0.1	Spiroplasma	Spiroplasma_phoeniceum	Bacteria;Tenericutes;Mollicutes;Entomoplasmatales;Spiroplasmataceae;Spiroplasma;Spiroplasma_phoeniceum;Spiroplasma_phoeniceum_P40
LJ	ABX3CMT	610705a96409cea10eaa699013432571	d30	1.45	Spiroplasma	Spiroplasma_phoeniceum	Bacteria;Tenericutes;Mollicutes;Entomoplasmatales;Spiroplasmataceae;Spiroplasma;Spiroplasma_phoeniceum;Spiroplasma_phoeniceum_P40
LJ	CMT	0a0ae63959e05f5a8e4f3aae31325320	d10	0.10526315789473684	Unknown_genus	Bacteroidales_bacterium_CF	Bacteria;Bacteroidetes;Bacteroidia;Bacteroidales;Unknown_family;Unknown_genus;Bacteroidales_bacterium_CF;Unclassified_Bacteroidales_bacterium_CF
LJ	CMT	2f491221074b182d86ee119df84041e8	d8	0.05	Millionella	Millionella_massiliensis	Bacteria;Bacteroidetes;Bacteroidia;Bacteroidales;Rikenellaceae;Millionella;Millionella_massiliensis;Unclassified_Millionella_massiliensis
LJ	CMT	0c7ce97915ef812d2181e92033b6df5d	d8	0.05	Unknown_genus	Bacteroidales_bacterium_CF	Bacteria;Bacteroidetes;Bacteroidia;Bacteroidales;Unknown_family;Unknown_genus;Bacteroidales_bacterium_CF;Unclassified_Bacteroidales_bacterium_CF
LJ	CMT	938baa6273ecdcca1c2eb875b847787e	d8	0.05	Muribaculum	Muribaculum_sp._H5	Bacteria;Bacteroidetes;Bacteroidia;Bacteroidales;Muribaculaceae;Muribaculum;Muribaculum_sp._H5;Unclassified_Muribaculum_sp._H5
LJ	CMT	fdf7d131a11bc43e4e98d39372785394	d10	0.2631578947368421	Muribaculum	Muribaculum_sp._H5	Bacteria;Bacteroidetes;Bacteroidia;Bacteroidales;Muribaculaceae;Muribaculum;Muribaculum_sp._H5;Unclassified_Muribaculum_sp._H5
LJ	CMT	6a106685ebb3f4e1bedb81f241ff985e	d10	0.5789473684210527	Muribaculum	Muribaculum_sp._H5	Bacteria;Bacteroidetes;Bacteroidia;Bacteroidales;Muribaculaceae;Muribaculum;Muribaculum_sp._H5;Unclassified_Muribaculum_sp._H5
LJ	CMT	3f4537049a661e147a4264f8c70dcca3	d8	0.05	Muribaculum	Muribaculum_sp._H5	Bacteria;Bacteroidetes;Bacteroidia;Bacteroidales;Muribaculaceae;Muribaculum;Muribaculum_sp._H5;Unclassified_Muribaculum_sp._H5
LJ	CMT	9da522b2e0f46c3974514035760b462a	d60	0.1	Eubacterium	Eubacterium_plexicaudatum	Bacteria;Firmicutes;Clostridia;Clostridiales;Eubacteriaceae;Eubacterium;Eubacterium_plexicaudatum;Eubacterium_plexicaudatum_ASF492
LJ	ABX3CMT	9da522b2e0f46c3974514035760b462a	d60	0.95	Eubacterium	Eubacterium_plexicaudatum	Bacteria;Firmicutes;Clostridia;Clostridiales;Eubacteriaceae;Eubacterium;Eubacterium_plexicaudatum;Eubacterium_plexicaudatum_ASF492
LJ	CMT	eeebdda5a2621c0954e6c967c569ec9a	d30	0.05	Ruminiclostridium	Ruminiclostridium_josui	Bacteria;Firmicutes;Clostridia;Clostridiales;Hungateiclostridiaceae;Ruminiclostridium;Ruminiclostridium_josui;Ruminiclostridium_josui_JCM_17888
LJ	CMT	b70860249cc4d15bf827b095dcb7c85b	d30	0.05	Hungateiclostridium	Hungateiclostridium_clariflavum	Bacteria;Firmicutes;Clostridia;Clostridiales;Hungateiclostridiaceae;Hungateiclostridium;Hungateiclostridium_clariflavum;Hungateiclostridium_clariflavum_DSM_19732
LJ	CMT	246d2035d13e6054dd8e914d1c545107	d8	0.05	Muribaculum	Muribaculum_sp._H5	Bacteria;Bacteroidetes;Bacteroidia;Bacteroidales;Muribaculaceae;Muribaculum;Muribaculum_sp._H5;Unclassified_Muribaculum_sp._H5
LJ	ABX3CMT	b3280486ea10fd1d244b1a3da4effb52	d60	0.2	Blautia	Blautia_sp._YL58	Bacteria;Firmicutes;Clostridia;Clostridiales;Lachnospiraceae;Blautia;Blautia_sp._YL58;Unclassified_Blautia_sp._YL58
LJ	ABX3CMT	6a8d09ca16b909fc3871b926e9c40110	d60	0.1	Lachnoclostridium	[Clostridium]_hylemonae	Bacteria;Firmicutes;Clostridia;Clostridiales;Lachnospiraceae;Lachnoclostridium;[Clostridium]_hylemonae;[Clostridium]_hylemonae_DSM_15053
LJ	ABX3CMT	05be9a74dc830931008659c88298d9a0	d10	0.05	Flintibacter	Flintibacter_sp._KGMB00164	Bacteria;Firmicutes;Clostridia;Clostridiales;Unknown_family;Flintibacter;Flintibacter_sp._KGMB00164;Unclassified_Flintibacter_sp._KGMB00164
LJ	CMT	acd1caf1013e0a725559fb34d36c12ba	d10	2.4210526315789473	Unclassified_Unknown_family	Unclassified_Unknown_family	Bacteria;Firmicutes;Clostridia;Clostridiales;Unknown_family;Unclassified_Unknown_family;Unclassified_Unknown_family;Unclassified_Unknown_family
LJ	ABX3CMT	acd1caf1013e0a725559fb34d36c12ba	d60	0.7	Unclassified_Unknown_family	Unclassified_Unknown_family	Bacteria;Firmicutes;Clostridia;Clostridiales;Unknown_family;Unclassified_Unknown_family;Unclassified_Unknown_family;Unclassified_Unknown_family
LJ	ABX3CMT	90422f9450ed39119c52709c48849523	d10	0.1	Flintibacter	Flintibacter_sp._KGMB00164	Bacteria;Firmicutes;Clostridia;Clostridiales;Unknown_family;Flintibacter;Flintibacter_sp._KGMB00164;Unclassified_Flintibacter_sp._KGMB00164
LJ	CMT	b528a023c99e3d854596c037fb6de4f0	d8	0.05	Muribaculum	Muribaculum_sp._H5	Bacteria;Bacteroidetes;Bacteroidia;Bacteroidales;Muribaculaceae;Muribaculum;Muribaculum_sp._H5;Unclassified_Muribaculum_sp._H5
LJ	CMT	37aaba0d8a01ca682160a3dd1af88998	d10	0.2631578947368421	Muribaculum	Muribaculum_sp._TLL-A4	Bacteria;Bacteroidetes;Bacteroidia;Bacteroidales;Muribaculaceae;Muribaculum;Muribaculum_sp._TLL-A4;Unclassified_Muribaculum_sp._TLL-A4
LJ	CMT	89495b62376d90adf25401a2af03194f	d8	0.4	Muribaculum	Muribaculum_sp._TLL-A4	Bacteria;Bacteroidetes;Bacteroidia;Bacteroidales;Muribaculaceae;Muribaculum;Muribaculum_sp._TLL-A4;Unclassified_Muribaculum_sp._TLL-A4
LJ	CMT	eeb308063cd1745735bcb400ed288414	d8	0.3	Muribaculum	Muribaculum_sp._TLL-A4	Bacteria;Bacteroidetes;Bacteroidia;Bacteroidales;Muribaculaceae;Muribaculum;Muribaculum_sp._TLL-A4;Unclassified_Muribaculum_sp._TLL-A4
LJ	CMT	b51098193da63c8c1674f1088441e985	d8	0.05	Muribaculum	Muribaculum_sp._TLL-A4	Bacteria;Bacteroidetes;Bacteroidia;Bacteroidales;Muribaculaceae;Muribaculum;Muribaculum_sp._TLL-A4;Unclassified_Muribaculum_sp._TLL-A4
LJ	CMT	14f1cb0a384ea487ea8808eefe7e169c	d8	0.05	Muribaculum	Muribaculum_sp._TLL-A4	Bacteria;Bacteroidetes;Bacteroidia;Bacteroidales;Muribaculaceae;Muribaculum;Muribaculum_sp._TLL-A4;Unclassified_Muribaculum_sp._TLL-A4
LJ	CMT	6dd87c76c836cfaafb3736d20121e7db	d8	0.55	Muribaculum	Muribaculum_sp._TLL-A4	Bacteria;Bacteroidetes;Bacteroidia;Bacteroidales;Muribaculaceae;Muribaculum;Muribaculum_sp._TLL-A4;Unclassified_Muribaculum_sp._TLL-A4
LJ	CMT	3576951a807e9528bcf2682c75234224	d8	0.5	Muribaculum	Muribaculum_sp._TLL-A4	Bacteria;Bacteroidetes;Bacteroidia;Bacteroidales;Muribaculaceae;Muribaculum;Muribaculum_sp._TLL-A4;Unclassified_Muribaculum_sp._TLL-A4
LJ	CMT	2f8b23cf29e4f891a1cc07b5909010e7	d8	0.1	Muribaculum	Muribaculum_sp._TLL-A4	Bacteria;Bacteroidetes;Bacteroidia;Bacteroidales;Muribaculaceae;Muribaculum;Muribaculum_sp._TLL-A4;Unclassified_Muribaculum_sp._TLL-A4
LJ	CMT	5541524ed8c00e66b483049356f74ddb	d8	0.6	Muribaculum	Muribaculum_sp._TLL-A4	Bacteria;Bacteroidetes;Bacteroidia;Bacteroidales;Muribaculaceae;Muribaculum;Muribaculum_sp._TLL-A4;Unclassified_Muribaculum_sp._TLL-A4
LJ	CMT	fd8066b24967271ce3c8363165799ac8	d10	0.5789473684210527	Escherichia	Escherichia_coli	Bacteria;Proteobacteria;Gammaproteobacteria;Enterobacterales;Enterobacteriaceae;Escherichia;Escherichia_coli;Unclassified_Escherichia_coli
LJ	CMT	9829aedcd5ba6424fe7174213d125697	d8	0.95	Muribaculum	Muribaculum_sp._H5	Bacteria;Bacteroidetes;Bacteroidia;Bacteroidales;Muribaculaceae;Muribaculum;Muribaculum_sp._H5;Unclassified_Muribaculum_sp._H5
LJ	CMT	47d2538256b24838db90523ec93ab6c3	d8	0.1	Muribaculum	Muribaculum_sp._H5	Bacteria;Bacteroidetes;Bacteroidia;Bacteroidales;Muribaculaceae;Muribaculum;Muribaculum_sp._H5;Unclassified_Muribaculum_sp._H5
LJ	CMT	1d67341431d8484dfe4b8ff70016c8ed	d8	3.8	Muribaculum	Muribaculum_sp._H5	Bacteria;Bacteroidetes;Bacteroidia;Bacteroidales;Muribaculaceae;Muribaculum;Muribaculum_sp._H5;Unclassified_Muribaculum_sp._H5
LJ	CMT	6e5371d2572fedd876e78e6b39403fd0	d5	0.05	Muribaculum	Muribaculum_sp._H5	Bacteria;Bacteroidetes;Bacteroidia;Bacteroidales;Muribaculaceae;Muribaculum;Muribaculum_sp._H5;Unclassified_Muribaculum_sp._H5
LJ	CMT	323fdb9df0084bd67672c99274c6dff8	d8	1.5	Muribaculum	Muribaculum_sp._H5	Bacteria;Bacteroidetes;Bacteroidia;Bacteroidales;Muribaculaceae;Muribaculum;Muribaculum_sp._H5;Unclassified_Muribaculum_sp._H5
LJ	CMT	f4d639a9c8df56a5679712dbdec97772	d8	2.75	Muribaculum	Muribaculum_sp._H5	Bacteria;Bacteroidetes;Bacteroidia;Bacteroidales;Muribaculaceae;Muribaculum;Muribaculum_sp._H5;Unclassified_Muribaculum_sp._H5
LJ	CMT	de5c9fdbdb0ff3b7dccbf21e7d50f3c7	d10	0.6842105263157895	Muribaculum	Muribaculum_sp._TLL-A4	Bacteria;Bacteroidetes;Bacteroidia;Bacteroidales;Muribaculaceae;Muribaculum;Muribaculum_sp._TLL-A4;Unclassified_Muribaculum_sp._TLL-A4
LJ	CMT	a901b92ac16bfe7f164fa58823052a68	d10	1.4736842105263157	Muribaculum	Muribaculum_sp._TLL-A4	Bacteria;Bacteroidetes;Bacteroidia;Bacteroidales;Muribaculaceae;Muribaculum;Muribaculum_sp._TLL-A4;Unclassified_Muribaculum_sp._TLL-A4
LJ	CMT	f784bf247521bd25ca5e8fbc56092b27	d8	0.05	Muribaculum	Muribaculum_sp._TLL-A4	Bacteria;Bacteroidetes;Bacteroidia;Bacteroidales;Muribaculaceae;Muribaculum;Muribaculum_sp._TLL-A4;Unclassified_Muribaculum_sp._TLL-A4
LJ	CMT	4d33b947c05a10f3a5b46cbd4987e3e4	d8	0.05	Muribaculum	Muribaculum_sp._TLL-A4	Bacteria;Bacteroidetes;Bacteroidia;Bacteroidales;Muribaculaceae;Muribaculum;Muribaculum_sp._TLL-A4;Unclassified_Muribaculum_sp._TLL-A4
LJ	CMT	7b4329bab8968fe346d907c3d3be85be	d8	0.35	Muribaculum	Muribaculum_sp._TLL-A4	Bacteria;Bacteroidetes;Bacteroidia;Bacteroidales;Muribaculaceae;Muribaculum;Muribaculum_sp._TLL-A4;Unclassified_Muribaculum_sp._TLL-A4
LJ	CMT	d72e4ddbd2b605a404d49a954bf18248	d8	0.1	Millionella	Millionella_massiliensis	Bacteria;Bacteroidetes;Bacteroidia;Bacteroidales;Rikenellaceae;Millionella;Millionella_massiliensis;Unclassified_Millionella_massiliensis
LJ	CMT	8ca16ce3bc51ffae310c88e793a9a613	d30	0.45	Dysosmobacter	Dysosmobacter_welbionis	Bacteria;Firmicutes;Clostridia;Clostridiales;Oscillospiraceae;Dysosmobacter;Dysosmobacter_welbionis;Unclassified_Dysosmobacter_welbionis
LJ	CMT	74ca56ffc44ba0af250387f26f753ff9	d10	0.3684210526315789	Spiroplasma	Spiroplasma_helicoides	Bacteria;Tenericutes;Mollicutes;Entomoplasmatales;Spiroplasmataceae;Spiroplasma;Spiroplasma_helicoides;Unclassified_Spiroplasma_helicoides
LJ	CMT	eecb8fb5179d2cc487cb693108488207	d60	0.05	Dysosmobacter	Dysosmobacter_welbionis	Bacteria;Firmicutes;Clostridia;Clostridiales;Oscillospiraceae;Dysosmobacter;Dysosmobacter_welbionis;Unclassified_Dysosmobacter_welbionis
LJ	ABX3CMT	eecb8fb5179d2cc487cb693108488207	d60	0.15	Dysosmobacter	Dysosmobacter_welbionis	Bacteria;Firmicutes;Clostridia;Clostridiales;Oscillospiraceae;Dysosmobacter;Dysosmobacter_welbionis;Unclassified_Dysosmobacter_welbionis
LJ	ABX3CMT	c5f69f0febb9815abe11a819aac6e792	d60	0.1	Clostridium	Clostridium_phoceensis	Bacteria;Firmicutes;Clostridia;Clostridiales;Clostridiaceae;Clostridium;Clostridium_phoceensis;Unclassified_Clostridium_phoceensis
LJ	CMT	63a899b198111a61579133aa8d7a8270	d10	0.05263157894736842	Muribaculum	Muribaculum_sp._TLL-A4	Bacteria;Bacteroidetes;Bacteroidia;Bacteroidales;Muribaculaceae;Muribaculum;Muribaculum_sp._TLL-A4;Unclassified_Muribaculum_sp._TLL-A4
LJ	CMT	6f0a623995ac72f6230e1f7d7db65289	d10	0.05263157894736842	Muribaculum	Muribaculum_intestinale	Bacteria;Bacteroidetes;Bacteroidia;Bacteroidales;Muribaculaceae;Muribaculum;Muribaculum_intestinale;Unclassified_Muribaculum_intestinale
LJ	CMT	4a596e8d92da335ee5c947a5c6e067d7	d8	0.3	Muribaculum	Muribaculum_sp._H5	Bacteria;Bacteroidetes;Bacteroidia;Bacteroidales;Muribaculaceae;Muribaculum;Muribaculum_sp._H5;Unclassified_Muribaculum_sp._H5
LJ	CMT	4ea8eca56e6ead1e9b65c1dd1d3852e2	d8	0.15	Muribaculum	Muribaculum_sp._TLL-A4	Bacteria;Bacteroidetes;Bacteroidia;Bacteroidales;Muribaculaceae;Muribaculum;Muribaculum_sp._TLL-A4;Unclassified_Muribaculum_sp._TLL-A4
LJ	CMT	5b8904bfdfa6983ced5a29a5f8e551fe	d8	0.1	Muribaculum	Muribaculum_intestinale	Bacteria;Bacteroidetes;Bacteroidia;Bacteroidales;Muribaculaceae;Muribaculum;Muribaculum_intestinale;Unclassified_Muribaculum_intestinale
LJ	CMT	d2ab4935281bb5150435b8db9e949091	d10	0.5263157894736842	Unknown_genus	Bacteroidales_bacterium_CF	Bacteria;Bacteroidetes;Bacteroidia;Bacteroidales;Unknown_family;Unknown_genus;Bacteroidales_bacterium_CF;Unclassified_Bacteroidales_bacterium_CF
LJ	CMT	e4bd6240c26029003e8daf661ac5a189	d8	0.15	Unknown_genus	Bacteroidales_bacterium_CF	Bacteria;Bacteroidetes;Bacteroidia;Bacteroidales;Unknown_family;Unknown_genus;Bacteroidales_bacterium_CF;Unclassified_Bacteroidales_bacterium_CF
LJ	CMT	744fe1f128f892b873ee74b2afff9cd1	d8	0.05	Muribaculum	Muribaculum_sp._H5	Bacteria;Bacteroidetes;Bacteroidia;Bacteroidales;Muribaculaceae;Muribaculum;Muribaculum_sp._H5;Unclassified_Muribaculum_sp._H5
LJ	CMT	7d369da4dd27cfcabc6e22e9920ec79a	d8	0.1	Muribaculum	Muribaculum_sp._H5	Bacteria;Bacteroidetes;Bacteroidia;Bacteroidales;Muribaculaceae;Muribaculum;Muribaculum_sp._H5;Unclassified_Muribaculum_sp._H5
LJ	CMT	ff544a91f4d6952b397021aa3a774b8e	d8	0.05	Duncaniella	Duncaniella_sp._B8	Bacteria;Bacteroidetes;Bacteroidia;Bacteroidales;Muribaculaceae;Duncaniella;Duncaniella_sp._B8;Unclassified_Duncaniella_sp._B8
LJ	CMT	e45c1ad5a15cfb93ef8ba605b08b533d	d8	0.1	Muribaculum	Muribaculum_sp._H5	Bacteria;Bacteroidetes;Bacteroidia;Bacteroidales;Muribaculaceae;Muribaculum;Muribaculum_sp._H5;Unclassified_Muribaculum_sp._H5
LJ	CMT	52279de2dee8cecaa07f739ec995f1b6	d5	0.1	Enterorhabdus	Enterorhabdus_caecimuris	Bacteria;Actinobacteria;Coriobacteriia;Eggerthellales;Eggerthellaceae;Enterorhabdus;Enterorhabdus_caecimuris;Enterorhabdus_caecimuris_B7
LJ	CMT	d31fad64e8ff7bcebf7d077127274096	d10	0.05263157894736842	Muribaculum	Muribaculum_sp._TLL-A4	Bacteria;Bacteroidetes;Bacteroidia;Bacteroidales;Muribaculaceae;Muribaculum;Muribaculum_sp._TLL-A4;Unclassified_Muribaculum_sp._TLL-A4
LJ	CMT	6c249f818358b3e8fc9b553aacdf5095	d8	0.25	Muribaculum	Muribaculum_sp._H5	Bacteria;Bacteroidetes;Bacteroidia;Bacteroidales;Muribaculaceae;Muribaculum;Muribaculum_sp._H5;Unclassified_Muribaculum_sp._H5
LJ	CMT	cb578e8de7f67ab777609313bdf96eed	d8	0.05	Unknown_genus	Muribaculaceae_bacterium_DSM_108610	Bacteria;Bacteroidetes;Bacteroidia;Bacteroidales;Muribaculaceae;Unknown_genus;Muribaculaceae_bacterium_DSM_108610;Unclassified_Muribaculaceae_bacterium_DSM_108610
LJ	CMT	28b1ddf18a1abe93045eb52be7dbab99	d8	0.15	Unknown_genus	Muribaculaceae_bacterium_DSM_108610	Bacteria;Bacteroidetes;Bacteroidia;Bacteroidales;Muribaculaceae;Unknown_genus;Muribaculaceae_bacterium_DSM_108610;Unclassified_Muribaculaceae_bacterium_DSM_108610
LJ	CMT	8306b3bf0db2ab2079c1516e4d39ec40	d8	1.0	Muribaculum	Muribaculum_sp._H5	Bacteria;Bacteroidetes;Bacteroidia;Bacteroidales;Muribaculaceae;Muribaculum;Muribaculum_sp._H5;Unclassified_Muribaculum_sp._H5
LJ	CMT	c86c475b90e008c82f84a946fecd3db7	d8	0.7	Muribaculum	Muribaculum_sp._H5	Bacteria;Bacteroidetes;Bacteroidia;Bacteroidales;Muribaculaceae;Muribaculum;Muribaculum_sp._H5;Unclassified_Muribaculum_sp._H5
LJ	CMT	9a8d603a091a0498bc90f214e73e4ab2	d8	0.4	Muribaculum	Muribaculum_sp._H5	Bacteria;Bacteroidetes;Bacteroidia;Bacteroidales;Muribaculaceae;Muribaculum;Muribaculum_sp._H5;Unclassified_Muribaculum_sp._H5
LJ	CMT	6454c98d566ac752be9b54b532843308	d8	0.1	Helicobacter	Helicobacter_winghamensis	Bacteria;Proteobacteria;Epsilonproteobacteria;Campylobacterales;Helicobacteraceae;Helicobacter;Helicobacter_winghamensis;Helicobacter_winghamensis_ATCC_BAA-430
LJ	ABX3CMT	6454c98d566ac752be9b54b532843308	d10	0.1	Helicobacter	Helicobacter_winghamensis	Bacteria;Proteobacteria;Epsilonproteobacteria;Campylobacterales;Helicobacteraceae;Helicobacter;Helicobacter_winghamensis;Helicobacter_winghamensis_ATCC_BAA-430
LJ	ABX3CMT	e573a83831cc9c01ed68192d69cd93a1	d60	0.15	Pseudomonas	Pseudomonas_chlororaphis	Bacteria;Proteobacteria;Gammaproteobacteria;Pseudomonadales;Pseudomonadaceae;Pseudomonas;Pseudomonas_chlororaphis;Unclassified_Pseudomonas_chlororaphis
LJ	CMT	dfe15cf18db769589564ca3621acf93b	d8	1.4	Enterorhabdus	Enterorhabdus_caecimuris	Bacteria;Actinobacteria;Coriobacteriia;Eggerthellales;Eggerthellaceae;Enterorhabdus;Enterorhabdus_caecimuris;Enterorhabdus_caecimuris_B7
LJ	CMT	ba12987e44d644b521f0637a1197f194	d5	0.55	Senegalimassilia	Senegalimassilia_anaerobia	Bacteria;Actinobacteria;Coriobacteriia;Coriobacteriales;Coriobacteriaceae;Senegalimassilia;Senegalimassilia_anaerobia;Senegalimassilia_anaerobia_JC110
LJ	CMT	dc64ec31fd013b029bafc3978b2d8671	d5	0.25	Adlercreutzia	Adlercreutzia_equolifaciens	Bacteria;Actinobacteria;Coriobacteriia;Eggerthellales;Eggerthellaceae;Adlercreutzia;Adlercreutzia_equolifaciens;Adlercreutzia_equolifaciens_DSM_19450
LJ	CMT	84331ef200671f1b2460ad379e47c007	d8	0.95	Adlercreutzia	Adlercreutzia_equolifaciens	Bacteria;Actinobacteria;Coriobacteriia;Eggerthellales;Eggerthellaceae;Adlercreutzia;Adlercreutzia_equolifaciens;Adlercreutzia_equolifaciens_DSM_19450
LJ	CMT	8f2a9ffc65fecd20198a544d15ebcd3a	d8	0.65	Enterorhabdus	Enterorhabdus_caecimuris	Bacteria;Actinobacteria;Coriobacteriia;Eggerthellales;Eggerthellaceae;Enterorhabdus;Enterorhabdus_caecimuris;Enterorhabdus_caecimuris_B7
LJ	CMT	e0eaacbb2e8242737781521251eb3903	d10	1.368421052631579	Muribaculum	Muribaculum_sp._TLL-A4	Bacteria;Bacteroidetes;Bacteroidia;Bacteroidales;Muribaculaceae;Muribaculum;Muribaculum_sp._TLL-A4;Unclassified_Muribaculum_sp._TLL-A4
LJ	CMT	e332f733db2501be9b4c981ca0996161	d8	0.65	Unknown_genus	Muribaculaceae_bacterium_DSM_108610	Bacteria;Bacteroidetes;Bacteroidia;Bacteroidales;Muribaculaceae;Unknown_genus;Muribaculaceae_bacterium_DSM_108610;Unclassified_Muribaculaceae_bacterium_DSM_108610
LJ	CMT	3d850f07dd14cd0fb95e7521e8f84735	d8	1.35	Muribaculum	Muribaculum_sp._TLL-A4	Bacteria;Bacteroidetes;Bacteroidia;Bacteroidales;Muribaculaceae;Muribaculum;Muribaculum_sp._TLL-A4;Unclassified_Muribaculum_sp._TLL-A4
LJ	CMT	94bc049a695cde1b8f1263994983dc74	d8	0.55	Muribaculum	Muribaculum_sp._TLL-A4	Bacteria;Bacteroidetes;Bacteroidia;Bacteroidales;Muribaculaceae;Muribaculum;Muribaculum_sp._TLL-A4;Unclassified_Muribaculum_sp._TLL-A4
LJ	CMT	2cbc83536c82fa2b24173580949e8ac2	d8	1.25	Muribaculum	Muribaculum_sp._H5	Bacteria;Bacteroidetes;Bacteroidia;Bacteroidales;Muribaculaceae;Muribaculum;Muribaculum_sp._H5;Unclassified_Muribaculum_sp._H5
LJ	CMT	6b986549e97a184254193787e2fc97e2	d8	1.95	Muribaculum	Muribaculum_sp._H5	Bacteria;Bacteroidetes;Bacteroidia;Bacteroidales;Muribaculaceae;Muribaculum;Muribaculum_sp._H5;Unclassified_Muribaculum_sp._H5
LJ	CMT	e3bd33dee12e8b386db63bd1e105eb04	d8	0.85	Muribaculum	Muribaculum_sp._H5	Bacteria;Bacteroidetes;Bacteroidia;Bacteroidales;Muribaculaceae;Muribaculum;Muribaculum_sp._H5;Unclassified_Muribaculum_sp._H5
LJ	CMT	5f72bf15e76206f7b5b0392902c8ab02	d8	0.8	Muribaculum	Muribaculum_sp._H5	Bacteria;Bacteroidetes;Bacteroidia;Bacteroidales;Muribaculaceae;Muribaculum;Muribaculum_sp._H5;Unclassified_Muribaculum_sp._H5
LJ	CMT	ff940841a822603619d19bb83c6ef781	d8	3.7	Muribaculum	Muribaculum_intestinale	Bacteria;Bacteroidetes;Bacteroidia;Bacteroidales;Muribaculaceae;Muribaculum;Muribaculum_intestinale;Unclassified_Muribaculum_intestinale
LJ	CMT	5012bc0f574c22bd186c0a97aea1e1da	d8	4.6	Muribaculum	Muribaculum_intestinale	Bacteria;Bacteroidetes;Bacteroidia;Bacteroidales;Muribaculaceae;Muribaculum;Muribaculum_intestinale;Unclassified_Muribaculum_intestinale
LJ	CMT	b1075f5df0878e9ed7f0606d0f534f6f	d8	0.4	Muribaculum	Muribaculum_intestinale	Bacteria;Bacteroidetes;Bacteroidia;Bacteroidales;Muribaculaceae;Muribaculum;Muribaculum_intestinale;Unclassified_Muribaculum_intestinale
LJ	CMT	f3b2f7a7db2de0890471467b793c00aa	d8	5.0	Muribaculum	Muribaculum_intestinale	Bacteria;Bacteroidetes;Bacteroidia;Bacteroidales;Muribaculaceae;Muribaculum;Muribaculum_intestinale;Unclassified_Muribaculum_intestinale
LJ	CMT	5d8d9f0075b1cc98c26916f3c709a3b7	d8	0.3	Enterorhabdus	Enterorhabdus_caecimuris	Bacteria;Actinobacteria;Coriobacteriia;Eggerthellales;Eggerthellaceae;Enterorhabdus;Enterorhabdus_caecimuris;Enterorhabdus_caecimuris_B7
LJ	CMT	d9193a51780ef2c0aa91d3df27fd98a5	d8	0.55	Adlercreutzia	Adlercreutzia_equolifaciens	Bacteria;Actinobacteria;Coriobacteriia;Eggerthellales;Eggerthellaceae;Adlercreutzia;Adlercreutzia_equolifaciens;Adlercreutzia_equolifaciens_DSM_19450
LJ	CMT	c6edcd547a8efd80f03c972682bd6812	d5	0.05	Adlercreutzia	Adlercreutzia_equolifaciens	Bacteria;Actinobacteria;Coriobacteriia;Eggerthellales;Eggerthellaceae;Adlercreutzia;Adlercreutzia_equolifaciens;Adlercreutzia_equolifaciens_DSM_19450
LJ	CMT	3197b3115dc398de3b1fddbb14e02a21	d8	2.05	Muribaculum	Muribaculum_sp._TLL-A4	Bacteria;Bacteroidetes;Bacteroidia;Bacteroidales;Muribaculaceae;Muribaculum;Muribaculum_sp._TLL-A4;Unclassified_Muribaculum_sp._TLL-A4
LJ	CMT	abc883bfdeec0f6d26e76cd367cccb9d	d8	2.05	Muribaculum	Muribaculum_sp._TLL-A4	Bacteria;Bacteroidetes;Bacteroidia;Bacteroidales;Muribaculaceae;Muribaculum;Muribaculum_sp._TLL-A4;Unclassified_Muribaculum_sp._TLL-A4
LJ	CMT	c847a281e6fa336ee7e2360ef1221ccc	d8	0.95	Muribaculum	Muribaculum_sp._TLL-A4	Bacteria;Bacteroidetes;Bacteroidia;Bacteroidales;Muribaculaceae;Muribaculum;Muribaculum_sp._TLL-A4;Unclassified_Muribaculum_sp._TLL-A4
LJ	CMT	87467d926ddc0a42b4ad039ce5779568	d8	1.8	Muribaculum	Muribaculum_sp._TLL-A4	Bacteria;Bacteroidetes;Bacteroidia;Bacteroidales;Muribaculaceae;Muribaculum;Muribaculum_sp._TLL-A4;Unclassified_Muribaculum_sp._TLL-A4
LJ	CMT	74a88018cfb9dba73adff65e255cd666	d8	1.95	Unknown_genus	Burkholderiales_bacterium_YL45	Bacteria;Proteobacteria;Betaproteobacteria;Burkholderiales;Unknown_family;Unknown_genus;Burkholderiales_bacterium_YL45;Unclassified_Burkholderiales_bacterium_YL45
LJ	ABX3CMT	74a88018cfb9dba73adff65e255cd666	d8	16.25	Unknown_genus	Burkholderiales_bacterium_YL45	Bacteria;Proteobacteria;Betaproteobacteria;Burkholderiales;Unknown_family;Unknown_genus;Burkholderiales_bacterium_YL45;Unclassified_Burkholderiales_bacterium_YL45
LJ	CMT	0112b50c181bf9e817c2043354d66168	d8	4.2	Muribaculum	Muribaculum_sp._H5	Bacteria;Bacteroidetes;Bacteroidia;Bacteroidales;Muribaculaceae;Muribaculum;Muribaculum_sp._H5;Unclassified_Muribaculum_sp._H5
LJ	CMT	9564fabface8787a1d1dbd3f0a6ed883	d5	0.55	Adlercreutzia	Adlercreutzia_equolifaciens	Bacteria;Actinobacteria;Coriobacteriia;Eggerthellales;Eggerthellaceae;Adlercreutzia;Adlercreutzia_equolifaciens;Adlercreutzia_equolifaciens_DSM_19450
LJ	CMT	2e53b52af1cf869c0275864a2020d6ce	d5	1.6	Adlercreutzia	Adlercreutzia_equolifaciens	Bacteria;Actinobacteria;Coriobacteriia;Eggerthellales;Eggerthellaceae;Adlercreutzia;Adlercreutzia_equolifaciens;Adlercreutzia_equolifaciens_DSM_19450
LJ	CMT	53ed257266ca9f62621043c578bc6029	d5	0.1	Enterorhabdus	Enterorhabdus_caecimuris	Bacteria;Actinobacteria;Coriobacteriia;Eggerthellales;Eggerthellaceae;Enterorhabdus;Enterorhabdus_caecimuris;Enterorhabdus_caecimuris_B7
LJ	CMT	fbb12ccf233dc3303a49d718422e571f	d5	1.5	Enterorhabdus	Enterorhabdus_caecimuris	Bacteria;Actinobacteria;Coriobacteriia;Eggerthellales;Eggerthellaceae;Enterorhabdus;Enterorhabdus_caecimuris;Enterorhabdus_caecimuris_B7
LJ	CMT	12f4d2ffa836615d27a63e276e86feef	d5	3.05	Adlercreutzia	Adlercreutzia_equolifaciens	Bacteria;Actinobacteria;Coriobacteriia;Eggerthellales;Eggerthellaceae;Adlercreutzia;Adlercreutzia_equolifaciens;Adlercreutzia_equolifaciens_DSM_19450
LJ	CMT	4861d8e265a7e2502781b5ef0cafa8d2	d30	0.65	Lactobacillus	Lactobacillus_johnsonii	Bacteria;Firmicutes;Bacilli;Lactobacillales;Lactobacillaceae;Lactobacillus;Lactobacillus_johnsonii;Unclassified_Lactobacillus_johnsonii
LJ	CMT	d61a79f215fae4334d53cfc926f8c2e8	d8	0.3	Lactobacillus	Lactobacillus_reuteri	Bacteria;Firmicutes;Bacilli;Lactobacillales;Lactobacillaceae;Lactobacillus;Lactobacillus_reuteri;Unclassified_Lactobacillus_reuteri
LJ	ABX3CMT	d61a79f215fae4334d53cfc926f8c2e8	d8	4.75	Lactobacillus	Lactobacillus_reuteri	Bacteria;Firmicutes;Bacilli;Lactobacillales;Lactobacillaceae;Lactobacillus;Lactobacillus_reuteri;Unclassified_Lactobacillus_reuteri
LJ	CMT	80f73a17d81bef307b00881b0480ac17	d10	0.05263157894736842	Escherichia	Escherichia_coli	Bacteria;Proteobacteria;Gammaproteobacteria;Enterobacterales;Enterobacteriaceae;Escherichia;Escherichia_coli;Escherichia_coli_O18:H1
LJ	ABX3CMT	80f73a17d81bef307b00881b0480ac17	d30	0.05	Escherichia	Escherichia_coli	Bacteria;Proteobacteria;Gammaproteobacteria;Enterobacterales;Enterobacteriaceae;Escherichia;Escherichia_coli;Escherichia_coli_O18:H1
LJ	CMT	f525e4bd266afb2af587c006fafdeda3	d8	0.05	Escherichia	Escherichia_coli	Bacteria;Proteobacteria;Gammaproteobacteria;Enterobacterales;Enterobacteriaceae;Escherichia;Escherichia_coli;Escherichia_coli_O18:H1
LJ	ABX3CMT	f525e4bd266afb2af587c006fafdeda3	d10	0.05	Escherichia	Escherichia_coli	Bacteria;Proteobacteria;Gammaproteobacteria;Enterobacterales;Enterobacteriaceae;Escherichia;Escherichia_coli;Escherichia_coli_O18:H1
LJ	CMT	d317862a699caa484059065d2986213d	d8	0.1	Escherichia	Escherichia_coli	Bacteria;Proteobacteria;Gammaproteobacteria;Enterobacterales;Enterobacteriaceae;Escherichia;Escherichia_coli;Escherichia_coli_O18:H1
LJ	ABX3CMT	d317862a699caa484059065d2986213d	d60	0.05	Escherichia	Escherichia_coli	Bacteria;Proteobacteria;Gammaproteobacteria;Enterobacterales;Enterobacteriaceae;Escherichia;Escherichia_coli;Escherichia_coli_O18:H1
LJ	CMT	1cb70bca41667572791134b993cd2abd	d30	0.1	Escherichia	Escherichia_coli	Bacteria;Proteobacteria;Gammaproteobacteria;Enterobacterales;Enterobacteriaceae;Escherichia;Escherichia_coli;Escherichia_coli_O18:H1
LJ	ABX3CMT	1cb70bca41667572791134b993cd2abd	d60	0.05	Escherichia	Escherichia_coli	Bacteria;Proteobacteria;Gammaproteobacteria;Enterobacterales;Enterobacteriaceae;Escherichia;Escherichia_coli;Escherichia_coli_O18:H1
LJ	CMT	f9cf8f61eec59e567e38c92ef4609f49	d5	0.1	Escherichia	Escherichia_coli	Bacteria;Proteobacteria;Gammaproteobacteria;Enterobacterales;Enterobacteriaceae;Escherichia;Escherichia_coli;Escherichia_coli_O18:H1
LJ	ABX3CMT	f9cf8f61eec59e567e38c92ef4609f49	d30	0.1	Escherichia	Escherichia_coli	Bacteria;Proteobacteria;Gammaproteobacteria;Enterobacterales;Enterobacteriaceae;Escherichia;Escherichia_coli;Escherichia_coli_O18:H1
LJ	CMT	59fbf7cafc4fd934883b4c8865712805	d8	0.05	Escherichia	Escherichia_coli	Bacteria;Proteobacteria;Gammaproteobacteria;Enterobacterales;Enterobacteriaceae;Escherichia;Escherichia_coli;Escherichia_coli_O18:H1
LJ	CMT	584e6906a3d605783e30a58bbd19f5f4	d10	0.05263157894736842	Escherichia	Escherichia_coli	Bacteria;Proteobacteria;Gammaproteobacteria;Enterobacterales;Enterobacteriaceae;Escherichia;Escherichia_coli;Escherichia_coli_O18:H1
LJ	ABX3CMT	584e6906a3d605783e30a58bbd19f5f4	d60	0.05	Escherichia	Escherichia_coli	Bacteria;Proteobacteria;Gammaproteobacteria;Enterobacterales;Enterobacteriaceae;Escherichia;Escherichia_coli;Escherichia_coli_O18:H1
LJ	CMT	6f946b4a1f3f9736272c36bbbf0830ef	d8	0.05	Escherichia	Escherichia_coli	Bacteria;Proteobacteria;Gammaproteobacteria;Enterobacterales;Enterobacteriaceae;Escherichia;Escherichia_coli;Escherichia_coli_O18:H1
LJ	ABX3CMT	6f946b4a1f3f9736272c36bbbf0830ef	d10	0.05	Escherichia	Escherichia_coli	Bacteria;Proteobacteria;Gammaproteobacteria;Enterobacterales;Enterobacteriaceae;Escherichia;Escherichia_coli;Escherichia_coli_O18:H1
LJ	CMT	7a099c5a7b50978cf24ac3b416878a44	d5	0.45	Adlercreutzia	Adlercreutzia_equolifaciens	Bacteria;Actinobacteria;Coriobacteriia;Eggerthellales;Eggerthellaceae;Adlercreutzia;Adlercreutzia_equolifaciens;Adlercreutzia_equolifaciens_DSM_19450
LJ	ABX3CMT	7a099c5a7b50978cf24ac3b416878a44	d30	1.2	Adlercreutzia	Adlercreutzia_equolifaciens	Bacteria;Actinobacteria;Coriobacteriia;Eggerthellales;Eggerthellaceae;Adlercreutzia;Adlercreutzia_equolifaciens;Adlercreutzia_equolifaciens_DSM_19450
LJ	CMT	26e37fd758435c52df3d197672e987cf	d5	0.1	Enterorhabdus	Enterorhabdus_caecimuris	Bacteria;Actinobacteria;Coriobacteriia;Eggerthellales;Eggerthellaceae;Enterorhabdus;Enterorhabdus_caecimuris;Enterorhabdus_caecimuris_B7
LJ	CMT	4b4fd8ae6a45261c6590af6d9ebe4849	d8	0.1	Enterorhabdus	Enterorhabdus_caecimuris	Bacteria;Actinobacteria;Coriobacteriia;Eggerthellales;Eggerthellaceae;Enterorhabdus;Enterorhabdus_caecimuris;Enterorhabdus_caecimuris_B7
LJ	CMT	f4711e1703707776e534388a707c2f33	d8	2.8	Adlercreutzia	Adlercreutzia_equolifaciens	Bacteria;Actinobacteria;Coriobacteriia;Eggerthellales;Eggerthellaceae;Adlercreutzia;Adlercreutzia_equolifaciens;Adlercreutzia_equolifaciens_DSM_19450
LJ	CMT	58c7ba6a499771041682a803c155860a	d8	0.05	Muribaculum	Muribaculum_sp._TLL-A4	Bacteria;Bacteroidetes;Bacteroidia;Bacteroidales;Muribaculaceae;Muribaculum;Muribaculum_sp._TLL-A4;Unclassified_Muribaculum_sp._TLL-A4
LJ	CMT	9ba1bce990f9df3dfc95e36fec9b9466	d8	0.05	Muribaculum	Muribaculum_sp._TLL-A4	Bacteria;Bacteroidetes;Bacteroidia;Bacteroidales;Muribaculaceae;Muribaculum;Muribaculum_sp._TLL-A4;Unclassified_Muribaculum_sp._TLL-A4
LJ	CMT	087ac6816335c0912c4dc83af12e5479	d8	0.1	Muribaculum	Muribaculum_sp._TLL-A4	Bacteria;Bacteroidetes;Bacteroidia;Bacteroidales;Muribaculaceae;Muribaculum;Muribaculum_sp._TLL-A4;Unclassified_Muribaculum_sp._TLL-A4
LJ	CMT	5391168c8883dfffbb158fc6397aa9d8	d8	0.2	Muribaculum	Muribaculum_sp._H5	Bacteria;Bacteroidetes;Bacteroidia;Bacteroidales;Muribaculaceae;Muribaculum;Muribaculum_sp._H5;Unclassified_Muribaculum_sp._H5
LJ	CMT	0d178303d4c2993bb367cfb2bc37d885	d60	0.05	Unknown_genus	Bacteroidales_bacterium_CF	Bacteria;Bacteroidetes;Bacteroidia;Bacteroidales;Unknown_family;Unknown_genus;Bacteroidales_bacterium_CF;Unclassified_Bacteroidales_bacterium_CF
LJ	CMT	f17f9db091d0ef10cc17050aac3ea773	d8	0.1	Muribaculum	Muribaculum_sp._H5	Bacteria;Bacteroidetes;Bacteroidia;Bacteroidales;Muribaculaceae;Muribaculum;Muribaculum_sp._H5;Unclassified_Muribaculum_sp._H5
LJ	CMT	e761e210c949eb0ab73626fd69e285f2	d10	1.1578947368421053	Muribaculum	Muribaculum_sp._H5	Bacteria;Bacteroidetes;Bacteroidia;Bacteroidales;Muribaculaceae;Muribaculum;Muribaculum_sp._H5;Unclassified_Muribaculum_sp._H5
LJ	CMT	49d7e571a00bee5959a5a3e117537462	d10	0.5789473684210527	Unknown_genus	Muribaculaceae_bacterium_DSM_108610	Bacteria;Bacteroidetes;Bacteroidia;Bacteroidales;Muribaculaceae;Unknown_genus;Muribaculaceae_bacterium_DSM_108610;Unclassified_Muribaculaceae_bacterium_DSM_108610
LJ	CMT	591445d8768c79131d10e0da8f732c60	d8	0.4	Muribaculum	Muribaculum_sp._H5	Bacteria;Bacteroidetes;Bacteroidia;Bacteroidales;Muribaculaceae;Muribaculum;Muribaculum_sp._H5;Unclassified_Muribaculum_sp._H5
LJ	CMT	cd7fbe792cfe5c263d914ce65028a3fb	d8	0.4	Muribaculum	Muribaculum_sp._TLL-A4	Bacteria;Bacteroidetes;Bacteroidia;Bacteroidales;Muribaculaceae;Muribaculum;Muribaculum_sp._TLL-A4;Unclassified_Muribaculum_sp._TLL-A4
LJ	CMT	0bb064896fa23242f6bc4de29e52eb1b	d8	0.25	Muribaculum	Muribaculum_sp._H5	Bacteria;Bacteroidetes;Bacteroidia;Bacteroidales;Muribaculaceae;Muribaculum;Muribaculum_sp._H5;Unclassified_Muribaculum_sp._H5
LJ	CMT	6f7ff8103c710a8ccab52fa681e3e3cd	d8	0.05	Muribaculum	Muribaculum_sp._TLL-A4	Bacteria;Bacteroidetes;Bacteroidia;Bacteroidales;Muribaculaceae;Muribaculum;Muribaculum_sp._TLL-A4;Unclassified_Muribaculum_sp._TLL-A4
LJ	CMT	8ae987cb7cbf42b44b94f6050a8382e3	d8	0.05	Muribaculum	Muribaculum_intestinale	Bacteria;Bacteroidetes;Bacteroidia;Bacteroidales;Muribaculaceae;Muribaculum;Muribaculum_intestinale;Unclassified_Muribaculum_intestinale
LJ	CMT	ba980283b1ef632c17bddab97304128c	d10	0.5263157894736842	Muribaculum	Muribaculum_sp._H5	Bacteria;Bacteroidetes;Bacteroidia;Bacteroidales;Muribaculaceae;Muribaculum;Muribaculum_sp._H5;Unclassified_Muribaculum_sp._H5
LJ	CMT	bb27a0ce66c39f9264ed19dc97cc3d5e	d10	0.10526315789473684	Spiroplasma	Spiroplasma_phoeniceum	Bacteria;Tenericutes;Mollicutes;Entomoplasmatales;Spiroplasmataceae;Spiroplasma;Spiroplasma_phoeniceum;Spiroplasma_phoeniceum_P40
LJ	ABX3CMT	bb27a0ce66c39f9264ed19dc97cc3d5e	d30	0.5	Spiroplasma	Spiroplasma_phoeniceum	Bacteria;Tenericutes;Mollicutes;Entomoplasmatales;Spiroplasmataceae;Spiroplasma;Spiroplasma_phoeniceum;Spiroplasma_phoeniceum_P40
LJ	CMT	ae7df85a02fcbec5be69249e34fe6b0b	d5	0.1	Adlercreutzia	Adlercreutzia_equolifaciens	Bacteria;Actinobacteria;Coriobacteriia;Eggerthellales;Eggerthellaceae;Adlercreutzia;Adlercreutzia_equolifaciens;Adlercreutzia_equolifaciens_DSM_19450
LJ	ABX3CMT	0589cdeb9518a471ff8a11246400eaee	d60	0.05	Hungatella	Hungatella_hathewayi	Bacteria;Firmicutes;Clostridia;Clostridiales;Clostridiaceae;Hungatella;Hungatella_hathewayi;Hungatella_hathewayi_WAL-18680
LJ	CMT	236b1359d60bd09851c9bc9d993fef07	d10	0.2631578947368421	Escherichia	Escherichia_coli	Bacteria;Proteobacteria;Gammaproteobacteria;Enterobacterales;Enterobacteriaceae;Escherichia;Escherichia_coli;Unclassified_Escherichia_coli
LJ	CMT	8409da9cb44032b36ca4c38bb52b2ef6	d10	0.10526315789473684	Muribaculum	Muribaculum_sp._H5	Bacteria;Bacteroidetes;Bacteroidia;Bacteroidales;Muribaculaceae;Muribaculum;Muribaculum_sp._H5;Unclassified_Muribaculum_sp._H5
LJ	CMT	4efdbd5b82e03568c4e9c5864a318f91	d8	0.45	Muribaculum	Muribaculum_sp._H5	Bacteria;Bacteroidetes;Bacteroidia;Bacteroidales;Muribaculaceae;Muribaculum;Muribaculum_sp._H5;Unclassified_Muribaculum_sp._H5
LJ	CMT	0f57a9bfe619c0033e20203326f7c648	d10	0.3684210526315789	Muribaculum	Muribaculum_sp._H5	Bacteria;Bacteroidetes;Bacteroidia;Bacteroidales;Muribaculaceae;Muribaculum;Muribaculum_sp._H5;Unclassified_Muribaculum_sp._H5
LJ	CMT	32cc3d93657212504afbf547266bb7ed	d10	0.2631578947368421	Muribaculum	Muribaculum_sp._H5	Bacteria;Bacteroidetes;Bacteroidia;Bacteroidales;Muribaculaceae;Muribaculum;Muribaculum_sp._H5;Unclassified_Muribaculum_sp._H5
LJ	CMT	548c29482eefc7a000dcac6700d7ea37	d8	0.1	Duncaniella	Duncaniella_sp._B8	Bacteria;Bacteroidetes;Bacteroidia;Bacteroidales;Muribaculaceae;Duncaniella;Duncaniella_sp._B8;Unclassified_Duncaniella_sp._B8
LJ	CMT	af39434c0718843c2814df00f0059010	d10	0.21052631578947367	Alloprevotella	Alloprevotella_rava	Bacteria;Bacteroidetes;Bacteroidia;Bacteroidales;Prevotellaceae;Alloprevotella;Alloprevotella_rava;Alloprevotella_rava_F0323
LJ	CMT	c3d7b7bad4bb1740edc1c9ad004f2a6e	d8	0.05	Muribaculum	Muribaculum_sp._H5	Bacteria;Bacteroidetes;Bacteroidia;Bacteroidales;Muribaculaceae;Muribaculum;Muribaculum_sp._H5;Unclassified_Muribaculum_sp._H5
LJ	CMT	f7267e8a554f75ab8eeae2d8c8561111	d10	0.2631578947368421	Muribaculum	Muribaculum_sp._TLL-A4	Bacteria;Bacteroidetes;Bacteroidia;Bacteroidales;Muribaculaceae;Muribaculum;Muribaculum_sp._TLL-A4;Unclassified_Muribaculum_sp._TLL-A4
LJ	CMT	d9179002483d0377fb1bbfd005eaab0f	d10	0.5789473684210527	Unknown_genus	Muribaculaceae_bacterium_DSM_108610	Bacteria;Bacteroidetes;Bacteroidia;Bacteroidales;Muribaculaceae;Unknown_genus;Muribaculaceae_bacterium_DSM_108610;Unclassified_Muribaculaceae_bacterium_DSM_108610
LJ	CMT	829687c8cd2c0f2ffae721847330f64d	d30	0.15	Dysosmobacter	Dysosmobacter_welbionis	Bacteria;Firmicutes;Clostridia;Clostridiales;Oscillospiraceae;Dysosmobacter;Dysosmobacter_welbionis;Unclassified_Dysosmobacter_welbionis
LJ	CMT	3ef2ea0c99c9cea444549006943fd8e2	d10	0.3157894736842105	Muribaculum	Muribaculum_sp._H5	Bacteria;Bacteroidetes;Bacteroidia;Bacteroidales;Muribaculaceae;Muribaculum;Muribaculum_sp._H5;Unclassified_Muribaculum_sp._H5
LJ	ABX3CMT	af0f3bb47c54865d33b96915292442f4	d10	0.1	Flintibacter	Flintibacter_sp._KGMB00164	Bacteria;Firmicutes;Clostridia;Clostridiales;Unknown_family;Flintibacter;Flintibacter_sp._KGMB00164;Unclassified_Flintibacter_sp._KGMB00164
LJ	ABX3CMT	6bd2dcbefe5a7bbc8dd028f4974e89d2	d60	0.05	Blautia	Blautia_sp._YL58	Bacteria;Firmicutes;Clostridia;Clostridiales;Lachnospiraceae;Blautia;Blautia_sp._YL58;Unclassified_Blautia_sp._YL58
LJ	CMT	3940359c9dddb514823d39c26e71aa41	d60	0.05	Eubacterium	Eubacterium_plexicaudatum	Bacteria;Firmicutes;Clostridia;Clostridiales;Eubacteriaceae;Eubacterium;Eubacterium_plexicaudatum;Eubacterium_plexicaudatum_ASF492
LJ	ABX3CMT	3940359c9dddb514823d39c26e71aa41	d60	0.95	Eubacterium	Eubacterium_plexicaudatum	Bacteria;Firmicutes;Clostridia;Clostridiales;Eubacteriaceae;Eubacterium;Eubacterium_plexicaudatum;Eubacterium_plexicaudatum_ASF492
LJ	ABX3CMT	30afed312b82c24b158c16f12eecdd28	d10	0.05	Emergencia	Emergencia_timonensis	Bacteria;Firmicutes;Clostridia;Clostridiales;Clostridiales_Family_XIII._Incertae_Sedis;Emergencia;Emergencia_timonensis;Unclassified_Emergencia_timonensis
LJ	CMT	1ccf3e17f97fff3b440dbd8a2fbdd805	d8	0.75	Enterorhabdus	Enterorhabdus_caecimuris	Bacteria;Actinobacteria;Coriobacteriia;Eggerthellales;Eggerthellaceae;Enterorhabdus;Enterorhabdus_caecimuris;Enterorhabdus_caecimuris_B7
LJ	CMT	89d5b175ba7cb417b6d0a8fe9121c4f1	d30	0.05	Catabacter	Catabacter_hongkongensis	Bacteria;Firmicutes;Clostridia;Clostridiales;Catabacteriaceae;Catabacter;Catabacter_hongkongensis;Unclassified_Catabacter_hongkongensis
LJ	ABX3CMT	cb4b43151edbe3088bddfe42767a3d52	d10	0.8	Flintibacter	Flintibacter_sp._KGMB00164	Bacteria;Firmicutes;Clostridia;Clostridiales;Unknown_family;Flintibacter;Flintibacter_sp._KGMB00164;Unclassified_Flintibacter_sp._KGMB00164
LJ	CMT	6351ddc5aee4210c4db48aa2862f8475	d8	0.55	Enterorhabdus	Enterorhabdus_caecimuris	Bacteria;Actinobacteria;Coriobacteriia;Eggerthellales;Eggerthellaceae;Enterorhabdus;Enterorhabdus_caecimuris;Enterorhabdus_caecimuris_B7
LJ	CMT	ebc0388da0941724f621e005225ac389	d8	0.05	Muribaculum	Muribaculum_sp._H5	Bacteria;Bacteroidetes;Bacteroidia;Bacteroidales;Muribaculaceae;Muribaculum;Muribaculum_sp._H5;Unclassified_Muribaculum_sp._H5
LJ	CMT	5117168b07b0a5a86b6ec3b271eb2f2d	d8	1.6	Acinetobacter	Acinetobacter_soli	Bacteria;Proteobacteria;Gammaproteobacteria;Pseudomonadales;Moraxellaceae;Acinetobacter;Acinetobacter_soli;Unclassified_Acinetobacter_soli
LJ	CMT	6b4f37ca8cf6d29028746a295e639bf6	d30	0.15	Unclassified_Unknown_family	Unclassified_Unknown_family	Bacteria;Firmicutes;Clostridia;Clostridiales;Unknown_family;Unclassified_Unknown_family;Unclassified_Unknown_family;Unclassified_Unknown_family
LJ	ABX3CMT	d2dcbda2f916325d053b67655ddcb961	d10	0.25	Unknown_genus	[Eubacterium]_sulci	Bacteria;Firmicutes;Clostridia;Clostridiales;Clostridiales_Family_XIII._Incertae_Sedis;Unknown_genus;[Eubacterium]_sulci;Eubacterium_sulci_ATCC_35585
LJ	ABX3CMT	31bb49ef2d043b560bb5d56714b8eb8e	d10	0.1	Lachnoclostridium	[Clostridium]_bolteae	Bacteria;Firmicutes;Clostridia;Clostridiales;Lachnospiraceae;Lachnoclostridium;[Clostridium]_bolteae;Unclassified_[Clostridium]_bolteae
LJ	CMT	deb6f8525d02118092494e2216aa4ffb	d10	0.05263157894736842	Unknown_genus	Bacteroidales_bacterium_CF	Bacteria;Bacteroidetes;Bacteroidia;Bacteroidales;Unknown_family;Unknown_genus;Bacteroidales_bacterium_CF;Unclassified_Bacteroidales_bacterium_CF
LJ	ABX3CMT	90dc15099c8a102fd24ad7b71b6a72e3	d10	0.25	Flintibacter	Flintibacter_sp._KGMB00164	Bacteria;Firmicutes;Clostridia;Clostridiales;Unknown_family;Flintibacter;Flintibacter_sp._KGMB00164;Unclassified_Flintibacter_sp._KGMB00164
LJ	ABX3CMT	19558a12e6ddc8ec20d393c22b5b9198	d60	0.1	Pseudomonas	Pseudomonas_chlororaphis	Bacteria;Proteobacteria;Gammaproteobacteria;Pseudomonadales;Pseudomonadaceae;Pseudomonas;Pseudomonas_chlororaphis;Unclassified_Pseudomonas_chlororaphis
LJ	ABX3CMT	a867c314c9f6026bad1eb45648dba89b	d10	0.1	Flintibacter	Flintibacter_sp._KGMB00164	Bacteria;Firmicutes;Clostridia;Clostridiales;Unknown_family;Flintibacter;Flintibacter_sp._KGMB00164;Unclassified_Flintibacter_sp._KGMB00164
LJ	CMT	7b17b528b82752886603cd197121e7bb	d8	0.1	Muribaculum	Muribaculum_sp._TLL-A4	Bacteria;Bacteroidetes;Bacteroidia;Bacteroidales;Muribaculaceae;Muribaculum;Muribaculum_sp._TLL-A4;Unclassified_Muribaculum_sp._TLL-A4
LJ	ABX3CMT	28d92a1a038bc468b897aeb52d4ac297	d60	0.1	Pseudomonas	Pseudomonas_chlororaphis	Bacteria;Proteobacteria;Gammaproteobacteria;Pseudomonadales;Pseudomonadaceae;Pseudomonas;Pseudomonas_chlororaphis;Unclassified_Pseudomonas_chlororaphis
LJ	CMT	4f17b400d916b1c5037865bff59d63af	d10	0.05263157894736842	Muribaculum	Muribaculum_sp._H5	Bacteria;Bacteroidetes;Bacteroidia;Bacteroidales;Muribaculaceae;Muribaculum;Muribaculum_sp._H5;Unclassified_Muribaculum_sp._H5
LJ	CMT	783f2bdd6b8bdee0fd4a7facd020aa5d	d10	0.05263157894736842	Muribaculum	Muribaculum_sp._TLL-A4	Bacteria;Bacteroidetes;Bacteroidia;Bacteroidales;Muribaculaceae;Muribaculum;Muribaculum_sp._TLL-A4;Unclassified_Muribaculum_sp._TLL-A4
LJ	CMT	9733c419b0c4df58e33f4527afd3a46c	d8	0.05	Muribaculum	Muribaculum_sp._H5	Bacteria;Bacteroidetes;Bacteroidia;Bacteroidales;Muribaculaceae;Muribaculum;Muribaculum_sp._H5;Unclassified_Muribaculum_sp._H5
LJ	ABX3CMT	23b582588cfa79c0fb8462153659a356	d30	0.05	Dysosmobacter	Dysosmobacter_welbionis	Bacteria;Firmicutes;Clostridia;Clostridiales;Oscillospiraceae;Dysosmobacter;Dysosmobacter_welbionis;Unclassified_Dysosmobacter_welbionis
LJ	CMT	21d552d9d4a8183abeedeb8e92d12312	d10	0.10526315789473684	Muribaculum	Muribaculum_intestinale	Bacteria;Bacteroidetes;Bacteroidia;Bacteroidales;Muribaculaceae;Muribaculum;Muribaculum_intestinale;Unclassified_Muribaculum_intestinale
LJ	CMT	24beaf187a255c698cf14c6a4fc12224	d10	0.05263157894736842	Spiroplasma	Spiroplasma_culicicola	Bacteria;Tenericutes;Mollicutes;Entomoplasmatales;Spiroplasmataceae;Spiroplasma;Spiroplasma_culicicola;Spiroplasma_culicicola_AES-1
LJ	CMT	979ad51fb571d18b978a08569b162393	d5	0.1	Enterorhabdus	Enterorhabdus_caecimuris	Bacteria;Actinobacteria;Coriobacteriia;Eggerthellales;Eggerthellaceae;Enterorhabdus;Enterorhabdus_caecimuris;Enterorhabdus_caecimuris_B7
LJ	CMT	4cbca4e29ab235dae1fa7d1948456be6	d10	0.15789473684210525	Spiroplasma	Spiroplasma_phoeniceum	Bacteria;Tenericutes;Mollicutes;Entomoplasmatales;Spiroplasmataceae;Spiroplasma;Spiroplasma_phoeniceum;Spiroplasma_phoeniceum_P40
LJ	ABX3CMT	4cbca4e29ab235dae1fa7d1948456be6	d30	0.45	Spiroplasma	Spiroplasma_phoeniceum	Bacteria;Tenericutes;Mollicutes;Entomoplasmatales;Spiroplasmataceae;Spiroplasma;Spiroplasma_phoeniceum;Spiroplasma_phoeniceum_P40
LJ	ABX3CMT	e1df10bc1ec31538a75a97cd51fdc62e	d60	0.1	Unknown_genus	Burkholderiales_bacterium_YL45	Bacteria;Proteobacteria;Betaproteobacteria;Burkholderiales;Unknown_family;Unknown_genus;Burkholderiales_bacterium_YL45;Unclassified_Burkholderiales_bacterium_YL45
LJ	CMT	c6284d0f3b909f0bd1c8ef73a5a6ca0b	d10	0.10526315789473684	Unknown_genus	Bacteroidales_bacterium_CF	Bacteria;Bacteroidetes;Bacteroidia;Bacteroidales;Unknown_family;Unknown_genus;Bacteroidales_bacterium_CF;Unclassified_Bacteroidales_bacterium_CF
LJ	CMT	9dd681a09d3cd3c79e53b7f70b32ece2	d60	0.05	Muribaculum	Muribaculum_sp._TLL-A4	Bacteria;Bacteroidetes;Bacteroidia;Bacteroidales;Muribaculaceae;Muribaculum;Muribaculum_sp._TLL-A4;Unclassified_Muribaculum_sp._TLL-A4
LJ	CMT	68d0eb0f40360c5c7eecda93a503dd89	d8	0.8	Senegalimassilia	Senegalimassilia_anaerobia	Bacteria;Actinobacteria;Coriobacteriia;Coriobacteriales;Coriobacteriaceae;Senegalimassilia;Senegalimassilia_anaerobia;Senegalimassilia_anaerobia_JC110
LJ	CMT	f3aa75af1a95bfb8d1b0207f4b8955a7	d5	0.05	Enterorhabdus	Enterorhabdus_caecimuris	Bacteria;Actinobacteria;Coriobacteriia;Eggerthellales;Eggerthellaceae;Enterorhabdus;Enterorhabdus_caecimuris;Enterorhabdus_caecimuris_B7
LJ	CMT	9a53f65cb146026fbdd15d6bdd1be5fa	d10	0.3684210526315789	Muribaculum	Muribaculum_sp._TLL-A4	Bacteria;Bacteroidetes;Bacteroidia;Bacteroidales;Muribaculaceae;Muribaculum;Muribaculum_sp._TLL-A4;Unclassified_Muribaculum_sp._TLL-A4
LJ	ABX3CMT	4a5fe41ef0a583b9ab76c3e7e4f0d23c	d10	0.3	Lachnoclostridium	[Clostridium]_bolteae	Bacteria;Firmicutes;Clostridia;Clostridiales;Lachnospiraceae;Lachnoclostridium;[Clostridium]_bolteae;Unclassified_[Clostridium]_bolteae
LJ	CMT	6158fae90dca5a5f93bac9a90d3da427	d8	0.05	Muribaculum	Muribaculum_intestinale	Bacteria;Bacteroidetes;Bacteroidia;Bacteroidales;Muribaculaceae;Muribaculum;Muribaculum_intestinale;Unclassified_Muribaculum_intestinale
LJ	CMT	19b5aad5c93c32f45ed74c99a02bc6ab	d30	0.35	Muribaculum	Muribaculum_sp._TLL-A4	Bacteria;Bacteroidetes;Bacteroidia;Bacteroidales;Muribaculaceae;Muribaculum;Muribaculum_sp._TLL-A4;Unclassified_Muribaculum_sp._TLL-A4
LJ	CMT	31cc2c0b4d6f06e7c18dd553a4318125	d10	0.47368421052631576	Muribaculum	Muribaculum_sp._TLL-A4	Bacteria;Bacteroidetes;Bacteroidia;Bacteroidales;Muribaculaceae;Muribaculum;Muribaculum_sp._TLL-A4;Unclassified_Muribaculum_sp._TLL-A4
LJ	CMT	2d6cac84a961fc301b584425b340869f	d8	0.1	Muribaculum	Muribaculum_sp._TLL-A4	Bacteria;Bacteroidetes;Bacteroidia;Bacteroidales;Muribaculaceae;Muribaculum;Muribaculum_sp._TLL-A4;Unclassified_Muribaculum_sp._TLL-A4
LJ	CMT	756def3dda548a00c0e8bd0e454960d3	d10	0.05263157894736842	Muribaculum	Muribaculum_sp._TLL-A4	Bacteria;Bacteroidetes;Bacteroidia;Bacteroidales;Muribaculaceae;Muribaculum;Muribaculum_sp._TLL-A4;Unclassified_Muribaculum_sp._TLL-A4
LJ	CMT	3c16cb14c65b53c79680f7d2bc14beda	d10	0.05263157894736842	Lactobacillus	Lactobacillus_murinus	Bacteria;Firmicutes;Bacilli;Lactobacillales;Lactobacillaceae;Lactobacillus;Lactobacillus_murinus;Unclassified_Lactobacillus_murinus
LJ	ABX3CMT	3c16cb14c65b53c79680f7d2bc14beda	d8	0.4	Lactobacillus	Lactobacillus_murinus	Bacteria;Firmicutes;Bacilli;Lactobacillales;Lactobacillaceae;Lactobacillus;Lactobacillus_murinus;Unclassified_Lactobacillus_murinus
LJ	CMT	fc0150b1c8ce4ebd3a2721d6761eed2f	d10	0.05263157894736842	Lactobacillus	Lactobacillus_murinus	Bacteria;Firmicutes;Bacilli;Lactobacillales;Lactobacillaceae;Lactobacillus;Lactobacillus_murinus;Unclassified_Lactobacillus_murinus
LJ	ABX3CMT	fc0150b1c8ce4ebd3a2721d6761eed2f	d8	0.3	Lactobacillus	Lactobacillus_murinus	Bacteria;Firmicutes;Bacilli;Lactobacillales;Lactobacillaceae;Lactobacillus;Lactobacillus_murinus;Unclassified_Lactobacillus_murinus
LJ	CMT	ed6bf4f6182143b831e5558278c9d82b	d8	0.1	Escherichia	Escherichia_coli	Bacteria;Proteobacteria;Gammaproteobacteria;Enterobacterales;Enterobacteriaceae;Escherichia;Escherichia_coli;Escherichia_coli_O18:H1
LJ	ABX3CMT	ed6bf4f6182143b831e5558278c9d82b	d30	0.05	Escherichia	Escherichia_coli	Bacteria;Proteobacteria;Gammaproteobacteria;Enterobacterales;Enterobacteriaceae;Escherichia;Escherichia_coli;Escherichia_coli_O18:H1
LJ	CMT	538407965c5eb136c80f0050fe075f76	d60	0.05	Lactobacillus	Lactobacillus_reuteri	Bacteria;Firmicutes;Bacilli;Lactobacillales;Lactobacillaceae;Lactobacillus;Lactobacillus_reuteri;Lactobacillus_reuteri_I5007
LJ	CMT	045106d904bae777412b9f57ccef40f1	d8	0.1	Muribaculum	Muribaculum_sp._H5	Bacteria;Bacteroidetes;Bacteroidia;Bacteroidales;Muribaculaceae;Muribaculum;Muribaculum_sp._H5;Unclassified_Muribaculum_sp._H5
LJ	CMT	d657460fe29e2ed6f1e017d15b7ae141	d8	0.05	Muribaculum	Muribaculum_sp._TLL-A4	Bacteria;Bacteroidetes;Bacteroidia;Bacteroidales;Muribaculaceae;Muribaculum;Muribaculum_sp._TLL-A4;Unclassified_Muribaculum_sp._TLL-A4
LJ	CMT	a0032b0c78618227ce8fef3401f323dc	d10	0.15789473684210525	Unknown_genus	Bacteroidales_bacterium_CF	Bacteria;Bacteroidetes;Bacteroidia;Bacteroidales;Unknown_family;Unknown_genus;Bacteroidales_bacterium_CF;Unclassified_Bacteroidales_bacterium_CF
LJ	CMT	7fd75d70dcb33e1a4f41b0e3eab15339	d8	0.05	Muribaculum	Muribaculum_sp._TLL-A4	Bacteria;Bacteroidetes;Bacteroidia;Bacteroidales;Muribaculaceae;Muribaculum;Muribaculum_sp._TLL-A4;Unclassified_Muribaculum_sp._TLL-A4
LJ	CMT	68ddd8dc797dfca700aa92e4afacaa84	d10	0.10526315789473684	Unknown_genus	Bacteroidales_bacterium_CF	Bacteria;Bacteroidetes;Bacteroidia;Bacteroidales;Unknown_family;Unknown_genus;Bacteroidales_bacterium_CF;Unclassified_Bacteroidales_bacterium_CF
LJ	CMT	5cff7a3f546948af1de25552bcf3e07f	d10	0.10526315789473684	Muribaculum	Muribaculum_sp._H5	Bacteria;Bacteroidetes;Bacteroidia;Bacteroidales;Muribaculaceae;Muribaculum;Muribaculum_sp._H5;Unclassified_Muribaculum_sp._H5
LJ	CMT	dee25999bb9fe20b811b152b7a717707	d30	0.05	Muribaculum	Muribaculum_sp._H5	Bacteria;Bacteroidetes;Bacteroidia;Bacteroidales;Muribaculaceae;Muribaculum;Muribaculum_sp._H5;Unclassified_Muribaculum_sp._H5
LJ	CMT	5952301ca3a1acba283da45daaeaef5b	d8	0.05	Muribaculum	Muribaculum_sp._TLL-A4	Bacteria;Bacteroidetes;Bacteroidia;Bacteroidales;Muribaculaceae;Muribaculum;Muribaculum_sp._TLL-A4;Unclassified_Muribaculum_sp._TLL-A4
LJ	CMT	a751047692a38a33aef1e4096a652edc	d10	0.2631578947368421	Muribaculum	Muribaculum_sp._TLL-A4	Bacteria;Bacteroidetes;Bacteroidia;Bacteroidales;Muribaculaceae;Muribaculum;Muribaculum_sp._TLL-A4;Unclassified_Muribaculum_sp._TLL-A4
LJ	CMT	38719c91d624c7c1295c66a1422a3631	d8	0.4	Muribaculum	Muribaculum_sp._H5	Bacteria;Bacteroidetes;Bacteroidia;Bacteroidales;Muribaculaceae;Muribaculum;Muribaculum_sp._H5;Unclassified_Muribaculum_sp._H5
LJ	CMT	5964aed6903e9771f8007bf555700fc3	d8	0.05	Muribaculum	Muribaculum_sp._H5	Bacteria;Bacteroidetes;Bacteroidia;Bacteroidales;Muribaculaceae;Muribaculum;Muribaculum_sp._H5;Unclassified_Muribaculum_sp._H5
LJ	CMT	566ceb5a141380ad70d874bee45cea67	d10	0.10526315789473684	Muribaculum	Muribaculum_intestinale	Bacteria;Bacteroidetes;Bacteroidia;Bacteroidales;Muribaculaceae;Muribaculum;Muribaculum_intestinale;Unclassified_Muribaculum_intestinale
LJ	CMT	11b217c7e92b4adc8e4b375a737a1710	d8	0.15	Escherichia	Escherichia_coli	Bacteria;Proteobacteria;Gammaproteobacteria;Enterobacterales;Enterobacteriaceae;Escherichia;Escherichia_coli;Unclassified_Escherichia_coli
LJ	CMT	378a0a84fdee1ba21fd4c99bd636a07f	d8	0.4	Enterorhabdus	Enterorhabdus_caecimuris	Bacteria;Actinobacteria;Coriobacteriia;Eggerthellales;Eggerthellaceae;Enterorhabdus;Enterorhabdus_caecimuris;Enterorhabdus_caecimuris_B7
LJ	CMT	6faf934e027890e41eba909e1c522463	d10	0.5789473684210527	Enterorhabdus	Enterorhabdus_caecimuris	Bacteria;Actinobacteria;Coriobacteriia;Eggerthellales;Eggerthellaceae;Enterorhabdus;Enterorhabdus_caecimuris;Enterorhabdus_caecimuris_B7
LJ	CMT	9c9a1043e3dfb8725ae8272586298f17	d8	0.05	Muribaculum	Muribaculum_intestinale	Bacteria;Bacteroidetes;Bacteroidia;Bacteroidales;Muribaculaceae;Muribaculum;Muribaculum_intestinale;Unclassified_Muribaculum_intestinale
LJ	CMT	14e2a890b65c296a58cfed9a27553190	d8	0.15	Muribaculum	Muribaculum_sp._H5	Bacteria;Bacteroidetes;Bacteroidia;Bacteroidales;Muribaculaceae;Muribaculum;Muribaculum_sp._H5;Unclassified_Muribaculum_sp._H5
LJ	CMT	527f50b9696dc2c3c67bcce14bb7f033	d8	0.4	Adlercreutzia	Adlercreutzia_equolifaciens	Bacteria;Actinobacteria;Coriobacteriia;Eggerthellales;Eggerthellaceae;Adlercreutzia;Adlercreutzia_equolifaciens;Adlercreutzia_equolifaciens_DSM_19450
LJ	CMT	5c5166187ab8fbf585fb74338ec039ac	d10	0.47368421052631576	Muribaculum	Muribaculum_intestinale	Bacteria;Bacteroidetes;Bacteroidia;Bacteroidales;Muribaculaceae;Muribaculum;Muribaculum_intestinale;Unclassified_Muribaculum_intestinale
LJ	CMT	3af019d4a24fba22db6caf4013af3b86	d8	0.25	Muribaculum	Muribaculum_sp._TLL-A4	Bacteria;Bacteroidetes;Bacteroidia;Bacteroidales;Muribaculaceae;Muribaculum;Muribaculum_sp._TLL-A4;Unclassified_Muribaculum_sp._TLL-A4
LJ	CMT	2e656a4965b2147c5cea793acc958a41	d8	0.1	Enterorhabdus	Enterorhabdus_caecimuris	Bacteria;Actinobacteria;Coriobacteriia;Eggerthellales;Eggerthellaceae;Enterorhabdus;Enterorhabdus_caecimuris;Enterorhabdus_caecimuris_B7
LJ	CMT	2b0d9c80aa9344e72b6797bfcd28f94e	d10	0.5263157894736842	Unknown_genus	Muribaculaceae_bacterium_DSM_108610	Bacteria;Bacteroidetes;Bacteroidia;Bacteroidales;Muribaculaceae;Unknown_genus;Muribaculaceae_bacterium_DSM_108610;Unclassified_Muribaculaceae_bacterium_DSM_108610
LJ	CMT	e2047469f73b3bd195d7f8beb678ac5c	d8	0.05	Muribaculum	Muribaculum_intestinale	Bacteria;Bacteroidetes;Bacteroidia;Bacteroidales;Muribaculaceae;Muribaculum;Muribaculum_intestinale;Unclassified_Muribaculum_intestinale
LJ	CMT	edcff9ffb4aeacb359662539866b916f	d8	0.1	Muribaculum	Muribaculum_sp._TLL-A4	Bacteria;Bacteroidetes;Bacteroidia;Bacteroidales;Muribaculaceae;Muribaculum;Muribaculum_sp._TLL-A4;Unclassified_Muribaculum_sp._TLL-A4
LJ	ABX3CMT	5de53c1df6621b67304a36772e1c3a63	d10	0.2	Flintibacter	Flintibacter_sp._KGMB00164	Bacteria;Firmicutes;Clostridia;Clostridiales;Unknown_family;Flintibacter;Flintibacter_sp._KGMB00164;Unclassified_Flintibacter_sp._KGMB00164
LJ	CMT	be8e7bcfdccb4fc089ea72cb2deb0feb	d8	0.1	Muribaculum	Muribaculum_sp._TLL-A4	Bacteria;Bacteroidetes;Bacteroidia;Bacteroidales;Muribaculaceae;Muribaculum;Muribaculum_sp._TLL-A4;Unclassified_Muribaculum_sp._TLL-A4
LJ	CMT	97b239f6f01c2e06e7ac6b92482bd5c4	d8	0.05	Muribaculum	Muribaculum_sp._TLL-A4	Bacteria;Bacteroidetes;Bacteroidia;Bacteroidales;Muribaculaceae;Muribaculum;Muribaculum_sp._TLL-A4;Unclassified_Muribaculum_sp._TLL-A4
LJ	ABX3CMT	55309f6362f8d51684e1bdcdfe8d27ce	d10	0.15	Lachnoclostridium	[Clostridium]_bolteae	Bacteria;Firmicutes;Clostridia;Clostridiales;Lachnospiraceae;Lachnoclostridium;[Clostridium]_bolteae;Unclassified_[Clostridium]_bolteae
LJ	ABX3CMT	1fa99966cdd2fedc23f413e9a04bd5cc	d10	0.1	Flintibacter	Flintibacter_sp._KGMB00164	Bacteria;Firmicutes;Clostridia;Clostridiales;Unknown_family;Flintibacter;Flintibacter_sp._KGMB00164;Unclassified_Flintibacter_sp._KGMB00164
LJ	CMT	09f98f60219d70ddc9749ba600caf3d7	d10	0.21052631578947367	Muribaculum	Muribaculum_sp._TLL-A4	Bacteria;Bacteroidetes;Bacteroidia;Bacteroidales;Muribaculaceae;Muribaculum;Muribaculum_sp._TLL-A4;Unclassified_Muribaculum_sp._TLL-A4
LJ	CMT	af630202ece56e147e45ae3c62897358	d10	0.05263157894736842	Muribaculum	Muribaculum_sp._TLL-A4	Bacteria;Bacteroidetes;Bacteroidia;Bacteroidales;Muribaculaceae;Muribaculum;Muribaculum_sp._TLL-A4;Unclassified_Muribaculum_sp._TLL-A4
LJ	CMT	4645d6cf2b599568bff3867c8e0874f2	d10	0.15789473684210525	Muribaculum	Muribaculum_sp._H5	Bacteria;Bacteroidetes;Bacteroidia;Bacteroidales;Muribaculaceae;Muribaculum;Muribaculum_sp._H5;Unclassified_Muribaculum_sp._H5
LJ	CMT	b5a240c67ca1c1afcb8dd08106bc2e6a	d8	0.15	Muribaculum	Muribaculum_sp._H5	Bacteria;Bacteroidetes;Bacteroidia;Bacteroidales;Muribaculaceae;Muribaculum;Muribaculum_sp._H5;Unclassified_Muribaculum_sp._H5
LJ	CMT	7c8de5f13497afb4e3abded7c3a1daff	d10	0.15789473684210525	Muribaculum	Muribaculum_sp._H5	Bacteria;Bacteroidetes;Bacteroidia;Bacteroidales;Muribaculaceae;Muribaculum;Muribaculum_sp._H5;Unclassified_Muribaculum_sp._H5
LJ	ABX3CMT	f66d3933d53b6e80c8ffcbb85c10e432	d10	0.5	Flintibacter	Flintibacter_sp._KGMB00164	Bacteria;Firmicutes;Clostridia;Clostridiales;Unknown_family;Flintibacter;Flintibacter_sp._KGMB00164;Unclassified_Flintibacter_sp._KGMB00164
LJ	CMT	e16ea52139e3c9084e127ebe2678b0c2	d30	0.1	Alloprevotella	Alloprevotella_rava	Bacteria;Bacteroidetes;Bacteroidia;Bacteroidales;Prevotellaceae;Alloprevotella;Alloprevotella_rava;Alloprevotella_rava_F0323
LJ	CMT	ddfced3917a79225e9731d3e46d8039f	d8	0.05	Enterorhabdus	Enterorhabdus_caecimuris	Bacteria;Actinobacteria;Coriobacteriia;Eggerthellales;Eggerthellaceae;Enterorhabdus;Enterorhabdus_caecimuris;Enterorhabdus_caecimuris_B7
LJ	CMT	a5afc68b4c8471e8e9c84ca6bce3f582	d10	0.05263157894736842	Muribaculum	Muribaculum_sp._H5	Bacteria;Bacteroidetes;Bacteroidia;Bacteroidales;Muribaculaceae;Muribaculum;Muribaculum_sp._H5;Unclassified_Muribaculum_sp._H5
LJ	CMT	e0590a4b70a714b9b5a86505f299099d	d10	0.21052631578947367	Muribaculum	Muribaculum_sp._H5	Bacteria;Bacteroidetes;Bacteroidia;Bacteroidales;Muribaculaceae;Muribaculum;Muribaculum_sp._H5;Unclassified_Muribaculum_sp._H5
LJ	CMT	196aee3cb2dbe411895bfe6a4849c499	d10	0.05263157894736842	Muribaculum	Muribaculum_sp._H5	Bacteria;Bacteroidetes;Bacteroidia;Bacteroidales;Muribaculaceae;Muribaculum;Muribaculum_sp._H5;Unclassified_Muribaculum_sp._H5
LJ	CMT	75ce16df64053cdf74750b2c74b340f2	d10	0.10526315789473684	Muribaculum	Muribaculum_sp._H5	Bacteria;Bacteroidetes;Bacteroidia;Bacteroidales;Muribaculaceae;Muribaculum;Muribaculum_sp._H5;Unclassified_Muribaculum_sp._H5
LJ	CMT	d29a44054c4c208a502b089249a25644	d60	0.05	Eubacterium	Eubacterium_plexicaudatum	Bacteria;Firmicutes;Clostridia;Clostridiales;Eubacteriaceae;Eubacterium;Eubacterium_plexicaudatum;Eubacterium_plexicaudatum_ASF492
LJ	ABX3CMT	d29a44054c4c208a502b089249a25644	d60	0.8	Eubacterium	Eubacterium_plexicaudatum	Bacteria;Firmicutes;Clostridia;Clostridiales;Eubacteriaceae;Eubacterium;Eubacterium_plexicaudatum;Eubacterium_plexicaudatum_ASF492
LJ	ABX3CMT	577ea6064fc47b014d53780fe679616a	d10	0.05	Oscillibacter	Oscillibacter_valericigenes	Bacteria;Firmicutes;Clostridia;Clostridiales;Oscillospiraceae;Oscillibacter;Oscillibacter_valericigenes;Oscillibacter_valericigenes_Sjm18-20
LJ	CMT	b2dd5bfb8a27b21f3fd99a75881cac86	d10	0.10526315789473684	Adlercreutzia	Adlercreutzia_equolifaciens	Bacteria;Actinobacteria;Coriobacteriia;Eggerthellales;Eggerthellaceae;Adlercreutzia;Adlercreutzia_equolifaciens;Adlercreutzia_equolifaciens_DSM_19450
LJ	CMT	507f58ecbb1e69f9ff51c907d9b67d82	d30	0.2	Muribaculum	Muribaculum_sp._H5	Bacteria;Bacteroidetes;Bacteroidia;Bacteroidales;Muribaculaceae;Muribaculum;Muribaculum_sp._H5;Unclassified_Muribaculum_sp._H5
LJ	CMT	7bd911f6ccffb6070084e4da7328488e	d8	0.05	Muribaculum	Muribaculum_sp._H5	Bacteria;Bacteroidetes;Bacteroidia;Bacteroidales;Muribaculaceae;Muribaculum;Muribaculum_sp._H5;Unclassified_Muribaculum_sp._H5
LJ	CMT	c93494d4bff939d1e4e29c3b11abfb04	d10	0.10526315789473684	Muribaculum	Muribaculum_intestinale	Bacteria;Bacteroidetes;Bacteroidia;Bacteroidales;Muribaculaceae;Muribaculum;Muribaculum_intestinale;Unclassified_Muribaculum_intestinale
LJ	ABX3CMT	659765209a20e58cf88e8dc535c24f3c	d10	0.05	Flintibacter	Flintibacter_sp._KGMB00164	Bacteria;Firmicutes;Clostridia;Clostridiales;Unknown_family;Flintibacter;Flintibacter_sp._KGMB00164;Unclassified_Flintibacter_sp._KGMB00164
LJ	ABX3CMT	f06ab85348d6c6af90a9ffa1c2c6fd12	d30	0.05	Hungatella	Hungatella_hathewayi	Bacteria;Firmicutes;Clostridia;Clostridiales;Clostridiaceae;Hungatella;Hungatella_hathewayi;Hungatella_hathewayi_WAL-18680
LJ	CMT	77f7bab0929e967e107434b17ae8c0cb	d30	0.05	Alloprevotella	Alloprevotella_rava	Bacteria;Bacteroidetes;Bacteroidia;Bacteroidales;Prevotellaceae;Alloprevotella;Alloprevotella_rava;Alloprevotella_rava_F0323
LJ	CMT	53481f17d501033611e1236c3994bffd	d8	0.05	Eubacterium	Eubacterium_plexicaudatum	Bacteria;Firmicutes;Clostridia;Clostridiales;Eubacteriaceae;Eubacterium;Eubacterium_plexicaudatum;Eubacterium_plexicaudatum_ASF492
LJ	ABX3CMT	53481f17d501033611e1236c3994bffd	d30	0.05	Eubacterium	Eubacterium_plexicaudatum	Bacteria;Firmicutes;Clostridia;Clostridiales;Eubacteriaceae;Eubacterium;Eubacterium_plexicaudatum;Eubacterium_plexicaudatum_ASF492
LJ	CMT	582ef05d0bb3fa85a4106ab8bf82b06b	d10	0.05263157894736842	Muribaculum	Muribaculum_sp._TLL-A4	Bacteria;Bacteroidetes;Bacteroidia;Bacteroidales;Muribaculaceae;Muribaculum;Muribaculum_sp._TLL-A4;Unclassified_Muribaculum_sp._TLL-A4
LJ	CMT	a196349207ac3e6cf87e1d1125a006da	d8	0.05	Hungateiclostridium	Hungateiclostridium_saccincola	Bacteria;Firmicutes;Clostridia;Clostridiales;Hungateiclostridiaceae;Hungateiclostridium;Hungateiclostridium_saccincola;Unclassified_Hungateiclostridium_saccincola
LJ	CMT	b5cc42ec706d1b8321a3394d08b3c7c3	d10	0.42105263157894735	Adlercreutzia	Adlercreutzia_equolifaciens	Bacteria;Actinobacteria;Coriobacteriia;Eggerthellales;Eggerthellaceae;Adlercreutzia;Adlercreutzia_equolifaciens;Adlercreutzia_equolifaciens_DSM_19450
LJ	CMT	0545a1562339d56138430c2815f6cde8	d30	0.1	Muribaculum	Muribaculum_sp._TLL-A4	Bacteria;Bacteroidetes;Bacteroidia;Bacteroidales;Muribaculaceae;Muribaculum;Muribaculum_sp._TLL-A4;Unclassified_Muribaculum_sp._TLL-A4
LJ	CMT	dee1afa192c4fa087ea01f4d0fa118af	d60	0.05	Muribaculum	Muribaculum_sp._H5	Bacteria;Bacteroidetes;Bacteroidia;Bacteroidales;Muribaculaceae;Muribaculum;Muribaculum_sp._H5;Unclassified_Muribaculum_sp._H5
LJ	CMT	5fab307683e6df54df9c2d59c2a2e9a2	d10	0.05263157894736842	Muribaculum	Muribaculum_sp._TLL-A4	Bacteria;Bacteroidetes;Bacteroidia;Bacteroidales;Muribaculaceae;Muribaculum;Muribaculum_sp._TLL-A4;Unclassified_Muribaculum_sp._TLL-A4
LJ	CMT	a233a0949496fa488f9abd3bcdb34307	d10	0.05263157894736842	Hungateiclostridium	Hungateiclostridium_saccincola	Bacteria;Firmicutes;Clostridia;Clostridiales;Hungateiclostridiaceae;Hungateiclostridium;Hungateiclostridium_saccincola;Unclassified_Hungateiclostridium_saccincola
LJ	ABX3CMT	8bf8b0b6683b3478ec0f903f58cc6b36	d10	0.15	Unknown_genus	Burkholderiales_bacterium_YL45	Bacteria;Proteobacteria;Betaproteobacteria;Burkholderiales;Unknown_family;Unknown_genus;Burkholderiales_bacterium_YL45;Unclassified_Burkholderiales_bacterium_YL45
LJ	CMT	e40def18507308b86746ef9f5dbe19cd	d30	0.05	Muribaculum	Muribaculum_sp._TLL-A4	Bacteria;Bacteroidetes;Bacteroidia;Bacteroidales;Muribaculaceae;Muribaculum;Muribaculum_sp._TLL-A4;Unclassified_Muribaculum_sp._TLL-A4
LJ	CMT	57c085cc1016e36833ac82beba6322dc	d10	0.21052631578947367	Muribaculum	Muribaculum_sp._TLL-A4	Bacteria;Bacteroidetes;Bacteroidia;Bacteroidales;Muribaculaceae;Muribaculum;Muribaculum_sp._TLL-A4;Unclassified_Muribaculum_sp._TLL-A4
LJ	CMT	53388504a28540d5d08966572a8b7942	d8	0.2	Adlercreutzia	Adlercreutzia_equolifaciens	Bacteria;Actinobacteria;Coriobacteriia;Eggerthellales;Eggerthellaceae;Adlercreutzia;Adlercreutzia_equolifaciens;Adlercreutzia_equolifaciens_DSM_19450
LJ	CMT	f9584993a3127e438494b0910963bf6c	d10	0.05263157894736842	Spiroplasma	Spiroplasma_phoeniceum	Bacteria;Tenericutes;Mollicutes;Entomoplasmatales;Spiroplasmataceae;Spiroplasma;Spiroplasma_phoeniceum;Spiroplasma_phoeniceum_P40
LJ	ABX3CMT	f9584993a3127e438494b0910963bf6c	d30	0.35	Spiroplasma	Spiroplasma_phoeniceum	Bacteria;Tenericutes;Mollicutes;Entomoplasmatales;Spiroplasmataceae;Spiroplasma;Spiroplasma_phoeniceum;Spiroplasma_phoeniceum_P40
LJ	CMT	8152434d0141fdfefab4093024672a07	d30	0.05	Unclassified_Unknown_family	Unclassified_Unknown_family	Bacteria;Firmicutes;Clostridia;Clostridiales;Unknown_family;Unclassified_Unknown_family;Unclassified_Unknown_family;Unclassified_Unknown_family
LJ	CMT	060c304fb78da3666562c69e41e741d6	d8	0.15	Lactobacillus	Lactobacillus_johnsonii	Bacteria;Firmicutes;Bacilli;Lactobacillales;Lactobacillaceae;Lactobacillus;Lactobacillus_johnsonii;Unclassified_Lactobacillus_johnsonii
LJ	ABX3CMT	060c304fb78da3666562c69e41e741d6	d8	0.1	Lactobacillus	Lactobacillus_johnsonii	Bacteria;Firmicutes;Bacilli;Lactobacillales;Lactobacillaceae;Lactobacillus;Lactobacillus_johnsonii;Unclassified_Lactobacillus_johnsonii
LJ	CMT	bba77901b26fe4572d749e0ae14c89da	d30	0.1	Escherichia	Escherichia_coli	Bacteria;Proteobacteria;Gammaproteobacteria;Enterobacterales;Enterobacteriaceae;Escherichia;Escherichia_coli;Escherichia_coli_O18:H1
LJ	ABX3CMT	bba77901b26fe4572d749e0ae14c89da	d60	0.1	Escherichia	Escherichia_coli	Bacteria;Proteobacteria;Gammaproteobacteria;Enterobacterales;Enterobacteriaceae;Escherichia;Escherichia_coli;Escherichia_coli_O18:H1
LJ	CMT	24c505cd414bb4c44856f640de16b313	d30	0.05	Escherichia	Escherichia_coli	Bacteria;Proteobacteria;Gammaproteobacteria;Enterobacterales;Enterobacteriaceae;Escherichia;Escherichia_coli;Escherichia_coli_O18:H1
LJ	ABX3CMT	24c505cd414bb4c44856f640de16b313	d60	0.05	Escherichia	Escherichia_coli	Bacteria;Proteobacteria;Gammaproteobacteria;Enterobacterales;Enterobacteriaceae;Escherichia;Escherichia_coli;Escherichia_coli_O18:H1
LJ	CMT	84afcae14a99ffe18900dca270799e70	d30	0.6	Lactobacillus	Lactobacillus_murinus	Bacteria;Firmicutes;Bacilli;Lactobacillales;Lactobacillaceae;Lactobacillus;Lactobacillus_murinus;Unclassified_Lactobacillus_murinus
LJ	ABX3CMT	84afcae14a99ffe18900dca270799e70	d8	0.4	Lactobacillus	Lactobacillus_murinus	Bacteria;Firmicutes;Bacilli;Lactobacillales;Lactobacillaceae;Lactobacillus;Lactobacillus_murinus;Unclassified_Lactobacillus_murinus
LJ	CMT	0682842227d499413a0d705a120fa847	d8	0.2	Muribaculum	Muribaculum_sp._TLL-A4	Bacteria;Bacteroidetes;Bacteroidia;Bacteroidales;Muribaculaceae;Muribaculum;Muribaculum_sp._TLL-A4;Unclassified_Muribaculum_sp._TLL-A4
LJ	ABX3CMT	6903178c70973100d9fbd09600d7b7e1	d60	0.45	Hungatella	Hungatella_hathewayi	Bacteria;Firmicutes;Clostridia;Clostridiales;Clostridiaceae;Hungatella;Hungatella_hathewayi;Hungatella_hathewayi_WAL-18680
LJ	CMT	917e87f24bc515b1491735833a59a9c9	d8	0.1	Muribaculum	Muribaculum_sp._TLL-A4	Bacteria;Bacteroidetes;Bacteroidia;Bacteroidales;Muribaculaceae;Muribaculum;Muribaculum_sp._TLL-A4;Unclassified_Muribaculum_sp._TLL-A4
LJ	CMT	e957639ee9dc7783bbe957271becc76c	d8	0.1	Bacillus	Bacillus_subtilis	Bacteria;Firmicutes;Bacilli;Bacillales;Bacillaceae;Bacillus;Bacillus_subtilis;Unclassified_Bacillus_subtilis
LJ	CMT	a78173fd4afe5f96c03becbc27481513	d10	0.15789473684210525	Unknown_genus	Bacteroidales_bacterium_CF	Bacteria;Bacteroidetes;Bacteroidia;Bacteroidales;Unknown_family;Unknown_genus;Bacteroidales_bacterium_CF;Unclassified_Bacteroidales_bacterium_CF
LJ	CMT	fe96815ab56f2a01d221f64190c77edb	d10	0.05263157894736842	Muribaculum	Muribaculum_sp._TLL-A4	Bacteria;Bacteroidetes;Bacteroidia;Bacteroidales;Muribaculaceae;Muribaculum;Muribaculum_sp._TLL-A4;Unclassified_Muribaculum_sp._TLL-A4
LJ	CMT	1c4c125acb13aff443c59177deced44f	d8	0.15	Muribaculum	Muribaculum_sp._TLL-A4	Bacteria;Bacteroidetes;Bacteroidia;Bacteroidales;Muribaculaceae;Muribaculum;Muribaculum_sp._TLL-A4;Unclassified_Muribaculum_sp._TLL-A4
LJ	CMT	8135cf0a721efa7e376162e5d09db6b3	d10	0.3684210526315789	Muribaculum	Muribaculum_sp._TLL-A4	Bacteria;Bacteroidetes;Bacteroidia;Bacteroidales;Muribaculaceae;Muribaculum;Muribaculum_sp._TLL-A4;Unclassified_Muribaculum_sp._TLL-A4
LJ	CMT	b96e44025bd14e85fa951564ff631c07	d8	0.25	Muribaculum	Muribaculum_sp._H5	Bacteria;Bacteroidetes;Bacteroidia;Bacteroidales;Muribaculaceae;Muribaculum;Muribaculum_sp._H5;Unclassified_Muribaculum_sp._H5
LJ	CMT	482ca5f2265888c4de08ff6343005374	d5	0.05	Enterorhabdus	Enterorhabdus_caecimuris	Bacteria;Actinobacteria;Coriobacteriia;Eggerthellales;Eggerthellaceae;Enterorhabdus;Enterorhabdus_caecimuris;Enterorhabdus_caecimuris_B7
LJ	CMT	1894a76cf8cfa0823b72457fea99bbb0	d8	0.1	Muribaculum	Muribaculum_sp._H5	Bacteria;Bacteroidetes;Bacteroidia;Bacteroidales;Muribaculaceae;Muribaculum;Muribaculum_sp._H5;Unclassified_Muribaculum_sp._H5
LJ	CMT	e7fa10a9dd1c80df94dfb823bc8426fc	d5	0.1	Adlercreutzia	Adlercreutzia_equolifaciens	Bacteria;Actinobacteria;Coriobacteriia;Eggerthellales;Eggerthellaceae;Adlercreutzia;Adlercreutzia_equolifaciens;Adlercreutzia_equolifaciens_DSM_19450
LJ	ABX3CMT	e7fa10a9dd1c80df94dfb823bc8426fc	d30	0.2	Adlercreutzia	Adlercreutzia_equolifaciens	Bacteria;Actinobacteria;Coriobacteriia;Eggerthellales;Eggerthellaceae;Adlercreutzia;Adlercreutzia_equolifaciens;Adlercreutzia_equolifaciens_DSM_19450
LJ	CMT	a560aaee974e523879889747d4f3ddcc	d10	0.3157894736842105	Alloprevotella	Alloprevotella_rava	Bacteria;Bacteroidetes;Bacteroidia;Bacteroidales;Prevotellaceae;Alloprevotella;Alloprevotella_rava;Alloprevotella_rava_F0323
LJ	CMT	e3a0be2841971062787ef2e034ac1ce0	d8	0.15	Escherichia	Escherichia_coli	Bacteria;Proteobacteria;Gammaproteobacteria;Enterobacterales;Enterobacteriaceae;Escherichia;Escherichia_coli;Unclassified_Escherichia_coli
LJ	CMT	837c6ca4dcb6a109917f54c9512f3e52	d8	0.05	Muribaculum	Muribaculum_intestinale	Bacteria;Bacteroidetes;Bacteroidia;Bacteroidales;Muribaculaceae;Muribaculum;Muribaculum_intestinale;Unclassified_Muribaculum_intestinale
LJ	CMT	6866759936aa1628189acbb59db40c48	d8	0.2	Muribaculum	Muribaculum_sp._H5	Bacteria;Bacteroidetes;Bacteroidia;Bacteroidales;Muribaculaceae;Muribaculum;Muribaculum_sp._H5;Unclassified_Muribaculum_sp._H5
LJ	CMT	dcd7011fa95ded5dfe54b14d8873218d	d8	0.05	Muribaculum	Muribaculum_sp._TLL-A4	Bacteria;Bacteroidetes;Bacteroidia;Bacteroidales;Muribaculaceae;Muribaculum;Muribaculum_sp._TLL-A4;Unclassified_Muribaculum_sp._TLL-A4
LJ	CMT	266784feb4df0fe28b2910efd4eacd45	d8	0.05	Adlercreutzia	Adlercreutzia_equolifaciens	Bacteria;Actinobacteria;Coriobacteriia;Eggerthellales;Eggerthellaceae;Adlercreutzia;Adlercreutzia_equolifaciens;Adlercreutzia_equolifaciens_DSM_19450
LJ	CMT	a2211070354b77c05a1ed587b4b87f67	d8	0.15	Muribaculum	Muribaculum_intestinale	Bacteria;Bacteroidetes;Bacteroidia;Bacteroidales;Muribaculaceae;Muribaculum;Muribaculum_intestinale;Unclassified_Muribaculum_intestinale
LJ	CMT	477a13919951903add9dbbd07a4e69e8	d8	0.05	Muribaculum	Muribaculum_intestinale	Bacteria;Bacteroidetes;Bacteroidia;Bacteroidales;Muribaculaceae;Muribaculum;Muribaculum_intestinale;Unclassified_Muribaculum_intestinale
LJ	CMT	fea3d830b94aa0ef03c2d1862c270a86	d8	0.05	Enterorhabdus	Enterorhabdus_caecimuris	Bacteria;Actinobacteria;Coriobacteriia;Eggerthellales;Eggerthellaceae;Enterorhabdus;Enterorhabdus_caecimuris;Enterorhabdus_caecimuris_B7
LJ	ABX3CMT	d053c2ca752f9a71741ac9c9243b6521	d10	0.15	Flintibacter	Flintibacter_sp._KGMB00164	Bacteria;Firmicutes;Clostridia;Clostridiales;Unknown_family;Flintibacter;Flintibacter_sp._KGMB00164;Unclassified_Flintibacter_sp._KGMB00164
LJ	CMT	924b73f39774adaa050e44e58d502356	d10	1.4210526315789473	Unknown_genus	Muribaculaceae_bacterium_DSM_108610	Bacteria;Bacteroidetes;Bacteroidia;Bacteroidales;Muribaculaceae;Unknown_genus;Muribaculaceae_bacterium_DSM_108610;Unclassified_Muribaculaceae_bacterium_DSM_108610
LJ	CMT	8d548084e9dcf86fe370cb318a973d01	d8	0.1	Enterorhabdus	Enterorhabdus_caecimuris	Bacteria;Actinobacteria;Coriobacteriia;Eggerthellales;Eggerthellaceae;Enterorhabdus;Enterorhabdus_caecimuris;Enterorhabdus_caecimuris_B7
LJ	CMT	c37fb0a0c30d80c73345d767d38cc305	d10	0.15789473684210525	Muribaculum	Muribaculum_sp._TLL-A4	Bacteria;Bacteroidetes;Bacteroidia;Bacteroidales;Muribaculaceae;Muribaculum;Muribaculum_sp._TLL-A4;Unclassified_Muribaculum_sp._TLL-A4
LJ	CMT	b8ec2c68fcbab76c82a4983fad709dfc	d10	0.15789473684210525	Muribaculum	Muribaculum_sp._H5	Bacteria;Bacteroidetes;Bacteroidia;Bacteroidales;Muribaculaceae;Muribaculum;Muribaculum_sp._H5;Unclassified_Muribaculum_sp._H5
LJ	CMT	c51def27e857e8d59e3f812dc919cb01	d10	0.05263157894736842	Oscillibacter	Oscillibacter_ruminantium	Bacteria;Firmicutes;Clostridia;Clostridiales;Oscillospiraceae;Oscillibacter;Oscillibacter_ruminantium;Oscillibacter_ruminantium_GH1
LJ	CMT	f5bb018b8e98df7a974b11f01cddae62	d10	0.42105263157894735	Muribaculum	Muribaculum_sp._H5	Bacteria;Bacteroidetes;Bacteroidia;Bacteroidales;Muribaculaceae;Muribaculum;Muribaculum_sp._H5;Unclassified_Muribaculum_sp._H5
LJ	CMT	51ec058811e88548961c92850c039b31	d30	0.05	Dysosmobacter	Dysosmobacter_welbionis	Bacteria;Firmicutes;Clostridia;Clostridiales;Oscillospiraceae;Dysosmobacter;Dysosmobacter_welbionis;Unclassified_Dysosmobacter_welbionis
LJ	CMT	949840c8d6c9ee6cbd394f1bc657c5ad	d10	0.05263157894736842	Muribaculum	Muribaculum_sp._TLL-A4	Bacteria;Bacteroidetes;Bacteroidia;Bacteroidales;Muribaculaceae;Muribaculum;Muribaculum_sp._TLL-A4;Unclassified_Muribaculum_sp._TLL-A4
LJ	CMT	1b5452145b0a105b3ea066fe31bc2f10	d60	0.05	Eubacterium	Eubacterium_plexicaudatum	Bacteria;Firmicutes;Clostridia;Clostridiales;Eubacteriaceae;Eubacterium;Eubacterium_plexicaudatum;Eubacterium_plexicaudatum_ASF492
LJ	ABX3CMT	1b5452145b0a105b3ea066fe31bc2f10	d60	0.15	Eubacterium	Eubacterium_plexicaudatum	Bacteria;Firmicutes;Clostridia;Clostridiales;Eubacteriaceae;Eubacterium;Eubacterium_plexicaudatum;Eubacterium_plexicaudatum_ASF492
LJ	ABX3CMT	f2c3e226929ce7b8295aed322220f602	d60	0.6	Eubacterium	Eubacterium_plexicaudatum	Bacteria;Firmicutes;Clostridia;Clostridiales;Eubacteriaceae;Eubacterium;Eubacterium_plexicaudatum;Eubacterium_plexicaudatum_ASF492
LJ	CMT	49ae197a596f3fe5922a7b599e27a4cd	d30	0.05	Oscillibacter	Oscillibacter_ruminantium	Bacteria;Firmicutes;Clostridia;Clostridiales;Oscillospiraceae;Oscillibacter;Oscillibacter_ruminantium;Oscillibacter_ruminantium_GH1
LJ	CMT	65c2880cba00b074985e876e8b7c5e4a	d8	0.1	Muribaculum	Muribaculum_sp._H5	Bacteria;Bacteroidetes;Bacteroidia;Bacteroidales;Muribaculaceae;Muribaculum;Muribaculum_sp._H5;Unclassified_Muribaculum_sp._H5
LJ	CMT	9b2771f65e6bacc69d91ee3720490298	d8	0.1	Muribaculum	Muribaculum_sp._H5	Bacteria;Bacteroidetes;Bacteroidia;Bacteroidales;Muribaculaceae;Muribaculum;Muribaculum_sp._H5;Unclassified_Muribaculum_sp._H5
LJ	CMT	192b2f26959fba1b5e628b08b035e2f3	d10	0.05263157894736842	Oscillibacter	Oscillibacter_valericigenes	Bacteria;Firmicutes;Clostridia;Clostridiales;Oscillospiraceae;Oscillibacter;Oscillibacter_valericigenes;Oscillibacter_valericigenes_Sjm18-20
LJ	ABX3CMT	4989999eb78d3237f360cfd66667603a	d10	0.1	Flintibacter	Flintibacter_sp._KGMB00164	Bacteria;Firmicutes;Clostridia;Clostridiales;Unknown_family;Flintibacter;Flintibacter_sp._KGMB00164;Unclassified_Flintibacter_sp._KGMB00164
LJ	ABX3CMT	c3393ecd98523bccf53e921a3865e4e1	d30	0.1	Hungatella	Hungatella_hathewayi	Bacteria;Firmicutes;Clostridia;Clostridiales;Clostridiaceae;Hungatella;Hungatella_hathewayi;Hungatella_hathewayi_WAL-18680
LJ	CMT	a9e1fbfd516f58eb46587f5feb325a4b	d8	0.1	Enterorhabdus	Enterorhabdus_caecimuris	Bacteria;Actinobacteria;Coriobacteriia;Eggerthellales;Eggerthellaceae;Enterorhabdus;Enterorhabdus_caecimuris;Enterorhabdus_caecimuris_B7
LJ	ABX3CMT	be89fddb144d86851da66bd64281aae8	d10	0.05	Lachnoclostridium	[Clostridium]_bolteae	Bacteria;Firmicutes;Clostridia;Clostridiales;Lachnospiraceae;Lachnoclostridium;[Clostridium]_bolteae;Unclassified_[Clostridium]_bolteae
LJ	CMT	2c77a7b9534d7dcae8642a997e4f0c0f	d10	0.05263157894736842	Muribaculum	Muribaculum_sp._TLL-A4	Bacteria;Bacteroidetes;Bacteroidia;Bacteroidales;Muribaculaceae;Muribaculum;Muribaculum_sp._TLL-A4;Unclassified_Muribaculum_sp._TLL-A4
LJ	CMT	85d2b8712555bcc4a0dc08f8001e4718	d8	0.25	Senegalimassilia	Senegalimassilia_anaerobia	Bacteria;Actinobacteria;Coriobacteriia;Coriobacteriales;Coriobacteriaceae;Senegalimassilia;Senegalimassilia_anaerobia;Senegalimassilia_anaerobia_JC110
LJ	CMT	c81f5389db3fd0be03951157aca70c8a	d10	0.3684210526315789	Enterorhabdus	Enterorhabdus_caecimuris	Bacteria;Actinobacteria;Coriobacteriia;Eggerthellales;Eggerthellaceae;Enterorhabdus;Enterorhabdus_caecimuris;Enterorhabdus_caecimuris_B7
LJ	ABX3CMT	9b8d232b39f5fa51ff60636b91011c90	d60	0.1	Pseudomonas	Pseudomonas_chlororaphis	Bacteria;Proteobacteria;Gammaproteobacteria;Pseudomonadales;Pseudomonadaceae;Pseudomonas;Pseudomonas_chlororaphis;Unclassified_Pseudomonas_chlororaphis
LJ	CMT	6e8a62c14486f82b217dd8d91ba3cb64	d60	0.05	Muribaculum	Muribaculum_sp._H5	Bacteria;Bacteroidetes;Bacteroidia;Bacteroidales;Muribaculaceae;Muribaculum;Muribaculum_sp._H5;Unclassified_Muribaculum_sp._H5
LJ	CMT	8849fd15c57f5e6e1368e8deca6a698b	d10	0.10526315789473684	Muribaculum	Muribaculum_sp._H5	Bacteria;Bacteroidetes;Bacteroidia;Bacteroidales;Muribaculaceae;Muribaculum;Muribaculum_sp._H5;Unclassified_Muribaculum_sp._H5
LJ	CMT	27d44d4bbcb1a8146ffa3653cc0ec457	d30	0.3	Enterorhabdus	Enterorhabdus_caecimuris	Bacteria;Actinobacteria;Coriobacteriia;Eggerthellales;Eggerthellaceae;Enterorhabdus;Enterorhabdus_caecimuris;Enterorhabdus_caecimuris_B7
LJ	CMT	53ece88f07748de40438fa1c9cf2f229	d30	0.1	Christensenella	Christensenella_minuta	Bacteria;Firmicutes;Clostridia;Clostridiales;Christensenellaceae;Christensenella;Christensenella_minuta;Unclassified_Christensenella_minuta
LJ	ABX3CMT	3938e9dcad59d89e9b014f1258decbe0	d60	0.05	Dysosmobacter	Dysosmobacter_welbionis	Bacteria;Firmicutes;Clostridia;Clostridiales;Oscillospiraceae;Dysosmobacter;Dysosmobacter_welbionis;Unclassified_Dysosmobacter_welbionis
LJ	CMT	effc524989c4a4eb6656e33ab8c731ef	d60	0.1	Muribaculum	Muribaculum_intestinale	Bacteria;Bacteroidetes;Bacteroidia;Bacteroidales;Muribaculaceae;Muribaculum;Muribaculum_intestinale;Unclassified_Muribaculum_intestinale
LJ	ABX3CMT	beccbfc2c319c745688dcf22db65d946	d10	0.15	Lachnoclostridium	[Clostridium]_bolteae	Bacteria;Firmicutes;Clostridia;Clostridiales;Lachnospiraceae;Lachnoclostridium;[Clostridium]_bolteae;Unclassified_[Clostridium]_bolteae
LJ	CMT	62e30bbb9cc521b4174e4d89f668ff7e	d10	0.05263157894736842	Muribaculum	Muribaculum_sp._H5	Bacteria;Bacteroidetes;Bacteroidia;Bacteroidales;Muribaculaceae;Muribaculum;Muribaculum_sp._H5;Unclassified_Muribaculum_sp._H5
LJ	CMT	c3d121315317887e9c13813d88258313	d8	0.2	Muribaculum	Muribaculum_sp._TLL-A4	Bacteria;Bacteroidetes;Bacteroidia;Bacteroidales;Muribaculaceae;Muribaculum;Muribaculum_sp._TLL-A4;Unclassified_Muribaculum_sp._TLL-A4
LJ	CMT	e54efc90ad4cd8f8c6fef7c3e88bb5c0	d30	0.05	Catabacter	Catabacter_hongkongensis	Bacteria;Firmicutes;Clostridia;Clostridiales;Catabacteriaceae;Catabacter;Catabacter_hongkongensis;Unclassified_Catabacter_hongkongensis
LJ	CMT	5d1398a624e7c6873903f4d9855cf3e6	d8	0.2	Duncaniella	Duncaniella_sp._B8	Bacteria;Bacteroidetes;Bacteroidia;Bacteroidales;Muribaculaceae;Duncaniella;Duncaniella_sp._B8;Unclassified_Duncaniella_sp._B8
LJ	CMT	cbe3e756b511491bdd0a3a46618fd7a7	d8	0.2	Vibrio	Vibrio_cholerae	Bacteria;Proteobacteria;Gammaproteobacteria;Vibrionales;Vibrionaceae;Vibrio;Vibrio_cholerae;Unclassified_Vibrio_cholerae
LJ	ABX3CMT	cbe3e756b511491bdd0a3a46618fd7a7	d10	0.2	Vibrio	Vibrio_cholerae	Bacteria;Proteobacteria;Gammaproteobacteria;Vibrionales;Vibrionaceae;Vibrio;Vibrio_cholerae;Unclassified_Vibrio_cholerae
LJ	CMT	826f3ae5bde1176cd4461c96f7a71f5f	d30	0.1	Escherichia	Escherichia_coli	Bacteria;Proteobacteria;Gammaproteobacteria;Enterobacterales;Enterobacteriaceae;Escherichia;Escherichia_coli;Escherichia_coli_O18:H1
LJ	ABX3CMT	826f3ae5bde1176cd4461c96f7a71f5f	d8	0.05	Escherichia	Escherichia_coli	Bacteria;Proteobacteria;Gammaproteobacteria;Enterobacterales;Enterobacteriaceae;Escherichia;Escherichia_coli;Escherichia_coli_O18:H1
LJ	CMT	fd112a4ab602969b1c8d35bab7c9432a	d5	0.15	Enterorhabdus	Enterorhabdus_caecimuris	Bacteria;Actinobacteria;Coriobacteriia;Eggerthellales;Eggerthellaceae;Enterorhabdus;Enterorhabdus_caecimuris;Enterorhabdus_caecimuris_B7
LJ	CMT	f52d23b958f79c47c64322a1864b36af	d8	0.6	Muribaculum	Muribaculum_sp._H5	Bacteria;Bacteroidetes;Bacteroidia;Bacteroidales;Muribaculaceae;Muribaculum;Muribaculum_sp._H5;Unclassified_Muribaculum_sp._H5
LJ	CMT	cf0177a5c3ef13213048290c1042bd82	d8	0.6	Adlercreutzia	Adlercreutzia_equolifaciens	Bacteria;Actinobacteria;Coriobacteriia;Eggerthellales;Eggerthellaceae;Adlercreutzia;Adlercreutzia_equolifaciens;Adlercreutzia_equolifaciens_DSM_19450
LJ	CMT	928eb702e22fbda7c7ae63a5da6cf59f	d10	0.47368421052631576	Muribaculum	Muribaculum_sp._H5	Bacteria;Bacteroidetes;Bacteroidia;Bacteroidales;Muribaculaceae;Muribaculum;Muribaculum_sp._H5;Unclassified_Muribaculum_sp._H5
LJ	CMT	f6162d05338d93bfd337be5b185f0e8a	d8	0.05	Muribaculum	Muribaculum_sp._H5	Bacteria;Bacteroidetes;Bacteroidia;Bacteroidales;Muribaculaceae;Muribaculum;Muribaculum_sp._H5;Unclassified_Muribaculum_sp._H5
LJ	CMT	a9be682f5b3aa6ec8226ee06157db5ed	d8	0.6	Muribaculum	Muribaculum_sp._H5	Bacteria;Bacteroidetes;Bacteroidia;Bacteroidales;Muribaculaceae;Muribaculum;Muribaculum_sp._H5;Unclassified_Muribaculum_sp._H5
LJ	CMT	b8d936e4343dd52135b7a26bc6b19670	d8	0.1	Muribaculum	Muribaculum_sp._TLL-A4	Bacteria;Bacteroidetes;Bacteroidia;Bacteroidales;Muribaculaceae;Muribaculum;Muribaculum_sp._TLL-A4;Unclassified_Muribaculum_sp._TLL-A4
LJ	CMT	04e5a9e85c6c29b52d3d89dcddc2f7cf	d8	0.05	Muribaculum	Muribaculum_intestinale	Bacteria;Bacteroidetes;Bacteroidia;Bacteroidales;Muribaculaceae;Muribaculum;Muribaculum_intestinale;Unclassified_Muribaculum_intestinale
LJ	CMT	6ec097aa52ff1e166a810118faf80619	d10	0.15789473684210525	Alloprevotella	Alloprevotella_rava	Bacteria;Bacteroidetes;Bacteroidia;Bacteroidales;Prevotellaceae;Alloprevotella;Alloprevotella_rava;Alloprevotella_rava_F0323
LJ	CMT	82dc8983c668e893cd0884f7aeb685c1	d10	0.21052631578947367	Duncaniella	Duncaniella_sp._B8	Bacteria;Bacteroidetes;Bacteroidia;Bacteroidales;Muribaculaceae;Duncaniella;Duncaniella_sp._B8;Unclassified_Duncaniella_sp._B8
LJ	CMT	e1aa5e972df006a487998cd07723627c	d8	0.15	Muribaculum	Muribaculum_sp._H5	Bacteria;Bacteroidetes;Bacteroidia;Bacteroidales;Muribaculaceae;Muribaculum;Muribaculum_sp._H5;Unclassified_Muribaculum_sp._H5
LJ	CMT	08b3c08e288890872ac3632c45c06d56	d8	0.05	Muribaculum	Muribaculum_intestinale	Bacteria;Bacteroidetes;Bacteroidia;Bacteroidales;Muribaculaceae;Muribaculum;Muribaculum_intestinale;Unclassified_Muribaculum_intestinale
LJ	CMT	e3f87ee93d30087b4d6273447c370ab5	d10	0.6842105263157895	Unknown_genus	Muribaculaceae_bacterium_DSM_108610	Bacteria;Bacteroidetes;Bacteroidia;Bacteroidales;Muribaculaceae;Unknown_genus;Muribaculaceae_bacterium_DSM_108610;Unclassified_Muribaculaceae_bacterium_DSM_108610
LJ	CMT	9c0ec7e2267a05127a449bf23b10a24c	d8	0.1	Muribaculum	Muribaculum_sp._H5	Bacteria;Bacteroidetes;Bacteroidia;Bacteroidales;Muribaculaceae;Muribaculum;Muribaculum_sp._H5;Unclassified_Muribaculum_sp._H5
LJ	ABX3CMT	6f6f118e9c0b01095c34153146bd5700	d60	0.05	Christensenella	Christensenella_minuta	Bacteria;Firmicutes;Clostridia;Clostridiales;Christensenellaceae;Christensenella;Christensenella_minuta;Unclassified_Christensenella_minuta
LJ	CMT	2328b4e28093b4768b4c83a67e2f41fe	d10	0.15789473684210525	Muribaculum	Muribaculum_sp._H5	Bacteria;Bacteroidetes;Bacteroidia;Bacteroidales;Muribaculaceae;Muribaculum;Muribaculum_sp._H5;Unclassified_Muribaculum_sp._H5
LJ	CMT	b7fe15c96a0c901052c37c1aab0f3c71	d30	0.05	Unknown_genus	Bacteroidales_bacterium_CF	Bacteria;Bacteroidetes;Bacteroidia;Bacteroidales;Unknown_family;Unknown_genus;Bacteroidales_bacterium_CF;Unclassified_Bacteroidales_bacterium_CF
LJ	ABX3CMT	3eecd33133410736efb9564e5dffc59a	d60	0.1	Pseudomonas	Pseudomonas_chlororaphis	Bacteria;Proteobacteria;Gammaproteobacteria;Pseudomonadales;Pseudomonadaceae;Pseudomonas;Pseudomonas_chlororaphis;Unclassified_Pseudomonas_chlororaphis
LJ	CMT	e732b555ac769530be6b2a4e7923be66	d10	0.15789473684210525	Muribaculum	Muribaculum_sp._H5	Bacteria;Bacteroidetes;Bacteroidia;Bacteroidales;Muribaculaceae;Muribaculum;Muribaculum_sp._H5;Unclassified_Muribaculum_sp._H5
LJ	CMT	7f6ea0d0657d16da0045e49765550c4e	d8	0.05	Muribaculum	Muribaculum_sp._H5	Bacteria;Bacteroidetes;Bacteroidia;Bacteroidales;Muribaculaceae;Muribaculum;Muribaculum_sp._H5;Unclassified_Muribaculum_sp._H5
LJ	ABX3CMT	d1165b839102c1930bd39bf95344edd0	d10	0.15	Lachnoclostridium	[Clostridium]_bolteae	Bacteria;Firmicutes;Clostridia;Clostridiales;Lachnospiraceae;Lachnoclostridium;[Clostridium]_bolteae;Unclassified_[Clostridium]_bolteae
LJ	CMT	0c62e5b1c7a995a5d384e631bd9c6b6d	d10	0.10526315789473684	Muribaculum	Muribaculum_sp._H5	Bacteria;Bacteroidetes;Bacteroidia;Bacteroidales;Muribaculaceae;Muribaculum;Muribaculum_sp._H5;Unclassified_Muribaculum_sp._H5
LJ	ABX3CMT	2c6c888e30c0919ea047179c8985a3e8	d60	0.4	Eubacterium	Eubacterium_plexicaudatum	Bacteria;Firmicutes;Clostridia;Clostridiales;Eubacteriaceae;Eubacterium;Eubacterium_plexicaudatum;Eubacterium_plexicaudatum_ASF492
LJ	ABX3CMT	15bf49b9fe195924de12c1004889a698	d10	0.05	Clostridium	Clostridium_phoceensis	Bacteria;Firmicutes;Clostridia;Clostridiales;Clostridiaceae;Clostridium;Clostridium_phoceensis;Unclassified_Clostridium_phoceensis
LJ	CMT	63889eef3008f5e23ea99ae7618d41a1	d10	0.21052631578947367	Alloprevotella	Alloprevotella_sp._E39	Bacteria;Bacteroidetes;Bacteroidia;Bacteroidales;Prevotellaceae;Alloprevotella;Alloprevotella_sp._E39;Unclassified_Alloprevotella_sp._E39
LJ	CMT	8a47c46aca220c3365453035b87fa184	d30	0.5	Enterorhabdus	Enterorhabdus_caecimuris	Bacteria;Actinobacteria;Coriobacteriia;Eggerthellales;Eggerthellaceae;Enterorhabdus;Enterorhabdus_caecimuris;Enterorhabdus_caecimuris_B7
LJ	CMT	d88fbff92144534a05f9ad431ca94dab	d10	0.15789473684210525	Muribaculum	Muribaculum_sp._TLL-A4	Bacteria;Bacteroidetes;Bacteroidia;Bacteroidales;Muribaculaceae;Muribaculum;Muribaculum_sp._TLL-A4;Unclassified_Muribaculum_sp._TLL-A4
LJ	ABX3CMT	b50ba16f20cd90b3c79957c37a6f57d0	d10	0.05	Flintibacter	Flintibacter_sp._KGMB00164	Bacteria;Firmicutes;Clostridia;Clostridiales;Unknown_family;Flintibacter;Flintibacter_sp._KGMB00164;Unclassified_Flintibacter_sp._KGMB00164
LJ	CMT	b416e248da24f08e2075cb2241336d97	d10	0.05263157894736842	Muribaculum	Muribaculum_sp._H5	Bacteria;Bacteroidetes;Bacteroidia;Bacteroidales;Muribaculaceae;Muribaculum;Muribaculum_sp._H5;Unclassified_Muribaculum_sp._H5
LJ	CMT	2609c82972d02a664235bd95f3779b9a	d60	0.1	Muribaculum	Muribaculum_sp._H5	Bacteria;Bacteroidetes;Bacteroidia;Bacteroidales;Muribaculaceae;Muribaculum;Muribaculum_sp._H5;Unclassified_Muribaculum_sp._H5
LJ	ABX3CMT	ca1b8fc3f84df6e27a4274a7ec6d657f	d60	0.3	Hungatella	Hungatella_hathewayi	Bacteria;Firmicutes;Clostridia;Clostridiales;Clostridiaceae;Hungatella;Hungatella_hathewayi;Hungatella_hathewayi_WAL-18680
LJ	CMT	0c6e691ab2414b2682fd49ac6e364258	d8	0.05	Muribaculum	Muribaculum_sp._H5	Bacteria;Bacteroidetes;Bacteroidia;Bacteroidales;Muribaculaceae;Muribaculum;Muribaculum_sp._H5;Unclassified_Muribaculum_sp._H5
LJ	CMT	334f75fad0f5d6f5eb324e732499a729	d8	0.1	Enterorhabdus	Enterorhabdus_caecimuris	Bacteria;Actinobacteria;Coriobacteriia;Eggerthellales;Eggerthellaceae;Enterorhabdus;Enterorhabdus_caecimuris;Enterorhabdus_caecimuris_B7
LJ	CMT	60d134a0c69846eb991e16368a55f7cf	d30	0.05	Muribaculum	Muribaculum_sp._TLL-A4	Bacteria;Bacteroidetes;Bacteroidia;Bacteroidales;Muribaculaceae;Muribaculum;Muribaculum_sp._TLL-A4;Unclassified_Muribaculum_sp._TLL-A4
LJ	CMT	b1b848fc125991bc2f04edf27701eb21	d8	0.05	Enterorhabdus	Enterorhabdus_caecimuris	Bacteria;Actinobacteria;Coriobacteriia;Eggerthellales;Eggerthellaceae;Enterorhabdus;Enterorhabdus_caecimuris;Enterorhabdus_caecimuris_B7
LJ	CMT	31b56419fc4c12cc14295489b8f04f4a	d10	0.05263157894736842	Lactobacillus	Lactobacillus_murinus	Bacteria;Firmicutes;Bacilli;Lactobacillales;Lactobacillaceae;Lactobacillus;Lactobacillus_murinus;Unclassified_Lactobacillus_murinus
LJ	ABX3CMT	31b56419fc4c12cc14295489b8f04f4a	d8	0.3	Lactobacillus	Lactobacillus_murinus	Bacteria;Firmicutes;Bacilli;Lactobacillales;Lactobacillaceae;Lactobacillus;Lactobacillus_murinus;Unclassified_Lactobacillus_murinus
LJ	CMT	bec6d34e5dd28ec30e88233b4da07186	d8	0.05	Escherichia	Escherichia_coli	Bacteria;Proteobacteria;Gammaproteobacteria;Enterobacterales;Enterobacteriaceae;Escherichia;Escherichia_coli;Escherichia_coli_O18:H1
LJ	ABX3CMT	bec6d34e5dd28ec30e88233b4da07186	d30	0.25	Escherichia	Escherichia_coli	Bacteria;Proteobacteria;Gammaproteobacteria;Enterobacterales;Enterobacteriaceae;Escherichia;Escherichia_coli;Escherichia_coli_O18:H1
LJ	CMT	b17db6a14603a2968b3debae85a39f30	d5	0.15	Clostridium	Clostridium_formicaceticum	Bacteria;Firmicutes;Clostridia;Clostridiales;Clostridiaceae;Clostridium;Clostridium_formicaceticum;Unclassified_Clostridium_formicaceticum
LJ	ABX3CMT	b17db6a14603a2968b3debae85a39f30	d10	0.05	Clostridium	Clostridium_formicaceticum	Bacteria;Firmicutes;Clostridia;Clostridiales;Clostridiaceae;Clostridium;Clostridium_formicaceticum;Unclassified_Clostridium_formicaceticum
LJ	CMT	f2aa33dbdb876317d080f8a0bc6d6e7f	d10	0.10526315789473684	Hungateiclostridium	Hungateiclostridium_saccincola	Bacteria;Firmicutes;Clostridia;Clostridiales;Hungateiclostridiaceae;Hungateiclostridium;Hungateiclostridium_saccincola;Unclassified_Hungateiclostridium_saccincola
LJ	ABX3CMT	51bd90cad145e550b33551f2cf865cc9	d60	0.2	Unknown_genus	Erysipelotrichaceae_bacterium_I46	Bacteria;Firmicutes;Erysipelotrichia;Erysipelotrichales;Erysipelotrichaceae;Unknown_genus;Erysipelotrichaceae_bacterium_I46;Unclassified_Erysipelotrichaceae_bacterium_I46
LJ	ABX3CMT	8301e2ae4b49b60634b25c851c46333d	d60	0.15	Pseudomonas	Pseudomonas_chlororaphis	Bacteria;Proteobacteria;Gammaproteobacteria;Pseudomonadales;Pseudomonadaceae;Pseudomonas;Pseudomonas_chlororaphis;Unclassified_Pseudomonas_chlororaphis
LJ	CMT	0df9b6b391050c8b4978b868562af071	d60	0.1	Muribaculum	Muribaculum_sp._H5	Bacteria;Bacteroidetes;Bacteroidia;Bacteroidales;Muribaculaceae;Muribaculum;Muribaculum_sp._H5;Unclassified_Muribaculum_sp._H5
LJ	CMT	b2329b2760cac10bbf7662612690c5ab	d10	0.10526315789473684	Muribaculum	Muribaculum_sp._H5	Bacteria;Bacteroidetes;Bacteroidia;Bacteroidales;Muribaculaceae;Muribaculum;Muribaculum_sp._H5;Unclassified_Muribaculum_sp._H5
LJ	CMT	a6970b772ac1efe0614a9d602272d1f7	d5	0.05	Enterorhabdus	Enterorhabdus_caecimuris	Bacteria;Actinobacteria;Coriobacteriia;Eggerthellales;Eggerthellaceae;Enterorhabdus;Enterorhabdus_caecimuris;Enterorhabdus_caecimuris_B7
LJ	CMT	4f3b4d52f803828f412997a001589b18	d10	0.8421052631578947	Muribaculum	Muribaculum_sp._H5	Bacteria;Bacteroidetes;Bacteroidia;Bacteroidales;Muribaculaceae;Muribaculum;Muribaculum_sp._H5;Unclassified_Muribaculum_sp._H5
LJ	CMT	7d9f59d3d1a73611a17f93e7460ce788	d8	0.1	Muribaculum	Muribaculum_sp._H5	Bacteria;Bacteroidetes;Bacteroidia;Bacteroidales;Muribaculaceae;Muribaculum;Muribaculum_sp._H5;Unclassified_Muribaculum_sp._H5
LJ	CMT	e8e339f418d591c357ba556f5f7fbd94	d8	0.2	Muribaculum	Muribaculum_sp._TLL-A4	Bacteria;Bacteroidetes;Bacteroidia;Bacteroidales;Muribaculaceae;Muribaculum;Muribaculum_sp._TLL-A4;Unclassified_Muribaculum_sp._TLL-A4
LJ	CMT	e16f200391c799f22a4a95115d17c020	d10	0.5789473684210527	Unknown_genus	Muribaculaceae_bacterium_DSM_108610	Bacteria;Bacteroidetes;Bacteroidia;Bacteroidales;Muribaculaceae;Unknown_genus;Muribaculaceae_bacterium_DSM_108610;Unclassified_Muribaculaceae_bacterium_DSM_108610
LJ	CMT	8cf9388d7026337b8192b1419667a3b4	d10	0.3684210526315789	Muribaculum	Muribaculum_intestinale	Bacteria;Bacteroidetes;Bacteroidia;Bacteroidales;Muribaculaceae;Muribaculum;Muribaculum_intestinale;Unclassified_Muribaculum_intestinale
LJ	CMT	d8419efdfed979cbe331c15a2d0c9c14	d8	0.3	Adlercreutzia	Adlercreutzia_equolifaciens	Bacteria;Actinobacteria;Coriobacteriia;Eggerthellales;Eggerthellaceae;Adlercreutzia;Adlercreutzia_equolifaciens;Adlercreutzia_equolifaciens_DSM_19450
LJ	CMT	aacde4bb6a3116e4b1521e28c86ee16e	d5	0.05	Adlercreutzia	Adlercreutzia_equolifaciens	Bacteria;Actinobacteria;Coriobacteriia;Eggerthellales;Eggerthellaceae;Adlercreutzia;Adlercreutzia_equolifaciens;Adlercreutzia_equolifaciens_DSM_19450
LJ	CMT	3bf23242dceea5845b7995220205f768	d8	0.05	Enterorhabdus	Enterorhabdus_caecimuris	Bacteria;Actinobacteria;Coriobacteriia;Eggerthellales;Eggerthellaceae;Enterorhabdus;Enterorhabdus_caecimuris;Enterorhabdus_caecimuris_B7
LJ	CMT	9818116c90eb47e641c59586154ede63	d8	0.2	Muribaculum	Muribaculum_sp._TLL-A4	Bacteria;Bacteroidetes;Bacteroidia;Bacteroidales;Muribaculaceae;Muribaculum;Muribaculum_sp._TLL-A4;Unclassified_Muribaculum_sp._TLL-A4
LJ	CMT	1b9d978ed21d8f5486cc01dd91f9d7f0	d10	0.10526315789473684	Muribaculum	Muribaculum_sp._TLL-A4	Bacteria;Bacteroidetes;Bacteroidia;Bacteroidales;Muribaculaceae;Muribaculum;Muribaculum_sp._TLL-A4;Unclassified_Muribaculum_sp._TLL-A4
LJ	CMT	666475d8be67f2e97835b84a5abfa883	d8	0.1	Enterorhabdus	Enterorhabdus_caecimuris	Bacteria;Actinobacteria;Coriobacteriia;Eggerthellales;Eggerthellaceae;Enterorhabdus;Enterorhabdus_caecimuris;Enterorhabdus_caecimuris_B7
LJ	CMT	654d1c389756188597906bf3f17a6381	d10	0.05263157894736842	Muribaculum	Muribaculum_sp._H5	Bacteria;Bacteroidetes;Bacteroidia;Bacteroidales;Muribaculaceae;Muribaculum;Muribaculum_sp._H5;Unclassified_Muribaculum_sp._H5
LJ	ABX3CMT	7836398a43324b9e540eb4fd243717ea	d60	0.3	Hungatella	Hungatella_hathewayi	Bacteria;Firmicutes;Clostridia;Clostridiales;Clostridiaceae;Hungatella;Hungatella_hathewayi;Hungatella_hathewayi_WAL-18680
LJ	CMT	ff61f31990b23b6355fcbb823b7b6b78	d30	0.1	Adlercreutzia	Adlercreutzia_equolifaciens	Bacteria;Actinobacteria;Coriobacteriia;Eggerthellales;Eggerthellaceae;Adlercreutzia;Adlercreutzia_equolifaciens;Adlercreutzia_equolifaciens_DSM_19450
LJ	CMT	c790f2cb6f276f052c3ece56104ab4d2	d8	0.05	Muribaculum	Muribaculum_intestinale	Bacteria;Bacteroidetes;Bacteroidia;Bacteroidales;Muribaculaceae;Muribaculum;Muribaculum_intestinale;Unclassified_Muribaculum_intestinale
LJ	CMT	c313d4ee3f4442b24ba523d5dabc76f5	d8	0.05	Muribaculum	Muribaculum_intestinale	Bacteria;Bacteroidetes;Bacteroidia;Bacteroidales;Muribaculaceae;Muribaculum;Muribaculum_intestinale;Unclassified_Muribaculum_intestinale
LJ	CMT	89fcdc9895176d163232ee9a2a65f54e	d10	0.15789473684210525	Muribaculum	Muribaculum_sp._H5	Bacteria;Bacteroidetes;Bacteroidia;Bacteroidales;Muribaculaceae;Muribaculum;Muribaculum_sp._H5;Unclassified_Muribaculum_sp._H5
LJ	ABX3CMT	1246902b5958e680c4f0c056f062495e	d10	0.05	Flintibacter	Flintibacter_sp._KGMB00164	Bacteria;Firmicutes;Clostridia;Clostridiales;Unknown_family;Flintibacter;Flintibacter_sp._KGMB00164;Unclassified_Flintibacter_sp._KGMB00164
LJ	ABX3CMT	e0b608b977a9a7b0642976bf679f77ca	d10	0.1	Lachnoclostridium	[Clostridium]_bolteae	Bacteria;Firmicutes;Clostridia;Clostridiales;Lachnospiraceae;Lachnoclostridium;[Clostridium]_bolteae;Unclassified_[Clostridium]_bolteae
LJ	CMT	adb3a4dae72e15fc2d6cb588b5b15d3d	d10	0.42105263157894735	Muribaculum	Muribaculum_sp._TLL-A4	Bacteria;Bacteroidetes;Bacteroidia;Bacteroidales;Muribaculaceae;Muribaculum;Muribaculum_sp._TLL-A4;Unclassified_Muribaculum_sp._TLL-A4
LJ	CMT	b1e6f90dd7bd2372223379f95299a43e	d30	0.15	Lachnoclostridium	Lachnoclostridium_sp._YL32	Bacteria;Firmicutes;Clostridia;Clostridiales;Lachnospiraceae;Lachnoclostridium;Lachnoclostridium_sp._YL32;Unclassified_Lachnoclostridium_sp._YL32
LJ	ABX3CMT	b1e6f90dd7bd2372223379f95299a43e	d60	0.05	Lachnoclostridium	Lachnoclostridium_sp._YL32	Bacteria;Firmicutes;Clostridia;Clostridiales;Lachnospiraceae;Lachnoclostridium;Lachnoclostridium_sp._YL32;Unclassified_Lachnoclostridium_sp._YL32
LJ	ABX3CMT	520d2895e513375bceb0c75cb84d5834	d60	0.05	Christensenella	Christensenella_minuta	Bacteria;Firmicutes;Clostridia;Clostridiales;Christensenellaceae;Christensenella;Christensenella_minuta;Unclassified_Christensenella_minuta
LJ	CMT	44ead72300c23213de7c8661c37f5a3f	d10	0.10526315789473684	Muribaculum	Muribaculum_sp._H5	Bacteria;Bacteroidetes;Bacteroidia;Bacteroidales;Muribaculaceae;Muribaculum;Muribaculum_sp._H5;Unclassified_Muribaculum_sp._H5
LJ	CMT	9548a0898bec9f1bbce2226491c77f25	d8	0.05	Bacillus	Bacillus_subtilis	Bacteria;Firmicutes;Bacilli;Bacillales;Bacillaceae;Bacillus;Bacillus_subtilis;Unclassified_Bacillus_subtilis
LJ	CMT	5e2232d1e82f710738eacc37b457959c	d10	0.42105263157894735	Muribaculum	Muribaculum_intestinale	Bacteria;Bacteroidetes;Bacteroidia;Bacteroidales;Muribaculaceae;Muribaculum;Muribaculum_intestinale;Unclassified_Muribaculum_intestinale
LJ	CMT	b3d6a07ce3b55812b6bd300f0543831e	d10	0.15789473684210525	Muribaculum	Muribaculum_sp._H5	Bacteria;Bacteroidetes;Bacteroidia;Bacteroidales;Muribaculaceae;Muribaculum;Muribaculum_sp._H5;Unclassified_Muribaculum_sp._H5
LJ	CMT	8ca079acc2cf0bcb461d73df3a450702	d10	0.3157894736842105	Muribaculum	Muribaculum_sp._TLL-A4	Bacteria;Bacteroidetes;Bacteroidia;Bacteroidales;Muribaculaceae;Muribaculum;Muribaculum_sp._TLL-A4;Unclassified_Muribaculum_sp._TLL-A4
LJ	CMT	e62655518fcc316b386e1d6d95cbd66d	d10	1.0	Muribaculum	Muribaculum_sp._TLL-A4	Bacteria;Bacteroidetes;Bacteroidia;Bacteroidales;Muribaculaceae;Muribaculum;Muribaculum_sp._TLL-A4;Unclassified_Muribaculum_sp._TLL-A4
LJ	CMT	8f20e40705454fcf236f7ead98278217	d10	0.2631578947368421	Alloprevotella	Alloprevotella_rava	Bacteria;Bacteroidetes;Bacteroidia;Bacteroidales;Prevotellaceae;Alloprevotella;Alloprevotella_rava;Alloprevotella_rava_F0323
LJ	CMT	5f96242c7706ea8358d5ca0106264cd8	d30	0.15	Muribaculum	Muribaculum_intestinale	Bacteria;Bacteroidetes;Bacteroidia;Bacteroidales;Muribaculaceae;Muribaculum;Muribaculum_intestinale;Unclassified_Muribaculum_intestinale
LJ	CMT	1fdae03b76b3fa3a30f7a8b223b50954	d8	0.1	Muribaculum	Muribaculum_sp._H5	Bacteria;Bacteroidetes;Bacteroidia;Bacteroidales;Muribaculaceae;Muribaculum;Muribaculum_sp._H5;Unclassified_Muribaculum_sp._H5
LJ	CMT	55c8ca4eb450595ae33157dd211d1c39	d30	0.05	Millionella	Millionella_massiliensis	Bacteria;Bacteroidetes;Bacteroidia;Bacteroidales;Rikenellaceae;Millionella;Millionella_massiliensis;Unclassified_Millionella_massiliensis
LJ	CMT	7fc81cd2a9c25f19823bd291c8cc7ed0	d10	0.05263157894736842	Enterorhabdus	Enterorhabdus_caecimuris	Bacteria;Actinobacteria;Coriobacteriia;Eggerthellales;Eggerthellaceae;Enterorhabdus;Enterorhabdus_caecimuris;Enterorhabdus_caecimuris_B7
LJ	CMT	bb106fdccd054a785d5a8b6dbb3123ed	d5	0.2	Adlercreutzia	Adlercreutzia_equolifaciens	Bacteria;Actinobacteria;Coriobacteriia;Eggerthellales;Eggerthellaceae;Adlercreutzia;Adlercreutzia_equolifaciens;Adlercreutzia_equolifaciens_DSM_19450
LJ	ABX3CMT	bb106fdccd054a785d5a8b6dbb3123ed	d10	0.25	Adlercreutzia	Adlercreutzia_equolifaciens	Bacteria;Actinobacteria;Coriobacteriia;Eggerthellales;Eggerthellaceae;Adlercreutzia;Adlercreutzia_equolifaciens;Adlercreutzia_equolifaciens_DSM_19450
LJ	CMT	6a90efd157f42ffefbb52ae6e40e88c9	d8	0.1	Lactobacillus	Lactobacillus_reuteri	Bacteria;Firmicutes;Bacilli;Lactobacillales;Lactobacillaceae;Lactobacillus;Lactobacillus_reuteri;Unclassified_Lactobacillus_reuteri
LJ	ABX3CMT	6a90efd157f42ffefbb52ae6e40e88c9	d8	0.6	Lactobacillus	Lactobacillus_reuteri	Bacteria;Firmicutes;Bacilli;Lactobacillales;Lactobacillaceae;Lactobacillus;Lactobacillus_reuteri;Unclassified_Lactobacillus_reuteri
LJ	CMT	ecdef3ea354754510af3c1d2e9f97f76	d8	0.1	Escherichia	Escherichia_coli	Bacteria;Proteobacteria;Gammaproteobacteria;Enterobacterales;Enterobacteriaceae;Escherichia;Escherichia_coli;Escherichia_coli_O18:H1
LJ	ABX3CMT	ecdef3ea354754510af3c1d2e9f97f76	d8	0.1	Escherichia	Escherichia_coli	Bacteria;Proteobacteria;Gammaproteobacteria;Enterobacterales;Enterobacteriaceae;Escherichia;Escherichia_coli;Escherichia_coli_O18:H1
LJ	CMT	e431c05183f8b6e0af5cee3966c6b372	d8	0.05	Lactobacillus	Lactobacillus_johnsonii	Bacteria;Firmicutes;Bacilli;Lactobacillales;Lactobacillaceae;Lactobacillus;Lactobacillus_johnsonii;Lactobacillus_johnsonii_N6.2
LJ	CMT	f5251cc15919e3e7e6f022713fad4b0e	d10	0.21052631578947367	Muribaculum	Muribaculum_intestinale	Bacteria;Bacteroidetes;Bacteroidia;Bacteroidales;Muribaculaceae;Muribaculum;Muribaculum_intestinale;Unclassified_Muribaculum_intestinale
LJ	ABX3CMT	41a47d168189f046be1250ee135219e0	d30	0.05	Dysosmobacter	Dysosmobacter_welbionis	Bacteria;Firmicutes;Clostridia;Clostridiales;Oscillospiraceae;Dysosmobacter;Dysosmobacter_welbionis;Unclassified_Dysosmobacter_welbionis
LJ	ABX3CMT	6378f0b2c8a278013460386d3e48cc7c	d10	0.05	Aminipila	Aminipila_sp._JN-18	Bacteria;Firmicutes;Clostridia;Clostridiales;Clostridiales_Family_XIII._Incertae_Sedis;Aminipila;Aminipila_sp._JN-18;Unclassified_Aminipila_sp._JN-18
LJ	CMT	845a8bfca94890237d8efeb625dabde9	d10	0.05263157894736842	Muribaculum	Muribaculum_sp._H5	Bacteria;Bacteroidetes;Bacteroidia;Bacteroidales;Muribaculaceae;Muribaculum;Muribaculum_sp._H5;Unclassified_Muribaculum_sp._H5
LJ	CMT	fe42fd46489f477d78466f28067260b6	d8	0.05	Escherichia	Escherichia_coli	Bacteria;Proteobacteria;Gammaproteobacteria;Enterobacterales;Enterobacteriaceae;Escherichia;Escherichia_coli;Unclassified_Escherichia_coli
LJ	CMT	f8df26262dad0b1577642f4925753e82	d10	0.2631578947368421	Muribaculum	Muribaculum_sp._H5	Bacteria;Bacteroidetes;Bacteroidia;Bacteroidales;Muribaculaceae;Muribaculum;Muribaculum_sp._H5;Unclassified_Muribaculum_sp._H5
LJ	CMT	ebfb48499fda0d85cc0304f3315bd5d9	d8	0.5	Muribaculum	Muribaculum_sp._H5	Bacteria;Bacteroidetes;Bacteroidia;Bacteroidales;Muribaculaceae;Muribaculum;Muribaculum_sp._H5;Unclassified_Muribaculum_sp._H5
LJ	ABX3CMT	a51ab28dd7d2ca4ca20264c7954e0b36	d60	0.1	Pseudomonas	Pseudomonas_chlororaphis	Bacteria;Proteobacteria;Gammaproteobacteria;Pseudomonadales;Pseudomonadaceae;Pseudomonas;Pseudomonas_chlororaphis;Unclassified_Pseudomonas_chlororaphis
LJ	CMT	3458aa67a75b183ef52263c737d023eb	d10	0.15789473684210525	Muribaculum	Muribaculum_sp._H5	Bacteria;Bacteroidetes;Bacteroidia;Bacteroidales;Muribaculaceae;Muribaculum;Muribaculum_sp._H5;Unclassified_Muribaculum_sp._H5
LJ	CMT	daa30488f285ae90da09b1d7f2a7b3ec	d60	0.1	Eubacterium	Eubacterium_plexicaudatum	Bacteria;Firmicutes;Clostridia;Clostridiales;Eubacteriaceae;Eubacterium;Eubacterium_plexicaudatum;Eubacterium_plexicaudatum_ASF492
LJ	ABX3CMT	daa30488f285ae90da09b1d7f2a7b3ec	d60	0.9	Eubacterium	Eubacterium_plexicaudatum	Bacteria;Firmicutes;Clostridia;Clostridiales;Eubacteriaceae;Eubacterium;Eubacterium_plexicaudatum;Eubacterium_plexicaudatum_ASF492
LJ	CMT	202a0b45c24bd3668eab1ecf6f16367a	d30	0.05	Muribaculum	Muribaculum_sp._H5	Bacteria;Bacteroidetes;Bacteroidia;Bacteroidales;Muribaculaceae;Muribaculum;Muribaculum_sp._H5;Unclassified_Muribaculum_sp._H5
LJ	CMT	fd9b25f01c9cc8e2daa86942800f9ac2	d10	0.05263157894736842	Alloprevotella	Alloprevotella_rava	Bacteria;Bacteroidetes;Bacteroidia;Bacteroidales;Prevotellaceae;Alloprevotella;Alloprevotella_rava;Alloprevotella_rava_F0323
LJ	CMT	fc3e7fbd4f01dfc3c344f8346a60c9f5	d8	0.05	Muribaculum	Muribaculum_sp._H5	Bacteria;Bacteroidetes;Bacteroidia;Bacteroidales;Muribaculaceae;Muribaculum;Muribaculum_sp._H5;Unclassified_Muribaculum_sp._H5
LJ	CMT	729e4952daa37c68af2f177b005d7228	d10	0.05263157894736842	Muribaculum	Muribaculum_sp._TLL-A4	Bacteria;Bacteroidetes;Bacteroidia;Bacteroidales;Muribaculaceae;Muribaculum;Muribaculum_sp._TLL-A4;Unclassified_Muribaculum_sp._TLL-A4
LJ	CMT	8b317e632ce12e33656c48ba8b924156	d10	0.10526315789473684	Muribaculum	Muribaculum_sp._TLL-A4	Bacteria;Bacteroidetes;Bacteroidia;Bacteroidales;Muribaculaceae;Muribaculum;Muribaculum_sp._TLL-A4;Unclassified_Muribaculum_sp._TLL-A4
LJ	CMT	745084a74fec3eff566da32a9ea15a82	d5	0.15	Enterorhabdus	Enterorhabdus_caecimuris	Bacteria;Actinobacteria;Coriobacteriia;Eggerthellales;Eggerthellaceae;Enterorhabdus;Enterorhabdus_caecimuris;Enterorhabdus_caecimuris_B7
LJ	ABX3CMT	2ebcef32e1f6692501dd40ed5a5fff9d	d10	0.1	Lachnoclostridium	[Clostridium]_bolteae	Bacteria;Firmicutes;Clostridia;Clostridiales;Lachnospiraceae;Lachnoclostridium;[Clostridium]_bolteae;Unclassified_[Clostridium]_bolteae
LJ	CMT	e10097b112d1d642ff3a4a244e35813a	d30	0.05	Muribaculum	Muribaculum_intestinale	Bacteria;Bacteroidetes;Bacteroidia;Bacteroidales;Muribaculaceae;Muribaculum;Muribaculum_intestinale;Unclassified_Muribaculum_intestinale
LJ	CMT	c1991ea117a5d15b2df5fcc5b5becaf8	d10	0.10526315789473684	Muribaculum	Muribaculum_intestinale	Bacteria;Bacteroidetes;Bacteroidia;Bacteroidales;Muribaculaceae;Muribaculum;Muribaculum_intestinale;Unclassified_Muribaculum_intestinale
LJ	CMT	189f61a47efcbf99f21716458a9d62f1	d10	0.15789473684210525	Muribaculum	Muribaculum_sp._H5	Bacteria;Bacteroidetes;Bacteroidia;Bacteroidales;Muribaculaceae;Muribaculum;Muribaculum_sp._H5;Unclassified_Muribaculum_sp._H5
LJ	CMT	6304ff4628f7a2b0867cf87e08ff31fc	d8	0.1	Muribaculum	Muribaculum_intestinale	Bacteria;Bacteroidetes;Bacteroidia;Bacteroidales;Muribaculaceae;Muribaculum;Muribaculum_intestinale;Unclassified_Muribaculum_intestinale
LJ	CMT	340c9506eb69cc7713dc952b9fdfe612	d30	0.05	Millionella	Millionella_massiliensis	Bacteria;Bacteroidetes;Bacteroidia;Bacteroidales;Rikenellaceae;Millionella;Millionella_massiliensis;Unclassified_Millionella_massiliensis
LJ	CMT	f98b83e022162e05c4b826fac16a2c9a	d8	0.05	Muribaculum	Muribaculum_intestinale	Bacteria;Bacteroidetes;Bacteroidia;Bacteroidales;Muribaculaceae;Muribaculum;Muribaculum_intestinale;Unclassified_Muribaculum_intestinale
LJ	CMT	24aef7165f4fa4662af39d72307b5af5	d8	0.35	Muribaculum	Muribaculum_intestinale	Bacteria;Bacteroidetes;Bacteroidia;Bacteroidales;Muribaculaceae;Muribaculum;Muribaculum_intestinale;Unclassified_Muribaculum_intestinale
LJ	CMT	649343728a3ea553f2fccfba24561414	d8	0.6	Adlercreutzia	Adlercreutzia_equolifaciens	Bacteria;Actinobacteria;Coriobacteriia;Eggerthellales;Eggerthellaceae;Adlercreutzia;Adlercreutzia_equolifaciens;Adlercreutzia_equolifaciens_DSM_19450
LJ	CMT	fa9186d7e9a50e10904647ac1b32dff2	d30	0.2	Enterorhabdus	Enterorhabdus_caecimuris	Bacteria;Actinobacteria;Coriobacteriia;Eggerthellales;Eggerthellaceae;Enterorhabdus;Enterorhabdus_caecimuris;Enterorhabdus_caecimuris_B7
LJ	CMT	30eb1ede1b9baffe94ce02b6d445d708	d8	0.1	Adlercreutzia	Adlercreutzia_equolifaciens	Bacteria;Actinobacteria;Coriobacteriia;Eggerthellales;Eggerthellaceae;Adlercreutzia;Adlercreutzia_equolifaciens;Adlercreutzia_equolifaciens_DSM_19450
LJ	CMT	def55ef2ec8ab7496869ea509b63469a	d8	0.1	Enterorhabdus	Enterorhabdus_caecimuris	Bacteria;Actinobacteria;Coriobacteriia;Eggerthellales;Eggerthellaceae;Enterorhabdus;Enterorhabdus_caecimuris;Enterorhabdus_caecimuris_B7
LJ	CMT	b1faa61067302710eee93f5e4b7ed4c1	d8	0.15	Enterorhabdus	Enterorhabdus_caecimuris	Bacteria;Actinobacteria;Coriobacteriia;Eggerthellales;Eggerthellaceae;Enterorhabdus;Enterorhabdus_caecimuris;Enterorhabdus_caecimuris_B7
LJ	CMT	aaec2e63c0998005bf3d7703af7244ac	d8	0.15	Muribaculum	Muribaculum_intestinale	Bacteria;Bacteroidetes;Bacteroidia;Bacteroidales;Muribaculaceae;Muribaculum;Muribaculum_intestinale;Unclassified_Muribaculum_intestinale
LJ	CMT	a25a75ab54d12eff48bca8eb2b7e7120	d8	0.1	Muribaculum	Muribaculum_sp._H5	Bacteria;Bacteroidetes;Bacteroidia;Bacteroidales;Muribaculaceae;Muribaculum;Muribaculum_sp._H5;Unclassified_Muribaculum_sp._H5
LJ	CMT	1a76da0802d45f5f74da1a86e19f2bd7	d10	0.5263157894736842	Muribaculum	Muribaculum_sp._TLL-A4	Bacteria;Bacteroidetes;Bacteroidia;Bacteroidales;Muribaculaceae;Muribaculum;Muribaculum_sp._TLL-A4;Unclassified_Muribaculum_sp._TLL-A4
LJ	CMT	199f800b83586d5a30590b83011f2d00	d8	0.05	Lactobacillus	Lactobacillus_johnsonii	Bacteria;Firmicutes;Bacilli;Lactobacillales;Lactobacillaceae;Lactobacillus;Lactobacillus_johnsonii;Lactobacillus_johnsonii_N6.2
LJ	CMT	7c5e74cd4eff9dcb19e5d548019056e4	d8	0.3	Lactobacillus	Lactobacillus_reuteri	Bacteria;Firmicutes;Bacilli;Lactobacillales;Lactobacillaceae;Lactobacillus;Lactobacillus_reuteri;Unclassified_Lactobacillus_reuteri
LJ	ABX3CMT	7c5e74cd4eff9dcb19e5d548019056e4	d8	1.05	Lactobacillus	Lactobacillus_reuteri	Bacteria;Firmicutes;Bacilli;Lactobacillales;Lactobacillaceae;Lactobacillus;Lactobacillus_reuteri;Unclassified_Lactobacillus_reuteri
LJ	CMT	ec997cc92472fa7e95720ca8c7d98f13	d5	0.05	Escherichia	Escherichia_coli	Bacteria;Proteobacteria;Gammaproteobacteria;Enterobacterales;Enterobacteriaceae;Escherichia;Escherichia_coli;Escherichia_coli_O18:H1
LJ	ABX3CMT	ec997cc92472fa7e95720ca8c7d98f13	d8	0.05	Escherichia	Escherichia_coli	Bacteria;Proteobacteria;Gammaproteobacteria;Enterobacterales;Enterobacteriaceae;Escherichia;Escherichia_coli;Escherichia_coli_O18:H1
LJ	CMT	5a27016f96b5fbdb9af1fa8bfc91653c	d5	0.05	Escherichia	Escherichia_coli	Bacteria;Proteobacteria;Gammaproteobacteria;Enterobacterales;Enterobacteriaceae;Escherichia;Escherichia_coli;Escherichia_coli_O18:H1
LJ	ABX3CMT	5a27016f96b5fbdb9af1fa8bfc91653c	d10	0.05	Escherichia	Escherichia_coli	Bacteria;Proteobacteria;Gammaproteobacteria;Enterobacterales;Enterobacteriaceae;Escherichia;Escherichia_coli;Escherichia_coli_O18:H1
LJ	CMT	f7f1c18a7a9e77e7119c83500f43d6e3	d10	0.10526315789473684	Muribaculum	Muribaculum_sp._TLL-A4	Bacteria;Bacteroidetes;Bacteroidia;Bacteroidales;Muribaculaceae;Muribaculum;Muribaculum_sp._TLL-A4;Unclassified_Muribaculum_sp._TLL-A4
LJ	ABX3CMT	2fcc93f7e0a71dd703c85f53f24a9aa4	d10	0.05	Lachnoclostridium	[Clostridium]_bolteae	Bacteria;Firmicutes;Clostridia;Clostridiales;Lachnospiraceae;Lachnoclostridium;[Clostridium]_bolteae;Unclassified_[Clostridium]_bolteae
LJ	ABX3CMT	c398645dd06e36d61e557c0b7975d5f8	d10	0.2	Lachnoclostridium	[Clostridium]_bolteae	Bacteria;Firmicutes;Clostridia;Clostridiales;Lachnospiraceae;Lachnoclostridium;[Clostridium]_bolteae;Unclassified_[Clostridium]_bolteae
LJ	CMT	480706abe643d8fa33ffc41c39a1accf	d30	0.05	Muribaculum	Muribaculum_intestinale	Bacteria;Bacteroidetes;Bacteroidia;Bacteroidales;Muribaculaceae;Muribaculum;Muribaculum_intestinale;Unclassified_Muribaculum_intestinale
LJ	CMT	48d37d541b89aac3966764ffd451a533	d30	0.1	Christensenella	Christensenella_minuta	Bacteria;Firmicutes;Clostridia;Clostridiales;Christensenellaceae;Christensenella;Christensenella_minuta;Unclassified_Christensenella_minuta
LJ	ABX3CMT	3d4c10483421f8a9d2c25084f2da311d	d60	0.2	Pseudomonas	Pseudomonas_chlororaphis	Bacteria;Proteobacteria;Gammaproteobacteria;Pseudomonadales;Pseudomonadaceae;Pseudomonas;Pseudomonas_chlororaphis;Unclassified_Pseudomonas_chlororaphis
LJ	ABX3CMT	80b359fab08ced8945f8e2158aa450b7	d10	0.05	Oscillibacter	Oscillibacter_valericigenes	Bacteria;Firmicutes;Clostridia;Clostridiales;Oscillospiraceae;Oscillibacter;Oscillibacter_valericigenes;Oscillibacter_valericigenes_Sjm18-20
LJ	CMT	55a10d5114dd8ed4d2f2c43598e71b76	d8	0.05	Muribaculum	Muribaculum_intestinale	Bacteria;Bacteroidetes;Bacteroidia;Bacteroidales;Muribaculaceae;Muribaculum;Muribaculum_intestinale;Unclassified_Muribaculum_intestinale
LJ	CMT	d753f0e55976db59cbcf5659ce538b92	d8	0.05	Muribaculum	Muribaculum_sp._TLL-A4	Bacteria;Bacteroidetes;Bacteroidia;Bacteroidales;Muribaculaceae;Muribaculum;Muribaculum_sp._TLL-A4;Unclassified_Muribaculum_sp._TLL-A4
LJ	CMT	18b5789438fb12930104670e5f43e0e8	d10	0.05263157894736842	Hungateiclostridium	Hungateiclostridium_saccincola	Bacteria;Firmicutes;Clostridia;Clostridiales;Hungateiclostridiaceae;Hungateiclostridium;Hungateiclostridium_saccincola;Unclassified_Hungateiclostridium_saccincola
LJ	CMT	0a44b47a9b79ca5c466e2206e806ca5e	d8	0.05	Muribaculum	Muribaculum_sp._H5	Bacteria;Bacteroidetes;Bacteroidia;Bacteroidales;Muribaculaceae;Muribaculum;Muribaculum_sp._H5;Unclassified_Muribaculum_sp._H5
LJ	CMT	87ec833b525da9006f55eb6bbafd4aa5	d10	0.2631578947368421	Muribaculum	Muribaculum_sp._TLL-A4	Bacteria;Bacteroidetes;Bacteroidia;Bacteroidales;Muribaculaceae;Muribaculum;Muribaculum_sp._TLL-A4;Unclassified_Muribaculum_sp._TLL-A4
LJ	CMT	1f47d6dcfb68dcc6633e1470a6fd9a0f	d10	0.2631578947368421	Alloprevotella	Alloprevotella_rava	Bacteria;Bacteroidetes;Bacteroidia;Bacteroidales;Prevotellaceae;Alloprevotella;Alloprevotella_rava;Alloprevotella_rava_F0323
LJ	CMT	c59d68341b536755751684b7c55ded67	d8	0.05	Clostridium	Clostridium_sp._BNL1100	Bacteria;Firmicutes;Clostridia;Clostridiales;Clostridiaceae;Clostridium;Clostridium_sp._BNL1100;Unclassified_Clostridium_sp._BNL1100
LJ	CMT	abd6ee59ce276faadec44fe8063cfff2	d10	0.21052631578947367	Muribaculum	Muribaculum_sp._TLL-A4	Bacteria;Bacteroidetes;Bacteroidia;Bacteroidales;Muribaculaceae;Muribaculum;Muribaculum_sp._TLL-A4;Unclassified_Muribaculum_sp._TLL-A4
LJ	CMT	c1981557781878bc1fad2e3ba0b104ac	d10	0.05263157894736842	Muribaculum	Muribaculum_sp._H5	Bacteria;Bacteroidetes;Bacteroidia;Bacteroidales;Muribaculaceae;Muribaculum;Muribaculum_sp._H5;Unclassified_Muribaculum_sp._H5
LJ	CMT	9b895219c6fe4d9fccb913a8537675cc	d8	0.05	Muribaculum	Muribaculum_sp._H5	Bacteria;Bacteroidetes;Bacteroidia;Bacteroidales;Muribaculaceae;Muribaculum;Muribaculum_sp._H5;Unclassified_Muribaculum_sp._H5
LJ	CMT	9d85a7d4165ca7e0428e426555c327cc	d10	0.15789473684210525	Muribaculum	Muribaculum_sp._H5	Bacteria;Bacteroidetes;Bacteroidia;Bacteroidales;Muribaculaceae;Muribaculum;Muribaculum_sp._H5;Unclassified_Muribaculum_sp._H5
LJ	ABX3CMT	f216f37192745a9489febdca4b8af4ae	d10	0.05	Flintibacter	Flintibacter_sp._KGMB00164	Bacteria;Firmicutes;Clostridia;Clostridiales;Unknown_family;Flintibacter;Flintibacter_sp._KGMB00164;Unclassified_Flintibacter_sp._KGMB00164
LJ	CMT	14cc72e36110b7dd49a2ca21a90070b1	d10	0.21052631578947367	Muribaculum	Muribaculum_sp._TLL-A4	Bacteria;Bacteroidetes;Bacteroidia;Bacteroidales;Muribaculaceae;Muribaculum;Muribaculum_sp._TLL-A4;Unclassified_Muribaculum_sp._TLL-A4
LJ	ABX3CMT	d1a631ee83b79ebe188dac27c8425440	d60	0.05	Dysosmobacter	Dysosmobacter_welbionis	Bacteria;Firmicutes;Clostridia;Clostridiales;Oscillospiraceae;Dysosmobacter;Dysosmobacter_welbionis;Unclassified_Dysosmobacter_welbionis
LJ	CMT	9538d62ceb458520d64039f7f77ac401	d30	0.05	Butyricicoccus	Butyricicoccus_pullicaecorum	Bacteria;Firmicutes;Clostridia;Clostridiales;Clostridiaceae;Butyricicoccus;Butyricicoccus_pullicaecorum;Butyricicoccus_pullicaecorum_1.2
LJ	CMT	3360960659b5e2252eb5fb1fe33bab0d	d10	0.05263157894736842	Millionella	Millionella_massiliensis	Bacteria;Bacteroidetes;Bacteroidia;Bacteroidales;Rikenellaceae;Millionella;Millionella_massiliensis;Unclassified_Millionella_massiliensis
LJ	ABX3CMT	2409d31b6cec35d70d03d8056b56d02d	d60	0.25	Lachnoclostridium	[Clostridium]_bolteae	Bacteria;Firmicutes;Clostridia;Clostridiales;Lachnospiraceae;Lachnoclostridium;[Clostridium]_bolteae;Unclassified_[Clostridium]_bolteae
LJ	CMT	f0b1ff04bf7d978e9dae63babfa5e639	d30	0.05	Lachnoclostridium	Lachnoclostridium_sp._YL32	Bacteria;Firmicutes;Clostridia;Clostridiales;Lachnospiraceae;Lachnoclostridium;Lachnoclostridium_sp._YL32;Unclassified_Lachnoclostridium_sp._YL32
LJ	ABX3CMT	f0b1ff04bf7d978e9dae63babfa5e639	d30	0.1	Lachnoclostridium	Lachnoclostridium_sp._YL32	Bacteria;Firmicutes;Clostridia;Clostridiales;Lachnospiraceae;Lachnoclostridium;Lachnoclostridium_sp._YL32;Unclassified_Lachnoclostridium_sp._YL32
LJ	CMT	9634e2de6dc697e6dfe5985c369e51a1	d8	0.05	Muribaculum	Muribaculum_sp._TLL-A4	Bacteria;Bacteroidetes;Bacteroidia;Bacteroidales;Muribaculaceae;Muribaculum;Muribaculum_sp._TLL-A4;Unclassified_Muribaculum_sp._TLL-A4
LJ	CMT	89d2d0ddfc48a8226a8fae13402fcb33	d10	0.10526315789473684	Muribaculum	Muribaculum_intestinale	Bacteria;Bacteroidetes;Bacteroidia;Bacteroidales;Muribaculaceae;Muribaculum;Muribaculum_intestinale;Unclassified_Muribaculum_intestinale
LJ	CMT	50da47cb7394c5bd665637d1a983a818	d8	0.05	Adlercreutzia	Adlercreutzia_equolifaciens	Bacteria;Actinobacteria;Coriobacteriia;Eggerthellales;Eggerthellaceae;Adlercreutzia;Adlercreutzia_equolifaciens;Adlercreutzia_equolifaciens_DSM_19450
LJ	CMT	530897c0d1dbbcd243e25d680fdecd87	d8	0.1	Adlercreutzia	Adlercreutzia_equolifaciens	Bacteria;Actinobacteria;Coriobacteriia;Eggerthellales;Eggerthellaceae;Adlercreutzia;Adlercreutzia_equolifaciens;Adlercreutzia_equolifaciens_DSM_19450
LJ	CMT	b24ed2158406d4d523db8b3f83c64818	d10	0.05263157894736842	Unknown_genus	Bacteroidales_bacterium_CF	Bacteria;Bacteroidetes;Bacteroidia;Bacteroidales;Unknown_family;Unknown_genus;Bacteroidales_bacterium_CF;Unclassified_Bacteroidales_bacterium_CF
LJ	CMT	18f00182e4f4575905e4d9f95b3a25d6	d5	0.05	Enterorhabdus	Enterorhabdus_caecimuris	Bacteria;Actinobacteria;Coriobacteriia;Eggerthellales;Eggerthellaceae;Enterorhabdus;Enterorhabdus_caecimuris;Enterorhabdus_caecimuris_B7
LJ	CMT	8509e8fe8029d4c78733ed502233fb0e	d5	0.15	Senegalimassilia	Senegalimassilia_anaerobia	Bacteria;Actinobacteria;Coriobacteriia;Coriobacteriales;Coriobacteriaceae;Senegalimassilia;Senegalimassilia_anaerobia;Senegalimassilia_anaerobia_JC110
LJ	CMT	2c7ebcfd5443dd2ece2e849a364a45f4	d8	0.4	Muribaculum	Muribaculum_sp._TLL-A4	Bacteria;Bacteroidetes;Bacteroidia;Bacteroidales;Muribaculaceae;Muribaculum;Muribaculum_sp._TLL-A4;Unclassified_Muribaculum_sp._TLL-A4
LJ	CMT	cbc1ad2446fc633302ed44b141b451f4	d10	0.2631578947368421	Muribaculum	Muribaculum_sp._TLL-A4	Bacteria;Bacteroidetes;Bacteroidia;Bacteroidales;Muribaculaceae;Muribaculum;Muribaculum_sp._TLL-A4;Unclassified_Muribaculum_sp._TLL-A4
LJ	CMT	cbfb7d3c0c1319048615113657eabad5	d8	0.05	Muribaculum	Muribaculum_sp._H5	Bacteria;Bacteroidetes;Bacteroidia;Bacteroidales;Muribaculaceae;Muribaculum;Muribaculum_sp._H5;Unclassified_Muribaculum_sp._H5
LJ	CMT	a324ef4a3790cca20916ed6d634d5965	d8	0.05	Muribaculum	Muribaculum_sp._TLL-A4	Bacteria;Bacteroidetes;Bacteroidia;Bacteroidales;Muribaculaceae;Muribaculum;Muribaculum_sp._TLL-A4;Unclassified_Muribaculum_sp._TLL-A4
LJ	CMT	a31ddd3dad90f2de5d038ca0752d39cf	d8	0.2	Muribaculum	Muribaculum_sp._H5	Bacteria;Bacteroidetes;Bacteroidia;Bacteroidales;Muribaculaceae;Muribaculum;Muribaculum_sp._H5;Unclassified_Muribaculum_sp._H5
LJ	CMT	131480af2ea5ef6aed0a3a8df132bb6b	d8	0.15	Muribaculum	Muribaculum_sp._H5	Bacteria;Bacteroidetes;Bacteroidia;Bacteroidales;Muribaculaceae;Muribaculum;Muribaculum_sp._H5;Unclassified_Muribaculum_sp._H5
LJ	CMT	aea9ab0c41238b943ad3825ee875e970	d8	0.05	Muribaculum	Muribaculum_sp._TLL-A4	Bacteria;Bacteroidetes;Bacteroidia;Bacteroidales;Muribaculaceae;Muribaculum;Muribaculum_sp._TLL-A4;Unclassified_Muribaculum_sp._TLL-A4
LJ	CMT	ab10345c7c5b7a34e8aaa5ca8b068447	d10	0.2631578947368421	Enterorhabdus	Enterorhabdus_caecimuris	Bacteria;Actinobacteria;Coriobacteriia;Eggerthellales;Eggerthellaceae;Enterorhabdus;Enterorhabdus_caecimuris;Enterorhabdus_caecimuris_B7
LJ	CMT	7fbc53b82390683b6ebd2ba406b99014	d8	0.05	Muribaculum	Muribaculum_intestinale	Bacteria;Bacteroidetes;Bacteroidia;Bacteroidales;Muribaculaceae;Muribaculum;Muribaculum_intestinale;Unclassified_Muribaculum_intestinale
LJ	ABX3CMT	bd51ed42d55c68e6aaea173619048f81	d60	0.05	Lachnoclostridium	Lachnoclostridium_sp._YL32	Bacteria;Firmicutes;Clostridia;Clostridiales;Lachnospiraceae;Lachnoclostridium;Lachnoclostridium_sp._YL32;Unclassified_Lachnoclostridium_sp._YL32
LJ	CMT	15d377920e20e9aa509a57cb9d600111	d8	0.3	Muribaculum	Muribaculum_sp._H5	Bacteria;Bacteroidetes;Bacteroidia;Bacteroidales;Muribaculaceae;Muribaculum;Muribaculum_sp._H5;Unclassified_Muribaculum_sp._H5
LJ	CMT	1292af45c9d60a0ae4674b3e19a7f7f5	d10	0.6842105263157895	Muribaculum	Muribaculum_sp._H5	Bacteria;Bacteroidetes;Bacteroidia;Bacteroidales;Muribaculaceae;Muribaculum;Muribaculum_sp._H5;Unclassified_Muribaculum_sp._H5
LJ	CMT	604e7b052e453fe05842a60d0b29d5c5	d8	0.3	Muribaculum	Muribaculum_sp._H5	Bacteria;Bacteroidetes;Bacteroidia;Bacteroidales;Muribaculaceae;Muribaculum;Muribaculum_sp._H5;Unclassified_Muribaculum_sp._H5
LJ	CMT	92d99e0761e1318bf6cb9d05a1824b7b	d5	0.3	Adlercreutzia	Adlercreutzia_equolifaciens	Bacteria;Actinobacteria;Coriobacteriia;Eggerthellales;Eggerthellaceae;Adlercreutzia;Adlercreutzia_equolifaciens;Adlercreutzia_equolifaciens_DSM_19450
LJ	ABX3CMT	92d99e0761e1318bf6cb9d05a1824b7b	d10	0.05	Adlercreutzia	Adlercreutzia_equolifaciens	Bacteria;Actinobacteria;Coriobacteriia;Eggerthellales;Eggerthellaceae;Adlercreutzia;Adlercreutzia_equolifaciens;Adlercreutzia_equolifaciens_DSM_19450
GR	CMT	76d670c1d406b794d26576e2799836be	d5	1.75	Adlercreutzia	Adlercreutzia_equolifaciens	Bacteria;Actinobacteria;Coriobacteriia;Eggerthellales;Eggerthellaceae;Adlercreutzia;Adlercreutzia_equolifaciens;Adlercreutzia_equolifaciens_DSM_19450
GR	ABX3CMT	bc3f10e0750b5326319ce1e4f93fd759	d10	0.05	Alistipes	Alistipes_sp._5CBH24	Bacteria;Bacteroidetes;Bacteroidia;Bacteroidales;Rikenellaceae;Alistipes;Alistipes_sp._5CBH24;Unclassified_Alistipes_sp._5CBH24
GR	CMT	90aacfa038cddcffedb8c17b2a7c31c0	d30	0.05	Alistipes	Alistipes_finegoldii	Bacteria;Bacteroidetes;Bacteroidia;Bacteroidales;Rikenellaceae;Alistipes;Alistipes_finegoldii;Alistipes_finegoldii_DSM_17242
GR	CMT	4291ef099a8330796d9bd74ad31af830	d10	0.05	Alistipes	Alistipes_sp._5CBH24	Bacteria;Bacteroidetes;Bacteroidia;Bacteroidales;Rikenellaceae;Alistipes;Alistipes_sp._5CBH24;Unclassified_Alistipes_sp._5CBH24
GR	CMT	9e78d11a2d3c08d17508885cf52ed521	d60	0.1	Alistipes	Alistipes_sp._5CPEGH6	Bacteria;Bacteroidetes;Bacteroidia;Bacteroidales;Rikenellaceae;Alistipes;Alistipes_sp._5CPEGH6;Unclassified_Alistipes_sp._5CPEGH6
GR	CMT	82a399c120a7c80ca8cba23df4ba693f	d30	0.05	Alistipes	Alistipes_putredinis	Bacteria;Bacteroidetes;Bacteroidia;Bacteroidales;Rikenellaceae;Alistipes;Alistipes_putredinis;Alistipes_putredinis_DSM_17216
GR	CMT	ec60723cee4e69b5df5f9b5a97e985fd	d30	0.05	Alistipes	Alistipes_putredinis	Bacteria;Bacteroidetes;Bacteroidia;Bacteroidales;Rikenellaceae;Alistipes;Alistipes_putredinis;Alistipes_putredinis_DSM_17216
GR	CMT	ca3a61778dfdb91742c37fee4b0e0f1a	d60	0.05	Alistipes	Alistipes_sp._5CPEGH6	Bacteria;Bacteroidetes;Bacteroidia;Bacteroidales;Rikenellaceae;Alistipes;Alistipes_sp._5CPEGH6;Unclassified_Alistipes_sp._5CPEGH6
GR	CMT	56b87404029ec2405eeb900b5ada4121	d10	0.1	Alistipes	Alistipes_putredinis	Bacteria;Bacteroidetes;Bacteroidia;Bacteroidales;Rikenellaceae;Alistipes;Alistipes_putredinis;Alistipes_putredinis_DSM_17216
GR	CMT	2660f049aa482a0d5e009e516af01400	d60	0.05	Alistipes	Alistipes_sp._5CPEGH6	Bacteria;Bacteroidetes;Bacteroidia;Bacteroidales;Rikenellaceae;Alistipes;Alistipes_sp._5CPEGH6;Unclassified_Alistipes_sp._5CPEGH6
GR	CMT	4837c6aa491893044bc5300f04f6a934	d8	0.2	Alistipes	Alistipes_sp._5CBH24	Bacteria;Bacteroidetes;Bacteroidia;Bacteroidales;Rikenellaceae;Alistipes;Alistipes_sp._5CBH24;Unclassified_Alistipes_sp._5CBH24
GR	ABX3CMT	4837c6aa491893044bc5300f04f6a934	d10	0.25	Alistipes	Alistipes_sp._5CBH24	Bacteria;Bacteroidetes;Bacteroidia;Bacteroidales;Rikenellaceae;Alistipes;Alistipes_sp._5CBH24;Unclassified_Alistipes_sp._5CBH24
GR	CMT	096e0f05c5d7534c8b2a8e5eaf0d1bee	d8	0.15	Alistipes	Alistipes_finegoldii	Bacteria;Bacteroidetes;Bacteroidia;Bacteroidales;Rikenellaceae;Alistipes;Alistipes_finegoldii;Alistipes_finegoldii_DSM_17242
GR	CMT	aa458865742e6cca10c6bd0a96444330	d10	0.05	Alistipes	Alistipes_putredinis	Bacteria;Bacteroidetes;Bacteroidia;Bacteroidales;Rikenellaceae;Alistipes;Alistipes_putredinis;Alistipes_putredinis_DSM_17216
GR	ABX3CMT	aa458865742e6cca10c6bd0a96444330	d10	0.3	Alistipes	Alistipes_putredinis	Bacteria;Bacteroidetes;Bacteroidia;Bacteroidales;Rikenellaceae;Alistipes;Alistipes_putredinis;Alistipes_putredinis_DSM_17216
GR	CMT	0da82077914122ac77f3c892e926d93f	d30	0.05	Alistipes	Alistipes_putredinis	Bacteria;Bacteroidetes;Bacteroidia;Bacteroidales;Rikenellaceae;Alistipes;Alistipes_putredinis;Alistipes_putredinis_DSM_17216
GR	CMT	4b880287c267ff5f1d9a982ac2c3dbd6	d8	0.85	Alistipes	Alistipes_finegoldii	Bacteria;Bacteroidetes;Bacteroidia;Bacteroidales;Rikenellaceae;Alistipes;Alistipes_finegoldii;Alistipes_finegoldii_DSM_17242
GR	CMT	0da3f1a01b1e629985343b41876e8228	d30	2.9	Alistipes	Alistipes_sp._5CPEGH6	Bacteria;Bacteroidetes;Bacteroidia;Bacteroidales;Rikenellaceae;Alistipes;Alistipes_sp._5CPEGH6;Unclassified_Alistipes_sp._5CPEGH6
GR	CMT	478f38c5a96b5aa4d1f84e4918e1fafd	d8	0.05	Alistipes	Alistipes_sp._5CPEGH6	Bacteria;Bacteroidetes;Bacteroidia;Bacteroidales;Rikenellaceae;Alistipes;Alistipes_sp._5CPEGH6;Unclassified_Alistipes_sp._5CPEGH6
GR	CMT	8d7056db84b8337aae157ab6a7c67ada	d10	0.1	Alistipes	Alistipes_sp._5CPEGH6	Bacteria;Bacteroidetes;Bacteroidia;Bacteroidales;Rikenellaceae;Alistipes;Alistipes_sp._5CPEGH6;Unclassified_Alistipes_sp._5CPEGH6
GR	ABX3CMT	8d7056db84b8337aae157ab6a7c67ada	d30	0.65	Alistipes	Alistipes_sp._5CPEGH6	Bacteria;Bacteroidetes;Bacteroidia;Bacteroidales;Rikenellaceae;Alistipes;Alistipes_sp._5CPEGH6;Unclassified_Alistipes_sp._5CPEGH6
GR	CMT	b5b730ddfcbf8f38b538575fae603ba0	d8	0.4	Alistipes	Alistipes_sp._5CPEGH6	Bacteria;Bacteroidetes;Bacteroidia;Bacteroidales;Rikenellaceae;Alistipes;Alistipes_sp._5CPEGH6;Unclassified_Alistipes_sp._5CPEGH6
GR	ABX3CMT	b5b730ddfcbf8f38b538575fae603ba0	d30	1.2	Alistipes	Alistipes_sp._5CPEGH6	Bacteria;Bacteroidetes;Bacteroidia;Bacteroidales;Rikenellaceae;Alistipes;Alistipes_sp._5CPEGH6;Unclassified_Alistipes_sp._5CPEGH6
GR	CMT	ceb0ed15dd6a4816a910ea74c47b3692	d30	0.1	Aminipila	Aminipila_sp._JN-18	Bacteria;Firmicutes;Clostridia;Clostridiales;Clostridiales_Family_XIII._Incertae_Sedis;Aminipila;Aminipila_sp._JN-18;Unclassified_Aminipila_sp._JN-18
GR	ABX3CMT	ceb0ed15dd6a4816a910ea74c47b3692	d30	0.45	Aminipila	Aminipila_sp._JN-18	Bacteria;Firmicutes;Clostridia;Clostridiales;Clostridiales_Family_XIII._Incertae_Sedis;Aminipila;Aminipila_sp._JN-18;Unclassified_Aminipila_sp._JN-18
GR	CMT	59b7ef7c853902d7cf45821c11685456	d8	0.1	Aminipila	Aminipila_sp._JN-18	Bacteria;Firmicutes;Clostridia;Clostridiales;Clostridiales_Family_XIII._Incertae_Sedis;Aminipila;Aminipila_sp._JN-18;Unclassified_Aminipila_sp._JN-18
GR	ABX3CMT	59b7ef7c853902d7cf45821c11685456	d30	0.05	Aminipila	Aminipila_sp._JN-18	Bacteria;Firmicutes;Clostridia;Clostridiales;Clostridiales_Family_XIII._Incertae_Sedis;Aminipila;Aminipila_sp._JN-18;Unclassified_Aminipila_sp._JN-18
GR	CMT	f72a848da07f462510af6dda7f862d08	d8	0.1	Aminipila	Aminipila_sp._JN-18	Bacteria;Firmicutes;Clostridia;Clostridiales;Clostridiales_Family_XIII._Incertae_Sedis;Aminipila;Aminipila_sp._JN-18;Unclassified_Aminipila_sp._JN-18
GR	ABX3CMT	f72a848da07f462510af6dda7f862d08	d30	0.25	Aminipila	Aminipila_sp._JN-18	Bacteria;Firmicutes;Clostridia;Clostridiales;Clostridiales_Family_XIII._Incertae_Sedis;Aminipila;Aminipila_sp._JN-18;Unclassified_Aminipila_sp._JN-18
GR	CMT	06ef63c7574019110deda38874f0a11d	d60	0.1	Aminipila	Aminipila_sp._JN-18	Bacteria;Firmicutes;Clostridia;Clostridiales;Clostridiales_Family_XIII._Incertae_Sedis;Aminipila;Aminipila_sp._JN-18;Unclassified_Aminipila_sp._JN-18
GR	ABX3CMT	06ef63c7574019110deda38874f0a11d	d30	0.1	Aminipila	Aminipila_sp._JN-18	Bacteria;Firmicutes;Clostridia;Clostridiales;Clostridiales_Family_XIII._Incertae_Sedis;Aminipila;Aminipila_sp._JN-18;Unclassified_Aminipila_sp._JN-18
GR	CMT	703f9691b01ed911d5bf72c8497ffad0	d10	0.05	Anaerofustis	Anaerofustis_stercorihominis	Bacteria;Firmicutes;Clostridia;Clostridiales;Eubacteriaceae;Anaerofustis;Anaerofustis_stercorihominis;Anaerofustis_stercorihominis_DSM_17244
GR	ABX3CMT	703f9691b01ed911d5bf72c8497ffad0	d30	0.05	Anaerofustis	Anaerofustis_stercorihominis	Bacteria;Firmicutes;Clostridia;Clostridiales;Eubacteriaceae;Anaerofustis;Anaerofustis_stercorihominis;Anaerofustis_stercorihominis_DSM_17244
GR	ABX3CMT	b2c8bb227c753ef47f0293e426d659e7	d60	0.05	Anaerotruncus	Anaerotruncus_rubiinfantis	Bacteria;Firmicutes;Clostridia;Clostridiales;Ruminococcaceae;Anaerotruncus;Anaerotruncus_rubiinfantis;Unclassified_Anaerotruncus_rubiinfantis
GR	CMT	d3746b9bc9f81e2e2f891991259d658e	d60	0.05	Bacteroides	Bacteroides_xylanisolvens	Bacteria;Bacteroidetes;Bacteroidia;Bacteroidales;Bacteroidaceae;Bacteroides;Bacteroides_xylanisolvens;Unclassified_Bacteroides_xylanisolvens
GR	CMT	cea058d3be640b3f42644fa67ab82563	d8	0.1	Bacteroides	Bacteroides_caecimuris	Bacteria;Bacteroidetes;Bacteroidia;Bacteroidales;Bacteroidaceae;Bacteroides;Bacteroides_caecimuris;Unclassified_Bacteroides_caecimuris
GR	CMT	dda84122346b09486d101d0deb0c4aa7	d30	0.35	Bacteroides	Bacteroides_caecimuris	Bacteria;Bacteroidetes;Bacteroidia;Bacteroidales;Bacteroidaceae;Bacteroides;Bacteroides_caecimuris;Unclassified_Bacteroides_caecimuris
GR	CMT	ae3097e03895b03e5d41f79e04460762	d8	0.05	Bacteroides	Bacteroides_caecimuris	Bacteria;Bacteroidetes;Bacteroidia;Bacteroidales;Bacteroidaceae;Bacteroides;Bacteroides_caecimuris;Unclassified_Bacteroides_caecimuris
GR	CMT	be6d3e27b1d2eb07fecb3d2c0e1ad8a6	d30	0.05	Salmonella	Salmonella_enterica	Bacteria;Proteobacteria;Gammaproteobacteria;Enterobacterales;Enterobacteriaceae;Salmonella;Salmonella_enterica;Salmonella_enterica_subsp._enterica_serovar_Enteritidis
GR	CMT	9d16303836130a2ef3678c1e988bd0f0	d30	0.2	Salmonella	Salmonella_enterica	Bacteria;Proteobacteria;Gammaproteobacteria;Enterobacterales;Enterobacteriaceae;Salmonella;Salmonella_enterica;Salmonella_enterica_subsp._enterica_serovar_Enteritidis
GR	CMT	0ad25a4322d9b7e7be909b0978ac91dc	d10	0.05	Bacteroides	Bacteroides_vulgatus	Bacteria;Bacteroidetes;Bacteroidia;Bacteroidales;Bacteroidaceae;Bacteroides;Bacteroides_vulgatus;Bacteroides_vulgatus_ATCC_8482
GR	CMT	c59e6c96714e6d05aa5d129428863a8e	d10	0.05	Bacteroides	Bacteroides_vulgatus	Bacteria;Bacteroidetes;Bacteroidia;Bacteroidales;Bacteroidaceae;Bacteroides;Bacteroides_vulgatus;Bacteroides_vulgatus_ATCC_8482
GR	CMT	1a0b188c48371b21836c49423dae2370	d30	0.35	Bacteroides	Bacteroides_vulgatus	Bacteria;Bacteroidetes;Bacteroidia;Bacteroidales;Bacteroidaceae;Bacteroides;Bacteroides_vulgatus;Bacteroides_vulgatus_ATCC_8482
GR	CMT	d7b8fa7809672c522823c8d821ba723f	d30	0.25	Bacteroides	Bacteroides_vulgatus	Bacteria;Bacteroidetes;Bacteroidia;Bacteroidales;Bacteroidaceae;Bacteroides;Bacteroides_vulgatus;Unclassified_Bacteroides_vulgatus
GR	CMT	cf7e6eb6e694b681c844af96a9026ead	d30	0.3	Bacteroides	Bacteroides_vulgatus	Bacteria;Bacteroidetes;Bacteroidia;Bacteroidales;Bacteroidaceae;Bacteroides;Bacteroides_vulgatus;Bacteroides_vulgatus_ATCC_8482
GR	CMT	3b6193c64ecff2130eff9a35bb5d2429	d8	0.05	Citrobacter	Unclassified_Citrobacter	Bacteria;Proteobacteria;Gammaproteobacteria;Enterobacterales;Enterobacteriaceae;Citrobacter;Unclassified_Citrobacter;Unclassified_Citrobacter
GR	CMT	5f73f16b2b7e7b34c949daa411510995	d8	0.05	Citrobacter	Unclassified_Citrobacter	Bacteria;Proteobacteria;Gammaproteobacteria;Enterobacterales;Enterobacteriaceae;Citrobacter;Unclassified_Citrobacter;Unclassified_Citrobacter
GR	CMT	6c406b9174c31cccca08168feb155d00	d30	0.05	Catabacter	Catabacter_hongkongensis	Bacteria;Firmicutes;Clostridia;Clostridiales;Catabacteriaceae;Catabacter;Catabacter_hongkongensis;Unclassified_Catabacter_hongkongensis
GR	CMT	022376e5e6aa6a8cbc693a22ae9c88c2	d10	0.05	Pseudobacteroides	Pseudobacteroides_cellulosolvens	Bacteria;Firmicutes;Clostridia;Clostridiales;Hungateiclostridiaceae;Pseudobacteroides;Pseudobacteroides_cellulosolvens;Pseudobacteroides_cellulosolvens_ATCC_35603_=_DSM_2933
GR	ABX3CMT	022376e5e6aa6a8cbc693a22ae9c88c2	d30	0.2	Pseudobacteroides	Pseudobacteroides_cellulosolvens	Bacteria;Firmicutes;Clostridia;Clostridiales;Hungateiclostridiaceae;Pseudobacteroides;Pseudobacteroides_cellulosolvens;Pseudobacteroides_cellulosolvens_ATCC_35603_=_DSM_2933
GR	CMT	a775e8385a98de4e49e50d801eaca155	d8	0.05	Clostridium	Clostridium_sp._BNL1100	Bacteria;Firmicutes;Clostridia;Clostridiales;Clostridiaceae;Clostridium;Clostridium_sp._BNL1100;Unclassified_Clostridium_sp._BNL1100
GR	ABX3CMT	a775e8385a98de4e49e50d801eaca155	d30	0.1	Clostridium	Clostridium_sp._BNL1100	Bacteria;Firmicutes;Clostridia;Clostridiales;Clostridiaceae;Clostridium;Clostridium_sp._BNL1100;Unclassified_Clostridium_sp._BNL1100
GR	CMT	71be2900fb8fbf184a4c2b570fb05938	d30	0.2	Bacillus	Unclassified_Bacillus	Bacteria;Firmicutes;Bacilli;Bacillales;Bacillaceae;Bacillus;Unclassified_Bacillus;Unclassified_Bacillus
GR	CMT	f8a69bd3189f61776122e1f4a41999fc	d10	0.05	Hungateiclostridium	Hungateiclostridium_clariflavum	Bacteria;Firmicutes;Clostridia;Clostridiales;Hungateiclostridiaceae;Hungateiclostridium;Hungateiclostridium_clariflavum;Hungateiclostridium_clariflavum_DSM_19732
GR	CMT	a3628db4a4022cb57dc4c4ff2291aa35	d10	0.1	Culturomica	Culturomica_massiliensis	Bacteria;Bacteroidetes;Bacteroidia;Bacteroidales;Odoribacteraceae;Culturomica;Culturomica_massiliensis;Unclassified_Culturomica_massiliensis
GR	CMT	b5481610a2156afe487aa51b5bff8e38	d10	0.05	Culturomica	Culturomica_massiliensis	Bacteria;Bacteroidetes;Bacteroidia;Bacteroidales;Odoribacteraceae;Culturomica;Culturomica_massiliensis;Unclassified_Culturomica_massiliensis
GR	ABX3CMT	b5481610a2156afe487aa51b5bff8e38	d60	0.1	Culturomica	Culturomica_massiliensis	Bacteria;Bacteroidetes;Bacteroidia;Bacteroidales;Odoribacteraceae;Culturomica;Culturomica_massiliensis;Unclassified_Culturomica_massiliensis
GR	ABX3CMT	7fcb66df8ad0599d251123369f87cdaf	d30	0.1	Desulfovibrio	Desulfovibrio_desulfuricans	Bacteria;Proteobacteria;Deltaproteobacteria;Desulfovibrionales;Desulfovibrionaceae;Desulfovibrio;Desulfovibrio_desulfuricans;Desulfovibrio_desulfuricans_DSM_642
GR	CMT	2c9403ee9ef3daaadd4db16e90ba18a3	d10	0.25	Desulfovibrio	Desulfovibrio_fairfieldensis	Bacteria;Proteobacteria;Deltaproteobacteria;Desulfovibrionales;Desulfovibrionaceae;Desulfovibrio;Desulfovibrio_fairfieldensis;Unclassified_Desulfovibrio_fairfieldensis
GR	ABX3CMT	2c9403ee9ef3daaadd4db16e90ba18a3	d30	0.2	Desulfovibrio	Desulfovibrio_fairfieldensis	Bacteria;Proteobacteria;Deltaproteobacteria;Desulfovibrionales;Desulfovibrionaceae;Desulfovibrio;Desulfovibrio_fairfieldensis;Unclassified_Desulfovibrio_fairfieldensis
GR	CMT	236d9d449fff9ce07fed4696ec0c5930	d10	0.05	Desulfovibrio	Desulfovibrio_fairfieldensis	Bacteria;Proteobacteria;Deltaproteobacteria;Desulfovibrionales;Desulfovibrionaceae;Desulfovibrio;Desulfovibrio_fairfieldensis;Unclassified_Desulfovibrio_fairfieldensis
GR	ABX3CMT	236d9d449fff9ce07fed4696ec0c5930	d30	0.1	Desulfovibrio	Desulfovibrio_fairfieldensis	Bacteria;Proteobacteria;Deltaproteobacteria;Desulfovibrionales;Desulfovibrionaceae;Desulfovibrio;Desulfovibrio_fairfieldensis;Unclassified_Desulfovibrio_fairfieldensis
GR	CMT	6b1a69cc459489e55765dadf8afc72ad	d30	0.1	Desulfovibrio	Desulfovibrio_fairfieldensis	Bacteria;Proteobacteria;Deltaproteobacteria;Desulfovibrionales;Desulfovibrionaceae;Desulfovibrio;Desulfovibrio_fairfieldensis;Unclassified_Desulfovibrio_fairfieldensis
GR	ABX3CMT	6b1a69cc459489e55765dadf8afc72ad	d30	0.6	Desulfovibrio	Desulfovibrio_fairfieldensis	Bacteria;Proteobacteria;Deltaproteobacteria;Desulfovibrionales;Desulfovibrionaceae;Desulfovibrio;Desulfovibrio_fairfieldensis;Unclassified_Desulfovibrio_fairfieldensis
GR	CMT	b27d956d71a41f9394b21f97a7aac7f3	d10	0.05	Duncaniella	Duncaniella_sp._C9	Bacteria;Bacteroidetes;Bacteroidia;Bacteroidales;Muribaculaceae;Duncaniella;Duncaniella_sp._C9;Unclassified_Duncaniella_sp._C9
GR	CMT	f8beb0293c9188a451165e36b9d0fcdf	d30	0.45	Escherichia	Escherichia_coli	Bacteria;Proteobacteria;Gammaproteobacteria;Enterobacterales;Enterobacteriaceae;Escherichia;Escherichia_coli;Unclassified_Escherichia_coli
GR	ABX3CMT	f988456d9859735c12cf75cb196438e3	d5	1.5	Enterobacter	Enterobacter_hormaechei	Bacteria;Proteobacteria;Gammaproteobacteria;Enterobacterales;Enterobacteriaceae;Enterobacter;Enterobacter_hormaechei;Unclassified_Enterobacter_hormaechei
GR	CMT	ad695174ddbafdebdca0d5bafb3cd6ec	d5	0.05	Enterorhabdus	Enterorhabdus_caecimuris	Bacteria;Actinobacteria;Coriobacteriia;Eggerthellales;Eggerthellaceae;Enterorhabdus;Enterorhabdus_caecimuris;Enterorhabdus_caecimuris_B7
GR	CMT	76bc17087250f2762e5b83803077b26a	d8	0.2	Enterorhabdus	Enterorhabdus_caecimuris	Bacteria;Actinobacteria;Coriobacteriia;Eggerthellales;Eggerthellaceae;Enterorhabdus;Enterorhabdus_caecimuris;Enterorhabdus_caecimuris_B7
GR	CMT	8805a997b875fa324cbd7511f2ef3d8f	d5	0.05	Enterorhabdus	Enterorhabdus_caecimuris	Bacteria;Actinobacteria;Coriobacteriia;Eggerthellales;Eggerthellaceae;Enterorhabdus;Enterorhabdus_caecimuris;Enterorhabdus_caecimuris_B7
GR	CMT	d1005aab6ade23895f5d59f53e1920f1	d5	0.05	Enterorhabdus	Enterorhabdus_caecimuris	Bacteria;Actinobacteria;Coriobacteriia;Eggerthellales;Eggerthellaceae;Enterorhabdus;Enterorhabdus_caecimuris;Enterorhabdus_caecimuris_B7
GR	CMT	86fc79b15c1becca8473620e9a04e5ed	d5	0.05	Enterorhabdus	Enterorhabdus_caecimuris	Bacteria;Actinobacteria;Coriobacteriia;Eggerthellales;Eggerthellaceae;Enterorhabdus;Enterorhabdus_caecimuris;Enterorhabdus_caecimuris_B7
GR	CMT	45ef790c827f1cadbbd7002236610622	d30	0.05	Enterorhabdus	Enterorhabdus_caecimuris	Bacteria;Actinobacteria;Coriobacteriia;Eggerthellales;Eggerthellaceae;Enterorhabdus;Enterorhabdus_caecimuris;Enterorhabdus_caecimuris_B7
GR	CMT	f89b2c897f0710bcc76b51390e82312b	d10	0.05	Enterorhabdus	Enterorhabdus_caecimuris	Bacteria;Actinobacteria;Coriobacteriia;Eggerthellales;Eggerthellaceae;Enterorhabdus;Enterorhabdus_caecimuris;Enterorhabdus_caecimuris_B7
GR	CMT	44a5474bb4ccfaf3330190408eb50e9b	d60	0.05	Enterorhabdus	Enterorhabdus_caecimuris	Bacteria;Actinobacteria;Coriobacteriia;Eggerthellales;Eggerthellaceae;Enterorhabdus;Enterorhabdus_caecimuris;Enterorhabdus_caecimuris_B7
GR	CMT	216ee7baa2282b3b55c27e36d2d50db3	d8	0.1	Enterorhabdus	Enterorhabdus_caecimuris	Bacteria;Actinobacteria;Coriobacteriia;Eggerthellales;Eggerthellaceae;Enterorhabdus;Enterorhabdus_caecimuris;Enterorhabdus_caecimuris_B7
GR	CMT	3a9f38b96465aa57cd50f24096ec5937	d5	0.05	Enterorhabdus	Enterorhabdus_caecimuris	Bacteria;Actinobacteria;Coriobacteriia;Eggerthellales;Eggerthellaceae;Enterorhabdus;Enterorhabdus_caecimuris;Enterorhabdus_caecimuris_B7
GR	CMT	e10fd25c26964e40a1c8bf4b278059c0	d5	0.05	Enterorhabdus	Enterorhabdus_caecimuris	Bacteria;Actinobacteria;Coriobacteriia;Eggerthellales;Eggerthellaceae;Enterorhabdus;Enterorhabdus_caecimuris;Enterorhabdus_caecimuris_B7
GR	CMT	794a99e6905ac073c17734c124f6b356	d30	0.05	Enterorhabdus	Enterorhabdus_caecimuris	Bacteria;Actinobacteria;Coriobacteriia;Eggerthellales;Eggerthellaceae;Enterorhabdus;Enterorhabdus_caecimuris;Enterorhabdus_caecimuris_B7
GR	CMT	334c3262767e08808745eefd485f2324	d5	0.1	Enterorhabdus	Enterorhabdus_caecimuris	Bacteria;Actinobacteria;Coriobacteriia;Eggerthellales;Eggerthellaceae;Enterorhabdus;Enterorhabdus_caecimuris;Enterorhabdus_caecimuris_B7
GR	CMT	915b40831d70bb6d1159a397e285e29a	d8	0.05	Enterorhabdus	Enterorhabdus_caecimuris	Bacteria;Actinobacteria;Coriobacteriia;Eggerthellales;Eggerthellaceae;Enterorhabdus;Enterorhabdus_caecimuris;Enterorhabdus_caecimuris_B7
GR	CMT	268a42cf21d191d93c3d6b9855296675	d30	0.05	Enterorhabdus	Enterorhabdus_caecimuris	Bacteria;Actinobacteria;Coriobacteriia;Eggerthellales;Eggerthellaceae;Enterorhabdus;Enterorhabdus_caecimuris;Enterorhabdus_caecimuris_B7
GR	CMT	ba419a9214cf3030ca98ec11a99c4c5f	d5	0.2	Enterorhabdus	Enterorhabdus_caecimuris	Bacteria;Actinobacteria;Coriobacteriia;Eggerthellales;Eggerthellaceae;Enterorhabdus;Enterorhabdus_caecimuris;Enterorhabdus_caecimuris_B7
GR	CMT	53cbb4dd02a24df391be3121feabe97b	d5	0.15	Enterorhabdus	Enterorhabdus_caecimuris	Bacteria;Actinobacteria;Coriobacteriia;Eggerthellales;Eggerthellaceae;Enterorhabdus;Enterorhabdus_caecimuris;Enterorhabdus_caecimuris_B7
GR	CMT	c08bd72444111e0b12779a5a43a5d11b	d5	0.05	Enterorhabdus	Enterorhabdus_caecimuris	Bacteria;Actinobacteria;Coriobacteriia;Eggerthellales;Eggerthellaceae;Enterorhabdus;Enterorhabdus_caecimuris;Enterorhabdus_caecimuris_B7
GR	CMT	444bf6ed750c9675896c4f67e1d31ae6	d5	0.05	Enterorhabdus	Enterorhabdus_caecimuris	Bacteria;Actinobacteria;Coriobacteriia;Eggerthellales;Eggerthellaceae;Enterorhabdus;Enterorhabdus_caecimuris;Enterorhabdus_caecimuris_B7
GR	CMT	01565faa6500817d0d9df0310a90baf2	d5	0.1	Enterorhabdus	Enterorhabdus_caecimuris	Bacteria;Actinobacteria;Coriobacteriia;Eggerthellales;Eggerthellaceae;Enterorhabdus;Enterorhabdus_caecimuris;Enterorhabdus_caecimuris_B7
GR	CMT	07c14817becf68791d2bb2f54ce7d064	d5	2.15	Enterorhabdus	Enterorhabdus_caecimuris	Bacteria;Actinobacteria;Coriobacteriia;Eggerthellales;Eggerthellaceae;Enterorhabdus;Enterorhabdus_caecimuris;Enterorhabdus_caecimuris_B7
GR	ABX3CMT	07c14817becf68791d2bb2f54ce7d064	d30	0.4	Enterorhabdus	Enterorhabdus_caecimuris	Bacteria;Actinobacteria;Coriobacteriia;Eggerthellales;Eggerthellaceae;Enterorhabdus;Enterorhabdus_caecimuris;Enterorhabdus_caecimuris_B7
GR	CMT	cbfb79e6f878c104c9e81acdd3556b4c	d5	41.1	Enterorhabdus	Enterorhabdus_caecimuris	Bacteria;Actinobacteria;Coriobacteriia;Eggerthellales;Eggerthellaceae;Enterorhabdus;Enterorhabdus_caecimuris;Enterorhabdus_caecimuris_B7
GR	CMT	8fe889d99c87623582c7889cab697863	d5	21.1	Enterorhabdus	Enterorhabdus_caecimuris	Bacteria;Actinobacteria;Coriobacteriia;Eggerthellales;Eggerthellaceae;Enterorhabdus;Enterorhabdus_caecimuris;Enterorhabdus_caecimuris_B7
GR	ABX3CMT	8fe889d99c87623582c7889cab697863	d30	0.25	Enterorhabdus	Enterorhabdus_caecimuris	Bacteria;Actinobacteria;Coriobacteriia;Eggerthellales;Eggerthellaceae;Enterorhabdus;Enterorhabdus_caecimuris;Enterorhabdus_caecimuris_B7
GR	CMT	72200669fc9b6566c916710087d58ce3	d5	10.65	Enterorhabdus	Enterorhabdus_caecimuris	Bacteria;Actinobacteria;Coriobacteriia;Eggerthellales;Eggerthellaceae;Enterorhabdus;Enterorhabdus_caecimuris;Enterorhabdus_caecimuris_B7
GR	ABX3CMT	72200669fc9b6566c916710087d58ce3	d30	0.3	Enterorhabdus	Enterorhabdus_caecimuris	Bacteria;Actinobacteria;Coriobacteriia;Eggerthellales;Eggerthellaceae;Enterorhabdus;Enterorhabdus_caecimuris;Enterorhabdus_caecimuris_B7
GR	CMT	d1a3ddde69dce97967eda8ad0ea78ea2	d5	19.4	Enterorhabdus	Enterorhabdus_caecimuris	Bacteria;Actinobacteria;Coriobacteriia;Eggerthellales;Eggerthellaceae;Enterorhabdus;Enterorhabdus_caecimuris;Enterorhabdus_caecimuris_B7
GR	ABX3CMT	d1a3ddde69dce97967eda8ad0ea78ea2	d30	0.35	Enterorhabdus	Enterorhabdus_caecimuris	Bacteria;Actinobacteria;Coriobacteriia;Eggerthellales;Eggerthellaceae;Enterorhabdus;Enterorhabdus_caecimuris;Enterorhabdus_caecimuris_B7
GR	CMT	95f666f3db4237cf0338660aebc34691	d5	61.4	Enterorhabdus	Enterorhabdus_caecimuris	Bacteria;Actinobacteria;Coriobacteriia;Eggerthellales;Eggerthellaceae;Enterorhabdus;Enterorhabdus_caecimuris;Enterorhabdus_caecimuris_B7
GR	ABX3CMT	95f666f3db4237cf0338660aebc34691	d30	0.35	Enterorhabdus	Enterorhabdus_caecimuris	Bacteria;Actinobacteria;Coriobacteriia;Eggerthellales;Eggerthellaceae;Enterorhabdus;Enterorhabdus_caecimuris;Enterorhabdus_caecimuris_B7
GR	CMT	efe23b69a582374909cee7787f3a4660	d5	110.95	Enterorhabdus	Enterorhabdus_caecimuris	Bacteria;Actinobacteria;Coriobacteriia;Eggerthellales;Eggerthellaceae;Enterorhabdus;Enterorhabdus_caecimuris;Enterorhabdus_caecimuris_B7
GR	ABX3CMT	711ac567cb91336a38a6147961e34f37	d30	0.05	Eubacterium	Eubacterium_plexicaudatum	Bacteria;Firmicutes;Clostridia;Clostridiales;Eubacteriaceae;Eubacterium;Eubacterium_plexicaudatum;Eubacterium_plexicaudatum_ASF492
GR	ABX3CMT	04d36280430494b144a0f6bf3790a328	d30	0.05	Eubacterium	Eubacterium_plexicaudatum	Bacteria;Firmicutes;Clostridia;Clostridiales;Eubacteriaceae;Eubacterium;Eubacterium_plexicaudatum;Eubacterium_plexicaudatum_ASF492
GR	ABX3CMT	5282c1151b6b9c877e3312c629946d45	d30	0.1	Flavonifractor	Flavonifractor_plautii	Bacteria;Firmicutes;Clostridia;Clostridiales;Ruminococcaceae;Flavonifractor;Flavonifractor_plautii;Unclassified_Flavonifractor_plautii
GR	ABX3CMT	89b08b85abe3654332166bb11b40542d	d8	0.05	Flintibacter	Flintibacter_sp._KGMB00164	Bacteria;Firmicutes;Clostridia;Clostridiales;Unknown_family;Flintibacter;Flintibacter_sp._KGMB00164;Unclassified_Flintibacter_sp._KGMB00164
GR	CMT	08a3b87689d1b1d88dae9c99356ce46f	d60	0.05	Helicobacter	Helicobacter_winghamensis	Bacteria;Proteobacteria;Epsilonproteobacteria;Campylobacterales;Helicobacteraceae;Helicobacter;Helicobacter_winghamensis;Helicobacter_winghamensis_ATCC_BAA-430
GR	CMT	879b89f303a3b176aa88ede92cb158a2	d60	0.05	Helicobacter	Helicobacter_winghamensis	Bacteria;Proteobacteria;Epsilonproteobacteria;Campylobacterales;Helicobacteraceae;Helicobacter;Helicobacter_winghamensis;Helicobacter_winghamensis_ATCC_BAA-430
GR	CMT	3e6a26926f14bdccf8492c276af8b94b	d8	0.1	Helicobacter	Helicobacter_hepaticus	Bacteria;Proteobacteria;Epsilonproteobacteria;Campylobacterales;Helicobacteraceae;Helicobacter;Helicobacter_hepaticus;Helicobacter_hepaticus_ATCC_51449
GR	ABX3CMT	3e6a26926f14bdccf8492c276af8b94b	d30	0.2	Helicobacter	Helicobacter_hepaticus	Bacteria;Proteobacteria;Epsilonproteobacteria;Campylobacterales;Helicobacteraceae;Helicobacter;Helicobacter_hepaticus;Helicobacter_hepaticus_ATCC_51449
GR	CMT	cc446f60f1c0ec9f0b3f649ce3b969f9	d60	0.05	Acetivibrio	Acetivibrio_ethanolgignens	Bacteria;Firmicutes;Clostridia;Clostridiales;Ruminococcaceae;Acetivibrio;Acetivibrio_ethanolgignens;Unclassified_Acetivibrio_ethanolgignens
GR	ABX3CMT	cc446f60f1c0ec9f0b3f649ce3b969f9	d30	0.1	Acetivibrio	Acetivibrio_ethanolgignens	Bacteria;Firmicutes;Clostridia;Clostridiales;Ruminococcaceae;Acetivibrio;Acetivibrio_ethanolgignens;Unclassified_Acetivibrio_ethanolgignens
GR	CMT	4a8f26c922b82c1d359665fb0f616e08	d8	0.3	Hungateiclostridium	Hungateiclostridium_clariflavum	Bacteria;Firmicutes;Clostridia;Clostridiales;Hungateiclostridiaceae;Hungateiclostridium;Hungateiclostridium_clariflavum;Hungateiclostridium_clariflavum_DSM_19732
GR	CMT	9392869f9974dab8b29fa780d24c895f	d10	0.25	Intestinibacter	Intestinibacter_bartlettii	Bacteria;Firmicutes;Clostridia;Clostridiales;Peptostreptococcaceae;Intestinibacter;Intestinibacter_bartlettii;Intestinibacter_bartlettii_DSM_16795
GR	CMT	7a5f46a6fcf42a9e65a1366436a2183c	d10	0.05	Intestinibacter	Intestinibacter_bartlettii	Bacteria;Firmicutes;Clostridia;Clostridiales;Peptostreptococcaceae;Intestinibacter;Intestinibacter_bartlettii;Intestinibacter_bartlettii_DSM_16795
GR	CMT	e4b60442d846ad199b4b14e0a3685e4a	d10	0.1	Intestinibacter	Intestinibacter_bartlettii	Bacteria;Firmicutes;Clostridia;Clostridiales;Peptostreptococcaceae;Intestinibacter;Intestinibacter_bartlettii;Intestinibacter_bartlettii_DSM_16795
GR	CMT	a42915ad63511086a43e8f33ae699046	d10	0.15	Intestinibacter	Intestinibacter_bartlettii	Bacteria;Firmicutes;Clostridia;Clostridiales;Peptostreptococcaceae;Intestinibacter;Intestinibacter_bartlettii;Intestinibacter_bartlettii_DSM_16795
GR	CMT	13bc8a973a966f446e3740dc92664a43	d30	0.15	Intestinibacter	Intestinibacter_bartlettii	Bacteria;Firmicutes;Clostridia;Clostridiales;Peptostreptococcaceae;Intestinibacter;Intestinibacter_bartlettii;Intestinibacter_bartlettii_DSM_16795
GR	CMT	4be38c156e3248723586906d6f3742fb	d8	0.05	Intestinibacter	Intestinibacter_bartlettii	Bacteria;Firmicutes;Clostridia;Clostridiales;Peptostreptococcaceae;Intestinibacter;Intestinibacter_bartlettii;Intestinibacter_bartlettii_DSM_16795
GR	ABX3CMT	4be38c156e3248723586906d6f3742fb	d5	0.1	Intestinibacter	Intestinibacter_bartlettii	Bacteria;Firmicutes;Clostridia;Clostridiales;Peptostreptococcaceae;Intestinibacter;Intestinibacter_bartlettii;Intestinibacter_bartlettii_DSM_16795
GR	CMT	9cfd0dd6efbd8ec541f838d553717b4b	d30	0.3	Intestinibacter	Intestinibacter_bartlettii	Bacteria;Firmicutes;Clostridia;Clostridiales;Peptostreptococcaceae;Intestinibacter;Intestinibacter_bartlettii;Intestinibacter_bartlettii_DSM_16795
GR	CMT	b21caf0e4edf809a9951603acd5b331a	d30	0.05	Sinorhizobium	Sinorhizobium_sp._RAC02	Bacteria;Proteobacteria;Alphaproteobacteria;Rhizobiales;Rhizobiaceae;Sinorhizobium;Sinorhizobium_sp._RAC02;Unclassified_Sinorhizobium_sp._RAC02
GR	CMT	65e0b372f55e211cdd2f642e96b270e7	d30	0.05	Lachnoclostridium	[Desulfotomaculum]_guttoideum	Bacteria;Firmicutes;Clostridia;Clostridiales;Lachnospiraceae;Lachnoclostridium;[Desulfotomaculum]_guttoideum;Unclassified_[Desulfotomaculum]_guttoideum
GR	ABX3CMT	65e0b372f55e211cdd2f642e96b270e7	d10	0.25	Lachnoclostridium	[Desulfotomaculum]_guttoideum	Bacteria;Firmicutes;Clostridia;Clostridiales;Lachnospiraceae;Lachnoclostridium;[Desulfotomaculum]_guttoideum;Unclassified_[Desulfotomaculum]_guttoideum
GR	ABX3CMT	b57df3803fbf7da1f86c3a2ec7b05c97	d10	0.05	Mailhella	Mailhella_massiliensis	Bacteria;Proteobacteria;Deltaproteobacteria;Desulfovibrionales;Desulfovibrionaceae;Mailhella;Mailhella_massiliensis;Unclassified_Mailhella_massiliensis
GR	CMT	401b431a04d89e4d0958fe8890543fbb	d8	0.05	Mailhella	Mailhella_massiliensis	Bacteria;Proteobacteria;Deltaproteobacteria;Desulfovibrionales;Desulfovibrionaceae;Mailhella;Mailhella_massiliensis;Unclassified_Mailhella_massiliensis
GR	ABX3CMT	401b431a04d89e4d0958fe8890543fbb	d8	0.05	Mailhella	Mailhella_massiliensis	Bacteria;Proteobacteria;Deltaproteobacteria;Desulfovibrionales;Desulfovibrionaceae;Mailhella;Mailhella_massiliensis;Unclassified_Mailhella_massiliensis
GR	CMT	e6a0bc0ef869a74707bc45216195179b	d8	0.25	Mailhella	Mailhella_massiliensis	Bacteria;Proteobacteria;Deltaproteobacteria;Desulfovibrionales;Desulfovibrionaceae;Mailhella;Mailhella_massiliensis;Unclassified_Mailhella_massiliensis
GR	ABX3CMT	e6a0bc0ef869a74707bc45216195179b	d8	0.1	Mailhella	Mailhella_massiliensis	Bacteria;Proteobacteria;Deltaproteobacteria;Desulfovibrionales;Desulfovibrionaceae;Mailhella;Mailhella_massiliensis;Unclassified_Mailhella_massiliensis
GR	CMT	54721e708efd17e9bc3fcc2b2580b1ed	d30	0.05	Massilimicrobiota	Massilimicrobiota_timonensis	Bacteria;Firmicutes;Erysipelotrichia;Erysipelotrichales;Erysipelotrichaceae;Massilimicrobiota;Massilimicrobiota_timonensis;Unclassified_Massilimicrobiota_timonensis
GR	CMT	3ec4751afc0c766730e1b5e25595b1ee	d30	0.05	Massilimicrobiota	Massilimicrobiota_timonensis	Bacteria;Firmicutes;Erysipelotrichia;Erysipelotrichales;Erysipelotrichaceae;Massilimicrobiota;Massilimicrobiota_timonensis;Unclassified_Massilimicrobiota_timonensis
GR	CMT	07ad33a86bad5625dcef553da1dadba5	d60	0.05	Massilimicrobiota	Massilimicrobiota_timonensis	Bacteria;Firmicutes;Erysipelotrichia;Erysipelotrichales;Erysipelotrichaceae;Massilimicrobiota;Massilimicrobiota_timonensis;Unclassified_Massilimicrobiota_timonensis
GR	CMT	e839dcbe876c2f5edcd81c997e032853	d60	0.05	Massilimicrobiota	Massilimicrobiota_timonensis	Bacteria;Firmicutes;Erysipelotrichia;Erysipelotrichales;Erysipelotrichaceae;Massilimicrobiota;Massilimicrobiota_timonensis;Unclassified_Massilimicrobiota_timonensis
GR	CMT	a369267bbeb978a1e54b7a5f616b06a7	d60	0.2	Massilimicrobiota	Massilimicrobiota_timonensis	Bacteria;Firmicutes;Erysipelotrichia;Erysipelotrichales;Erysipelotrichaceae;Massilimicrobiota;Massilimicrobiota_timonensis;Unclassified_Massilimicrobiota_timonensis
GR	CMT	1a36e93f9c056dfd8829fc3bff3f38a3	d30	0.05	Massilimicrobiota	Massilimicrobiota_timonensis	Bacteria;Firmicutes;Erysipelotrichia;Erysipelotrichales;Erysipelotrichaceae;Massilimicrobiota;Massilimicrobiota_timonensis;Unclassified_Massilimicrobiota_timonensis
GR	CMT	b5ee4f80341f55dd60cb2e8bc8590585	d30	0.2	Massilimicrobiota	Massilimicrobiota_timonensis	Bacteria;Firmicutes;Erysipelotrichia;Erysipelotrichales;Erysipelotrichaceae;Massilimicrobiota;Massilimicrobiota_timonensis;Unclassified_Massilimicrobiota_timonensis
GR	CMT	122b9000d7497452afe5ea206fe0b6a1	d10	0.15	Massilimicrobiota	Massilimicrobiota_timonensis	Bacteria;Firmicutes;Erysipelotrichia;Erysipelotrichales;Erysipelotrichaceae;Massilimicrobiota;Massilimicrobiota_timonensis;Unclassified_Massilimicrobiota_timonensis
GR	ABX3CMT	122b9000d7497452afe5ea206fe0b6a1	d30	0.2	Massilimicrobiota	Massilimicrobiota_timonensis	Bacteria;Firmicutes;Erysipelotrichia;Erysipelotrichales;Erysipelotrichaceae;Massilimicrobiota;Massilimicrobiota_timonensis;Unclassified_Massilimicrobiota_timonensis
GR	CMT	2479f5abc22ebf9e67bcc87d3b8de182	d10	0.1	Massilimicrobiota	Massilimicrobiota_timonensis	Bacteria;Firmicutes;Erysipelotrichia;Erysipelotrichales;Erysipelotrichaceae;Massilimicrobiota;Massilimicrobiota_timonensis;Unclassified_Massilimicrobiota_timonensis
GR	ABX3CMT	2479f5abc22ebf9e67bcc87d3b8de182	d30	0.05	Massilimicrobiota	Massilimicrobiota_timonensis	Bacteria;Firmicutes;Erysipelotrichia;Erysipelotrichales;Erysipelotrichaceae;Massilimicrobiota;Massilimicrobiota_timonensis;Unclassified_Massilimicrobiota_timonensis
GR	CMT	6f95e85338ae8bf3d9774952451992c6	d10	0.15	Massilimicrobiota	Massilimicrobiota_timonensis	Bacteria;Firmicutes;Erysipelotrichia;Erysipelotrichales;Erysipelotrichaceae;Massilimicrobiota;Massilimicrobiota_timonensis;Unclassified_Massilimicrobiota_timonensis
GR	ABX3CMT	6f95e85338ae8bf3d9774952451992c6	d30	0.1	Massilimicrobiota	Massilimicrobiota_timonensis	Bacteria;Firmicutes;Erysipelotrichia;Erysipelotrichales;Erysipelotrichaceae;Massilimicrobiota;Massilimicrobiota_timonensis;Unclassified_Massilimicrobiota_timonensis
GR	CMT	5b8ad7585b3a2e121c69160d0421542d	d10	0.1	Millionella	Millionella_massiliensis	Bacteria;Bacteroidetes;Bacteroidia;Bacteroidales;Rikenellaceae;Millionella;Millionella_massiliensis;Unclassified_Millionella_massiliensis
GR	CMT	c653ae4ba7c0820bd2433aebe3b31e3f	d8	0.3	Rikenella	Rikenella_microfusus	Bacteria;Bacteroidetes;Bacteroidia;Bacteroidales;Rikenellaceae;Rikenella;Rikenella_microfusus;Rikenella_microfusus_DSM_15922
GR	ABX3CMT	c653ae4ba7c0820bd2433aebe3b31e3f	d30	1.8	Rikenella	Rikenella_microfusus	Bacteria;Bacteroidetes;Bacteroidia;Bacteroidales;Rikenellaceae;Rikenella;Rikenella_microfusus;Rikenella_microfusus_DSM_15922
GR	CMT	75addee53bae6b16fcb435f31508c9d1	d30	0.1	Mucispirillum	Mucispirillum_schaedleri	Bacteria;Deferribacteres;Deferribacteres;Deferribacterales;Deferribacteraceae;Mucispirillum;Mucispirillum_schaedleri;Mucispirillum_schaedleri_ASF457
GR	ABX3CMT	75addee53bae6b16fcb435f31508c9d1	d8	0.05	Mucispirillum	Mucispirillum_schaedleri	Bacteria;Deferribacteres;Deferribacteres;Deferribacterales;Deferribacteraceae;Mucispirillum;Mucispirillum_schaedleri;Mucispirillum_schaedleri_ASF457
GR	ABX3CMT	04f5d047fb048d84b59605a67088fd8e	d10	0.05	Mucispirillum	Mucispirillum_schaedleri	Bacteria;Deferribacteres;Deferribacteres;Deferribacterales;Deferribacteraceae;Mucispirillum;Mucispirillum_schaedleri;Mucispirillum_schaedleri_ASF457
GR	CMT	3b4ebb226e638fd36e80ff984a0c32db	d30	0.05	Muribaculum	Muribaculum_intestinale	Bacteria;Bacteroidetes;Bacteroidia;Bacteroidales;Muribaculaceae;Muribaculum;Muribaculum_intestinale;Unclassified_Muribaculum_intestinale
GR	CMT	0ec8713e754dde3d2ef88538ab225cd5	d60	0.1	Muribaculum	Muribaculum_intestinale	Bacteria;Bacteroidetes;Bacteroidia;Bacteroidales;Muribaculaceae;Muribaculum;Muribaculum_intestinale;Unclassified_Muribaculum_intestinale
GR	CMT	163c38df0389a1bbdaf0ee62ce1283a0	d30	0.05	Muribaculum	Muribaculum_intestinale	Bacteria;Bacteroidetes;Bacteroidia;Bacteroidales;Muribaculaceae;Muribaculum;Muribaculum_intestinale;Unclassified_Muribaculum_intestinale
GR	CMT	44785b5ee93979a6578898e7bca3c486	d30	0.05	Muribaculum	Muribaculum_sp._TLL-A4	Bacteria;Bacteroidetes;Bacteroidia;Bacteroidales;Muribaculaceae;Muribaculum;Muribaculum_sp._TLL-A4;Unclassified_Muribaculum_sp._TLL-A4
GR	CMT	03b1387c2e4aa7778cc088ed845c63b6	d30	0.05	Muribaculum	Muribaculum_intestinale	Bacteria;Bacteroidetes;Bacteroidia;Bacteroidales;Muribaculaceae;Muribaculum;Muribaculum_intestinale;Unclassified_Muribaculum_intestinale
GR	CMT	9f3c69d06eb0b6fc4d8c176dcfbf3366	d10	0.05	Muribaculum	Muribaculum_intestinale	Bacteria;Bacteroidetes;Bacteroidia;Bacteroidales;Muribaculaceae;Muribaculum;Muribaculum_intestinale;Unclassified_Muribaculum_intestinale
GR	CMT	6dfe7b49febfeafd1b880893a2bac06c	d30	0.05	Muribaculum	Muribaculum_intestinale	Bacteria;Bacteroidetes;Bacteroidia;Bacteroidales;Muribaculaceae;Muribaculum;Muribaculum_intestinale;Unclassified_Muribaculum_intestinale
GR	CMT	f7593252a39cf4c6fdef4ac5ef798259	d10	0.1	Muribaculum	Muribaculum_intestinale	Bacteria;Bacteroidetes;Bacteroidia;Bacteroidales;Muribaculaceae;Muribaculum;Muribaculum_intestinale;Unclassified_Muribaculum_intestinale
GR	CMT	a677abbab30bd184ecf3e1e317b150ad	d60	0.05	Muribaculum	Muribaculum_sp._TLL-A4	Bacteria;Bacteroidetes;Bacteroidia;Bacteroidales;Muribaculaceae;Muribaculum;Muribaculum_sp._TLL-A4;Unclassified_Muribaculum_sp._TLL-A4
GR	CMT	1751be9a763c7670b431c09bd3b26280	d10	0.05	Muribaculum	Muribaculum_intestinale	Bacteria;Bacteroidetes;Bacteroidia;Bacteroidales;Muribaculaceae;Muribaculum;Muribaculum_intestinale;Unclassified_Muribaculum_intestinale
GR	CMT	8917a79ae91c34cb9823c46b20dd81de	d30	0.05	Muribaculum	Muribaculum_intestinale	Bacteria;Bacteroidetes;Bacteroidia;Bacteroidales;Muribaculaceae;Muribaculum;Muribaculum_intestinale;Unclassified_Muribaculum_intestinale
GR	CMT	833a00efa27a693027c09906cf9ef2e5	d30	0.15	Unknown_genus	Muribaculaceae_bacterium_DSM_108610	Bacteria;Bacteroidetes;Bacteroidia;Bacteroidales;Muribaculaceae;Unknown_genus;Muribaculaceae_bacterium_DSM_108610;Unclassified_Muribaculaceae_bacterium_DSM_108610
GR	ABX3CMT	833a00efa27a693027c09906cf9ef2e5	d30	0.05	Unknown_genus	Muribaculaceae_bacterium_DSM_108610	Bacteria;Bacteroidetes;Bacteroidia;Bacteroidales;Muribaculaceae;Unknown_genus;Muribaculaceae_bacterium_DSM_108610;Unclassified_Muribaculaceae_bacterium_DSM_108610
GR	CMT	ba36db76a7ebdc6e13a88687728c2a9e	d8	0.05	Muribaculum	Muribaculum_intestinale	Bacteria;Bacteroidetes;Bacteroidia;Bacteroidales;Muribaculaceae;Muribaculum;Muribaculum_intestinale;Unclassified_Muribaculum_intestinale
GR	CMT	fbf0d6e235f33cd5a969548074372862	d8	0.05	Muribaculum	Muribaculum_sp._TLL-A4	Bacteria;Bacteroidetes;Bacteroidia;Bacteroidales;Muribaculaceae;Muribaculum;Muribaculum_sp._TLL-A4;Unclassified_Muribaculum_sp._TLL-A4
GR	CMT	8ad9f9a7663f47847482c00c3a6e419b	d8	0.05	Muribaculum	Muribaculum_intestinale	Bacteria;Bacteroidetes;Bacteroidia;Bacteroidales;Muribaculaceae;Muribaculum;Muribaculum_intestinale;Unclassified_Muribaculum_intestinale
GR	CMT	0c29ae1688889e3493e5987ca15ce801	d8	0.05	Muribaculum	Muribaculum_intestinale	Bacteria;Bacteroidetes;Bacteroidia;Bacteroidales;Muribaculaceae;Muribaculum;Muribaculum_intestinale;Unclassified_Muribaculum_intestinale
GR	CMT	10e8de22c18e92bffce2c291f13b9d7b	d8	0.05	Muribaculum	Muribaculum_intestinale	Bacteria;Bacteroidetes;Bacteroidia;Bacteroidales;Muribaculaceae;Muribaculum;Muribaculum_intestinale;Unclassified_Muribaculum_intestinale
GR	CMT	13653d5750e9a18d63df8ba832a04c23	d30	0.1	Muribaculum	Muribaculum_sp._TLL-A4	Bacteria;Bacteroidetes;Bacteroidia;Bacteroidales;Muribaculaceae;Muribaculum;Muribaculum_sp._TLL-A4;Unclassified_Muribaculum_sp._TLL-A4
GR	CMT	a4128d22b593d1b4719c2864b025316d	d8	0.05	Muribaculum	Muribaculum_intestinale	Bacteria;Bacteroidetes;Bacteroidia;Bacteroidales;Muribaculaceae;Muribaculum;Muribaculum_intestinale;Unclassified_Muribaculum_intestinale
GR	CMT	a91bb813014e09615b008a1ff573bb46	d30	0.05	Muribaculum	Muribaculum_intestinale	Bacteria;Bacteroidetes;Bacteroidia;Bacteroidales;Muribaculaceae;Muribaculum;Muribaculum_intestinale;Unclassified_Muribaculum_intestinale
GR	CMT	be70e1d75789214357668facf5bd145b	d30	0.05	Muribaculum	Muribaculum_intestinale	Bacteria;Bacteroidetes;Bacteroidia;Bacteroidales;Muribaculaceae;Muribaculum;Muribaculum_intestinale;Unclassified_Muribaculum_intestinale
GR	CMT	362b1ec6a222e06d09643e29c6d3ccf1	d30	0.05	Muribaculum	Muribaculum_intestinale	Bacteria;Bacteroidetes;Bacteroidia;Bacteroidales;Muribaculaceae;Muribaculum;Muribaculum_intestinale;Unclassified_Muribaculum_intestinale
GR	CMT	b6f3c84ca1d41a5717f75b54d566bc76	d60	0.15	Muribaculum	Muribaculum_intestinale	Bacteria;Bacteroidetes;Bacteroidia;Bacteroidales;Muribaculaceae;Muribaculum;Muribaculum_intestinale;Unclassified_Muribaculum_intestinale
GR	CMT	b8264c235cfb61ed97b005526ff677c4	d60	0.05	Muribaculum	Muribaculum_intestinale	Bacteria;Bacteroidetes;Bacteroidia;Bacteroidales;Muribaculaceae;Muribaculum;Muribaculum_intestinale;Unclassified_Muribaculum_intestinale
GR	CMT	b6e30ce47a40411cd6acfd895d79cfa5	d60	0.05	Muribaculum	Muribaculum_intestinale	Bacteria;Bacteroidetes;Bacteroidia;Bacteroidales;Muribaculaceae;Muribaculum;Muribaculum_intestinale;Unclassified_Muribaculum_intestinale
GR	CMT	7cdff3961cc138a35fb88f3ba2e8b0f0	d10	0.05	Muribaculum	Muribaculum_intestinale	Bacteria;Bacteroidetes;Bacteroidia;Bacteroidales;Muribaculaceae;Muribaculum;Muribaculum_intestinale;Unclassified_Muribaculum_intestinale
GR	CMT	0221153bec2dcbc75bf5981322b63e1b	d30	0.05	Muribaculum	Muribaculum_intestinale	Bacteria;Bacteroidetes;Bacteroidia;Bacteroidales;Muribaculaceae;Muribaculum;Muribaculum_intestinale;Unclassified_Muribaculum_intestinale
GR	CMT	cf2e07fef27299e1384570c5a7a9431b	d8	0.05	Muribaculum	Muribaculum_intestinale	Bacteria;Bacteroidetes;Bacteroidia;Bacteroidales;Muribaculaceae;Muribaculum;Muribaculum_intestinale;Unclassified_Muribaculum_intestinale
GR	CMT	21b0b9c626e8dad135ce81c32fdfee32	d10	0.4	Muribaculum	Muribaculum_intestinale	Bacteria;Bacteroidetes;Bacteroidia;Bacteroidales;Muribaculaceae;Muribaculum;Muribaculum_intestinale;Unclassified_Muribaculum_intestinale
GR	CMT	83e3a2fb0cab6625c6e8fa8c0036fe92	d8	0.35	Muribaculum	Muribaculum_sp._TLL-A4	Bacteria;Bacteroidetes;Bacteroidia;Bacteroidales;Muribaculaceae;Muribaculum;Muribaculum_sp._TLL-A4;Unclassified_Muribaculum_sp._TLL-A4
GR	ABX3CMT	83e3a2fb0cab6625c6e8fa8c0036fe92	d30	0.55	Muribaculum	Muribaculum_sp._TLL-A4	Bacteria;Bacteroidetes;Bacteroidia;Bacteroidales;Muribaculaceae;Muribaculum;Muribaculum_sp._TLL-A4;Unclassified_Muribaculum_sp._TLL-A4
GR	CMT	23b4b22b019f0c170649f2b8efda2dd2	d8	0.8	Muribaculum	Muribaculum_sp._TLL-A4	Bacteria;Bacteroidetes;Bacteroidia;Bacteroidales;Muribaculaceae;Muribaculum;Muribaculum_sp._TLL-A4;Unclassified_Muribaculum_sp._TLL-A4
GR	ABX3CMT	23b4b22b019f0c170649f2b8efda2dd2	d8	0.1	Muribaculum	Muribaculum_sp._TLL-A4	Bacteria;Bacteroidetes;Bacteroidia;Bacteroidales;Muribaculaceae;Muribaculum;Muribaculum_sp._TLL-A4;Unclassified_Muribaculum_sp._TLL-A4
GR	CMT	379b5c532347467f62ab37d67eec1911	d8	0.6	Muribaculum	Muribaculum_intestinale	Bacteria;Bacteroidetes;Bacteroidia;Bacteroidales;Muribaculaceae;Muribaculum;Muribaculum_intestinale;Unclassified_Muribaculum_intestinale
GR	CMT	96ceda38b81bb9003549f4ba1d3d3930	d5	0.15	Unknown_genus	Muribaculaceae_bacterium_DSM_108610	Bacteria;Bacteroidetes;Bacteroidia;Bacteroidales;Muribaculaceae;Unknown_genus;Muribaculaceae_bacterium_DSM_108610;Unclassified_Muribaculaceae_bacterium_DSM_108610
GR	CMT	a5296f76d07bfb39b100ea5d40d0de18	d5	1.4	Muribaculum	Muribaculum_intestinale	Bacteria;Bacteroidetes;Bacteroidia;Bacteroidales;Muribaculaceae;Muribaculum;Muribaculum_intestinale;Unclassified_Muribaculum_intestinale
GR	ABX3CMT	a5296f76d07bfb39b100ea5d40d0de18	d8	0.1	Muribaculum	Muribaculum_intestinale	Bacteria;Bacteroidetes;Bacteroidia;Bacteroidales;Muribaculaceae;Muribaculum;Muribaculum_intestinale;Unclassified_Muribaculum_intestinale
GR	CMT	61bb1b0414554ca9de59fe5d5dcdd362	d5	1.2	Muribaculum	Muribaculum_intestinale	Bacteria;Bacteroidetes;Bacteroidia;Bacteroidales;Muribaculaceae;Muribaculum;Muribaculum_intestinale;Unclassified_Muribaculum_intestinale
GR	ABX3CMT	61bb1b0414554ca9de59fe5d5dcdd362	d10	1.2	Muribaculum	Muribaculum_intestinale	Bacteria;Bacteroidetes;Bacteroidia;Bacteroidales;Muribaculaceae;Muribaculum;Muribaculum_intestinale;Unclassified_Muribaculum_intestinale
GR	CMT	f1fb216c823696dcfe8c79ba7ad3ab77	d5	1.8	Muribaculum	Muribaculum_intestinale	Bacteria;Bacteroidetes;Bacteroidia;Bacteroidales;Muribaculaceae;Muribaculum;Muribaculum_intestinale;Unclassified_Muribaculum_intestinale
GR	ABX3CMT	f1fb216c823696dcfe8c79ba7ad3ab77	d8	0.2	Muribaculum	Muribaculum_intestinale	Bacteria;Bacteroidetes;Bacteroidia;Bacteroidales;Muribaculaceae;Muribaculum;Muribaculum_intestinale;Unclassified_Muribaculum_intestinale
GR	CMT	73a62452e2e8690ff2ed133cf00612a4	d5	1.0	Muribaculum	Muribaculum_intestinale	Bacteria;Bacteroidetes;Bacteroidia;Bacteroidales;Muribaculaceae;Muribaculum;Muribaculum_intestinale;Unclassified_Muribaculum_intestinale
GR	ABX3CMT	73a62452e2e8690ff2ed133cf00612a4	d8	0.3	Muribaculum	Muribaculum_intestinale	Bacteria;Bacteroidetes;Bacteroidia;Bacteroidales;Muribaculaceae;Muribaculum;Muribaculum_intestinale;Unclassified_Muribaculum_intestinale
GR	CMT	6fec0e0dfbc3882a5e7f9d34eeba1be7	d30	0.05	Melissococcus	Melissococcus_plutonius	Bacteria;Firmicutes;Bacilli;Lactobacillales;Enterococcaceae;Melissococcus;Melissococcus_plutonius;Melissococcus_plutonius_DAT561
GR	CMT	e43f90ed9da94086361e28cfc0cf4ccb	d30	0.75	Odoribacter	Odoribacter_laneus	Bacteria;Bacteroidetes;Bacteroidia;Bacteroidales;Odoribacteraceae;Odoribacter;Odoribacter_laneus;Odoribacter_laneus_YIT_12061
GR	CMT	54e1720f70fdeced3ef1ff2ea94e2fc2	d10	0.05	Odoribacter	Odoribacter_laneus	Bacteria;Bacteroidetes;Bacteroidia;Bacteroidales;Odoribacteraceae;Odoribacter;Odoribacter_laneus;Odoribacter_laneus_YIT_12061
GR	CMT	b895f47ef63025e89cf24c1e2f2bfbe6	d10	0.05	Odoribacter	Odoribacter_splanchnicus	Bacteria;Bacteroidetes;Bacteroidia;Bacteroidales;Odoribacteraceae;Odoribacter;Odoribacter_splanchnicus;Unclassified_Odoribacter_splanchnicus
GR	CMT	f6971bf259c939d5d0412db0f28c095a	d8	0.25	Odoribacter	Odoribacter_splanchnicus	Bacteria;Bacteroidetes;Bacteroidia;Bacteroidales;Odoribacteraceae;Odoribacter;Odoribacter_splanchnicus;Unclassified_Odoribacter_splanchnicus
GR	CMT	924d6416af31718b7c3c8ecba95593ef	d8	0.05	Odoribacter	Odoribacter_splanchnicus	Bacteria;Bacteroidetes;Bacteroidia;Bacteroidales;Odoribacteraceae;Odoribacter;Odoribacter_splanchnicus;Unclassified_Odoribacter_splanchnicus
GR	CMT	25000d108255d22d739f3ed7a7df12a7	d8	0.05	Odoribacter	Odoribacter_splanchnicus	Bacteria;Bacteroidetes;Bacteroidia;Bacteroidales;Odoribacteraceae;Odoribacter;Odoribacter_splanchnicus;Unclassified_Odoribacter_splanchnicus
GR	CMT	8a1f703feae2aabc515f714ccc9b50a6	d8	0.15	Odoribacter	Odoribacter_splanchnicus	Bacteria;Bacteroidetes;Bacteroidia;Bacteroidales;Odoribacteraceae;Odoribacter;Odoribacter_splanchnicus;Unclassified_Odoribacter_splanchnicus
GR	CMT	cd03e9117737bd8ea50e963c20eb1d45	d10	0.8	Odoribacter	Odoribacter_splanchnicus	Bacteria;Bacteroidetes;Bacteroidia;Bacteroidales;Odoribacteraceae;Odoribacter;Odoribacter_splanchnicus;Unclassified_Odoribacter_splanchnicus
GR	ABX3CMT	cd03e9117737bd8ea50e963c20eb1d45	d30	0.35	Odoribacter	Odoribacter_splanchnicus	Bacteria;Bacteroidetes;Bacteroidia;Bacteroidales;Odoribacteraceae;Odoribacter;Odoribacter_splanchnicus;Unclassified_Odoribacter_splanchnicus
GR	ABX3CMT	b54aca4b6fc879455460de0762088537	d30	0.05	Oscillibacter	Oscillibacter_valericigenes	Bacteria;Firmicutes;Clostridia;Clostridiales;Oscillospiraceae;Oscillibacter;Oscillibacter_valericigenes;Oscillibacter_valericigenes_Sjm18-20
GR	CMT	41529e74bb45ce7763a1cbab44a20538	d10	0.1	Paeniclostridium	Paeniclostridium_sordellii	Bacteria;Firmicutes;Clostridia;Clostridiales;Peptostreptococcaceae;Paeniclostridium;Paeniclostridium_sordellii;Unclassified_Paeniclostridium_sordellii
GR	CMT	d5b1c57ffef5c9f35cd8968bc14b4fb8	d30	0.5	Paeniclostridium	Paeniclostridium_sordellii	Bacteria;Firmicutes;Clostridia;Clostridiales;Peptostreptococcaceae;Paeniclostridium;Paeniclostridium_sordellii;Unclassified_Paeniclostridium_sordellii
GR	CMT	7613c784e53f724adfdb4f00bfc9f4d1	d10	0.1	Paeniclostridium	Paeniclostridium_sordellii	Bacteria;Firmicutes;Clostridia;Clostridiales;Peptostreptococcaceae;Paeniclostridium;Paeniclostridium_sordellii;Unclassified_Paeniclostridium_sordellii
GR	CMT	279327c480eefc39792145ecd07d69e8	d30	0.3	Paeniclostridium	Paeniclostridium_sordellii	Bacteria;Firmicutes;Clostridia;Clostridiales;Peptostreptococcaceae;Paeniclostridium;Paeniclostridium_sordellii;Unclassified_Paeniclostridium_sordellii
GR	CMT	429636af0b4cb72425a8b64a1db83c0e	d30	0.1	Paeniclostridium	Paeniclostridium_sordellii	Bacteria;Firmicutes;Clostridia;Clostridiales;Peptostreptococcaceae;Paeniclostridium;Paeniclostridium_sordellii;Unclassified_Paeniclostridium_sordellii
GR	CMT	978a26c20fd3eca86c44d404d9e94fd4	d10	0.05	Parabacteroides	Parabacteroides_distasonis	Bacteria;Bacteroidetes;Bacteroidia;Bacteroidales;Tannerellaceae;Parabacteroides;Parabacteroides_distasonis;Unclassified_Parabacteroides_distasonis
GR	CMT	1f8aceeb10f01b59aa33042af5dc1a31	d30	0.1	Parabacteroides	Parabacteroides_distasonis	Bacteria;Bacteroidetes;Bacteroidia;Bacteroidales;Tannerellaceae;Parabacteroides;Parabacteroides_distasonis;Unclassified_Parabacteroides_distasonis
GR	CMT	50210379676650069192a6618df4ac73	d10	0.3	Parabacteroides	Parabacteroides_distasonis	Bacteria;Bacteroidetes;Bacteroidia;Bacteroidales;Tannerellaceae;Parabacteroides;Parabacteroides_distasonis;Unclassified_Parabacteroides_distasonis
GR	ABX3CMT	50210379676650069192a6618df4ac73	d8	0.05	Parabacteroides	Parabacteroides_distasonis	Bacteria;Bacteroidetes;Bacteroidia;Bacteroidales;Tannerellaceae;Parabacteroides;Parabacteroides_distasonis;Unclassified_Parabacteroides_distasonis
GR	CMT	59bdd01b3372dd98be4eb5345828a58e	d30	0.05	Pseudoalteromonas	Pseudoalteromonas_tunicata	Bacteria;Proteobacteria;Gammaproteobacteria;Alteromonadales;Pseudoalteromonadaceae;Pseudoalteromonas;Pseudoalteromonas_tunicata;Unclassified_Pseudoalteromonas_tunicata
GR	CMT	d18c4e2511b3828086282e4ad82b0b9e	d10	0.1	Prevotellamassilia	Prevotellamassilia_timonensis	Bacteria;Bacteroidetes;Bacteroidia;Bacteroidales;Prevotellaceae;Prevotellamassilia;Prevotellamassilia_timonensis;Unclassified_Prevotellamassilia_timonensis
GR	ABX3CMT	d18c4e2511b3828086282e4ad82b0b9e	d30	0.05	Prevotellamassilia	Prevotellamassilia_timonensis	Bacteria;Bacteroidetes;Bacteroidia;Bacteroidales;Prevotellaceae;Prevotellamassilia;Prevotellamassilia_timonensis;Unclassified_Prevotellamassilia_timonensis
GR	CMT	e03c61d5e13bbe85d4c6d3a67681a04a	d30	0.05	Pseudoflavonifractor	Pseudoflavonifractor_capillosus	Bacteria;Firmicutes;Clostridia;Clostridiales;Ruminococcaceae;Pseudoflavonifractor;Pseudoflavonifractor_capillosus;Pseudoflavonifractor_capillosus_ATCC_29799
GR	ABX3CMT	c7d5d19bafe328b832978d0841ee401d	d10	0.05	Pseudoflavonifractor	Pseudoflavonifractor_capillosus	Bacteria;Firmicutes;Clostridia;Clostridiales;Ruminococcaceae;Pseudoflavonifractor;Pseudoflavonifractor_capillosus;Pseudoflavonifractor_capillosus_ATCC_29799
GR	CMT	2c77ad345979761be6074cad33ecce7f	d10	0.1	Rikenella	Rikenella_microfusus	Bacteria;Bacteroidetes;Bacteroidia;Bacteroidales;Rikenellaceae;Rikenella;Rikenella_microfusus;Rikenella_microfusus_DSM_15922
GR	ABX3CMT	2c77ad345979761be6074cad33ecce7f	d30	0.1	Rikenella	Rikenella_microfusus	Bacteria;Bacteroidetes;Bacteroidia;Bacteroidales;Rikenellaceae;Rikenella;Rikenella_microfusus;Rikenella_microfusus_DSM_15922
GR	CMT	3ba3565960c14ee2ba1aba93da9e10df	d10	0.05	Rikenella	Rikenella_microfusus	Bacteria;Bacteroidetes;Bacteroidia;Bacteroidales;Rikenellaceae;Rikenella;Rikenella_microfusus;Rikenella_microfusus_DSM_15922
GR	CMT	363b47c80d4eeb2545297122ac1499b4	d8	0.4	Rikenella	Rikenella_microfusus	Bacteria;Bacteroidetes;Bacteroidia;Bacteroidales;Rikenellaceae;Rikenella;Rikenella_microfusus;Rikenella_microfusus_DSM_15922
GR	ABX3CMT	363b47c80d4eeb2545297122ac1499b4	d30	0.3	Rikenella	Rikenella_microfusus	Bacteria;Bacteroidetes;Bacteroidia;Bacteroidales;Rikenellaceae;Rikenella;Rikenella_microfusus;Rikenella_microfusus_DSM_15922
GR	CMT	32bcd6fe01e027c673dd3f6d7ad81c59	d10	0.05	Millionella	Millionella_massiliensis	Bacteria;Bacteroidetes;Bacteroidia;Bacteroidales;Rikenellaceae;Millionella;Millionella_massiliensis;Unclassified_Millionella_massiliensis
GR	ABX3CMT	32bcd6fe01e027c673dd3f6d7ad81c59	d60	0.05	Millionella	Millionella_massiliensis	Bacteria;Bacteroidetes;Bacteroidia;Bacteroidales;Rikenellaceae;Millionella;Millionella_massiliensis;Unclassified_Millionella_massiliensis
GR	CMT	d545294942480dc062d8d7e4e35571b6	d10	0.15	Rikenella	Rikenella_microfusus	Bacteria;Bacteroidetes;Bacteroidia;Bacteroidales;Rikenellaceae;Rikenella;Rikenella_microfusus;Rikenella_microfusus_DSM_15922
GR	ABX3CMT	d545294942480dc062d8d7e4e35571b6	d30	0.1	Rikenella	Rikenella_microfusus	Bacteria;Bacteroidetes;Bacteroidia;Bacteroidales;Rikenellaceae;Rikenella;Rikenella_microfusus;Rikenella_microfusus_DSM_15922
GR	CMT	46f4a4d56f57e2c5555fd07dcc65fda3	d60	0.05	Roseburia	Roseburia_hominis	Bacteria;Firmicutes;Clostridia;Clostridiales;Lachnospiraceae;Roseburia;Roseburia_hominis;Roseburia_hominis_A2-183
GR	CMT	e195c9ac9f70fd8c38b0855721e07455	d5	0.05	Turicibacter	Turicibacter_sanguinis	Bacteria;Firmicutes;Erysipelotrichia;Erysipelotrichales;Erysipelotrichaceae;Turicibacter;Turicibacter_sanguinis;Unclassified_Turicibacter_sanguinis
GR	ABX3CMT	e55f960b4d66382785df5f7f6cb48575	d10	0.05	Turicimonas	Turicimonas_muris	Bacteria;Proteobacteria;Betaproteobacteria;Burkholderiales;Sutterellaceae;Turicimonas;Turicimonas_muris;Unclassified_Turicimonas_muris
GR	ABX3CMT	1242fe3deadc431d5d0d12fe94038782	d8	0.05	Turicimonas	Turicimonas_muris	Bacteria;Proteobacteria;Betaproteobacteria;Burkholderiales;Sutterellaceae;Turicimonas;Turicimonas_muris;Unclassified_Turicimonas_muris
GR	CMT	3e416d626b6809715fa6a858f6fed6fd	d5	0.75	Turicimonas	Turicimonas_muris	Bacteria;Proteobacteria;Betaproteobacteria;Burkholderiales;Sutterellaceae;Turicimonas;Turicimonas_muris;Unclassified_Turicimonas_muris
GR	ABX3CMT	3e416d626b6809715fa6a858f6fed6fd	d5	0.1	Turicimonas	Turicimonas_muris	Bacteria;Proteobacteria;Betaproteobacteria;Burkholderiales;Sutterellaceae;Turicimonas;Turicimonas_muris;Unclassified_Turicimonas_muris
GR	CMT	34c6ec2c3df922303ae58c2771f8d0df	d60	0.05	Unknown_genus	Bacteroidales_bacterium_CF	Bacteria;Bacteroidetes;Bacteroidia;Bacteroidales;Unknown_family;Unknown_genus;Bacteroidales_bacterium_CF;Unclassified_Bacteroidales_bacterium_CF
GR	CMT	1ebe92b001075e86875e8de551879a60	d30	0.2	Unknown_genus	Coriobacteriaceae_bacterium_68-1-3	Bacteria;Actinobacteria;Coriobacteriia;Coriobacteriales;Coriobacteriaceae;Unknown_genus;Coriobacteriaceae_bacterium_68-1-3;Unclassified_Coriobacteriaceae_bacterium_68-1-3
GR	ABX3CMT	1ebe92b001075e86875e8de551879a60	d10	0.15	Unknown_genus	Coriobacteriaceae_bacterium_68-1-3	Bacteria;Actinobacteria;Coriobacteriia;Coriobacteriales;Coriobacteriaceae;Unknown_genus;Coriobacteriaceae_bacterium_68-1-3;Unclassified_Coriobacteriaceae_bacterium_68-1-3
GR	ABX3CMT	c99b1cdd8b5cbe08f06d7574d7f4f7c1	d10	0.45	Unknown_genus	Lachnospiraceae_bacterium_GAM79	Bacteria;Firmicutes;Clostridia;Clostridiales;Lachnospiraceae;Unknown_genus;Lachnospiraceae_bacterium_GAM79;Unclassified_Lachnospiraceae_bacterium_GAM79
GR	CMT	e645dc088bfe4fcd4bdd32045bec2c14	d8	0.1	Escherichia	Escherichia_coli	Bacteria;Proteobacteria;Gammaproteobacteria;Enterobacterales;Enterobacteriaceae;Escherichia;Escherichia_coli;Escherichia_coli_O18:H1
GR	ABX3CMT	e645dc088bfe4fcd4bdd32045bec2c14	d8	0.1	Escherichia	Escherichia_coli	Bacteria;Proteobacteria;Gammaproteobacteria;Enterobacterales;Enterobacteriaceae;Escherichia;Escherichia_coli;Escherichia_coli_O18:H1
GR	CMT	2a3531b97ac52495bae8049f02a88820	d30	0.05	Lactobacillus	Lactobacillus_murinus	Bacteria;Firmicutes;Bacilli;Lactobacillales;Lactobacillaceae;Lactobacillus;Lactobacillus_murinus;Unclassified_Lactobacillus_murinus
GR	ABX3CMT	2a3531b97ac52495bae8049f02a88820	d5	0.9	Lactobacillus	Lactobacillus_murinus	Bacteria;Firmicutes;Bacilli;Lactobacillales;Lactobacillaceae;Lactobacillus;Lactobacillus_murinus;Unclassified_Lactobacillus_murinus
GR	CMT	e993df889f43485b3c7010813ed30f75	d10	0.05	Escherichia	Escherichia_coli	Bacteria;Proteobacteria;Gammaproteobacteria;Enterobacterales;Enterobacteriaceae;Escherichia;Escherichia_coli;Escherichia_coli_O18:H1
GR	ABX3CMT	e993df889f43485b3c7010813ed30f75	d30	0.05	Escherichia	Escherichia_coli	Bacteria;Proteobacteria;Gammaproteobacteria;Enterobacterales;Enterobacteriaceae;Escherichia;Escherichia_coli;Escherichia_coli_O18:H1
GR	CMT	dd822579ac512f8d2515f561d5ad7f73	d30	0.05	Lactobacillus	Lactobacillus_murinus	Bacteria;Firmicutes;Bacilli;Lactobacillales;Lactobacillaceae;Lactobacillus;Lactobacillus_murinus;Unclassified_Lactobacillus_murinus
GR	ABX3CMT	dd822579ac512f8d2515f561d5ad7f73	d5	0.5	Lactobacillus	Lactobacillus_murinus	Bacteria;Firmicutes;Bacilli;Lactobacillales;Lactobacillaceae;Lactobacillus;Lactobacillus_murinus;Unclassified_Lactobacillus_murinus
GR	CMT	f53be25f641e51a7e270ae69e50830af	d8	0.25	Lactobacillus	Lactobacillus_murinus	Bacteria;Firmicutes;Bacilli;Lactobacillales;Lactobacillaceae;Lactobacillus;Lactobacillus_murinus;Unclassified_Lactobacillus_murinus
GR	ABX3CMT	f53be25f641e51a7e270ae69e50830af	d5	2.25	Lactobacillus	Lactobacillus_murinus	Bacteria;Firmicutes;Bacilli;Lactobacillales;Lactobacillaceae;Lactobacillus;Lactobacillus_murinus;Unclassified_Lactobacillus_murinus
GR	CMT	1030aaeaaaa1cb52fe8d3ab12474de91	d8	0.1	Escherichia	Escherichia_coli	Bacteria;Proteobacteria;Gammaproteobacteria;Enterobacterales;Enterobacteriaceae;Escherichia;Escherichia_coli;Escherichia_coli_O18:H1
GR	ABX3CMT	1030aaeaaaa1cb52fe8d3ab12474de91	d8	0.05	Escherichia	Escherichia_coli	Bacteria;Proteobacteria;Gammaproteobacteria;Enterobacterales;Enterobacteriaceae;Escherichia;Escherichia_coli;Escherichia_coli_O18:H1
GR	CMT	f6a9995bb7a0b38cbd2dabde652e8b13	d8	0.05	Lactobacillus	Lactobacillus_reuteri	Bacteria;Firmicutes;Bacilli;Lactobacillales;Lactobacillaceae;Lactobacillus;Lactobacillus_reuteri;Lactobacillus_reuteri_I5007
GR	ABX3CMT	f6a9995bb7a0b38cbd2dabde652e8b13	d5	0.15	Lactobacillus	Lactobacillus_reuteri	Bacteria;Firmicutes;Bacilli;Lactobacillales;Lactobacillaceae;Lactobacillus;Lactobacillus_reuteri;Lactobacillus_reuteri_I5007
GR	CMT	5bb6038af7faddfce5a375c8277e5169	d10	0.1	Lactobacillus	Lactobacillus_murinus	Bacteria;Firmicutes;Bacilli;Lactobacillales;Lactobacillaceae;Lactobacillus;Lactobacillus_murinus;Unclassified_Lactobacillus_murinus
GR	ABX3CMT	5bb6038af7faddfce5a375c8277e5169	d5	36.65	Lactobacillus	Lactobacillus_murinus	Bacteria;Firmicutes;Bacilli;Lactobacillales;Lactobacillaceae;Lactobacillus;Lactobacillus_murinus;Unclassified_Lactobacillus_murinus
GR	CMT	cb0dd0fc4c9242de564c0006400f0ab7	d8	0.25	Lactobacillus	Lactobacillus_reuteri	Bacteria;Firmicutes;Bacilli;Lactobacillales;Lactobacillaceae;Lactobacillus;Lactobacillus_reuteri;Unclassified_Lactobacillus_reuteri
GR	ABX3CMT	cb0dd0fc4c9242de564c0006400f0ab7	d5	1.45	Lactobacillus	Lactobacillus_reuteri	Bacteria;Firmicutes;Bacilli;Lactobacillales;Lactobacillaceae;Lactobacillus;Lactobacillus_reuteri;Unclassified_Lactobacillus_reuteri
GR	CMT	3dea429e8d71be9dbfa6cc6580fa5d77	d8	0.05	Lactobacillus	Lactobacillus_reuteri	Bacteria;Firmicutes;Bacilli;Lactobacillales;Lactobacillaceae;Lactobacillus;Lactobacillus_reuteri;Lactobacillus_reuteri_I5007
GR	ABX3CMT	3dea429e8d71be9dbfa6cc6580fa5d77	d5	0.45	Lactobacillus	Lactobacillus_reuteri	Bacteria;Firmicutes;Bacilli;Lactobacillales;Lactobacillaceae;Lactobacillus;Lactobacillus_reuteri;Lactobacillus_reuteri_I5007
GR	CMT	332aafa0812f8e93fd378320d93146ad	d5	0.05	Lactobacillus	Lactobacillus_reuteri	Bacteria;Firmicutes;Bacilli;Lactobacillales;Lactobacillaceae;Lactobacillus;Lactobacillus_reuteri;Lactobacillus_reuteri_I5007
GR	ABX3CMT	332aafa0812f8e93fd378320d93146ad	d5	0.35	Lactobacillus	Lactobacillus_reuteri	Bacteria;Firmicutes;Bacilli;Lactobacillales;Lactobacillaceae;Lactobacillus;Lactobacillus_reuteri;Lactobacillus_reuteri_I5007
GR	CMT	37c32af494990a94a7888870bb616a24	d8	7.4	Lactobacillus	Lactobacillus_johnsonii	Bacteria;Firmicutes;Bacilli;Lactobacillales;Lactobacillaceae;Lactobacillus;Lactobacillus_johnsonii;Unclassified_Lactobacillus_johnsonii
GR	ABX3CMT	37c32af494990a94a7888870bb616a24	d8	0.05	Lactobacillus	Lactobacillus_johnsonii	Bacteria;Firmicutes;Bacilli;Lactobacillales;Lactobacillaceae;Lactobacillus;Lactobacillus_johnsonii;Unclassified_Lactobacillus_johnsonii
GR	CMT	4de233324e4a0972e8a91fe08809963c	d8	0.2	Muribaculum	Muribaculum_sp._TLL-A4	Bacteria;Bacteroidetes;Bacteroidia;Bacteroidales;Muribaculaceae;Muribaculum;Muribaculum_sp._TLL-A4;Unclassified_Muribaculum_sp._TLL-A4
GR	ABX3CMT	4de233324e4a0972e8a91fe08809963c	d30	0.1	Muribaculum	Muribaculum_sp._TLL-A4	Bacteria;Bacteroidetes;Bacteroidia;Bacteroidales;Muribaculaceae;Muribaculum;Muribaculum_sp._TLL-A4;Unclassified_Muribaculum_sp._TLL-A4
GR	CMT	593df05c762a0361e4fd05107aac5eed	d8	0.15	Entomoplasma	Entomoplasma_luminosum	Bacteria;Tenericutes;Mollicutes;Entomoplasmatales;Entomoplasmataceae;Entomoplasma;Entomoplasma_luminosum;Entomoplasma_luminosum_ATCC_49195
GR	CMT	741d89e8ba645f6cfddae8936f57293c	d8	0.6	Muribaculum	Muribaculum_sp._H5	Bacteria;Bacteroidetes;Bacteroidia;Bacteroidales;Muribaculaceae;Muribaculum;Muribaculum_sp._H5;Unclassified_Muribaculum_sp._H5
GR	ABX3CMT	741d89e8ba645f6cfddae8936f57293c	d8	0.05	Muribaculum	Muribaculum_sp._H5	Bacteria;Bacteroidetes;Bacteroidia;Bacteroidales;Muribaculaceae;Muribaculum;Muribaculum_sp._H5;Unclassified_Muribaculum_sp._H5
GR	CMT	a40373a0ebd040cff64b0d79c41ece3e	d60	0.05	Muribaculum	Muribaculum_sp._TLL-A4	Bacteria;Bacteroidetes;Bacteroidia;Bacteroidales;Muribaculaceae;Muribaculum;Muribaculum_sp._TLL-A4;Unclassified_Muribaculum_sp._TLL-A4
GR	CMT	fa6a983e5f3b323e992fa8f85de031e8	d8	0.05	Muribaculum	Muribaculum_sp._H5	Bacteria;Bacteroidetes;Bacteroidia;Bacteroidales;Muribaculaceae;Muribaculum;Muribaculum_sp._H5;Unclassified_Muribaculum_sp._H5
GR	ABX3CMT	fa6a983e5f3b323e992fa8f85de031e8	d8	0.05	Muribaculum	Muribaculum_sp._H5	Bacteria;Bacteroidetes;Bacteroidia;Bacteroidales;Muribaculaceae;Muribaculum;Muribaculum_sp._H5;Unclassified_Muribaculum_sp._H5
GR	CMT	c650a808b70fc43b3f00006b843322cd	d8	0.25	Muribaculum	Muribaculum_intestinale	Bacteria;Bacteroidetes;Bacteroidia;Bacteroidales;Muribaculaceae;Muribaculum;Muribaculum_intestinale;Unclassified_Muribaculum_intestinale
GR	ABX3CMT	c650a808b70fc43b3f00006b843322cd	d30	0.05	Muribaculum	Muribaculum_intestinale	Bacteria;Bacteroidetes;Bacteroidia;Bacteroidales;Muribaculaceae;Muribaculum;Muribaculum_intestinale;Unclassified_Muribaculum_intestinale
GR	CMT	61ff4d0fc08199dd339a11b3715033cb	d5	0.75	Enterorhabdus	Enterorhabdus_caecimuris	Bacteria;Actinobacteria;Coriobacteriia;Eggerthellales;Eggerthellaceae;Enterorhabdus;Enterorhabdus_caecimuris;Enterorhabdus_caecimuris_B7
GR	CMT	1ae646163fcb70e11a3beefae325e1a8	d5	0.5	Enterorhabdus	Enterorhabdus_caecimuris	Bacteria;Actinobacteria;Coriobacteriia;Eggerthellales;Eggerthellaceae;Enterorhabdus;Enterorhabdus_caecimuris;Enterorhabdus_caecimuris_B7
GR	CMT	b1875b111527b3eb24b4e182f87a4dbf	d5	0.1	Adlercreutzia	Adlercreutzia_equolifaciens	Bacteria;Actinobacteria;Coriobacteriia;Eggerthellales;Eggerthellaceae;Adlercreutzia;Adlercreutzia_equolifaciens;Adlercreutzia_equolifaciens_DSM_19450
GR	ABX3CMT	b1875b111527b3eb24b4e182f87a4dbf	d10	0.1	Adlercreutzia	Adlercreutzia_equolifaciens	Bacteria;Actinobacteria;Coriobacteriia;Eggerthellales;Eggerthellaceae;Adlercreutzia;Adlercreutzia_equolifaciens;Adlercreutzia_equolifaciens_DSM_19450
GR	CMT	b505ff6672b8831716df147de3d20bad	d60	0.05	Bacillus	Bacillus_subtilis	Bacteria;Firmicutes;Bacilli;Bacillales;Bacillaceae;Bacillus;Bacillus_subtilis;Unclassified_Bacillus_subtilis
GR	CMT	d02f3291cbd47e61aa2d4b33abc0c71f	d8	0.5	Muribaculum	Muribaculum_sp._H5	Bacteria;Bacteroidetes;Bacteroidia;Bacteroidales;Muribaculaceae;Muribaculum;Muribaculum_sp._H5;Unclassified_Muribaculum_sp._H5
GR	ABX3CMT	d02f3291cbd47e61aa2d4b33abc0c71f	d10	0.05	Muribaculum	Muribaculum_sp._H5	Bacteria;Bacteroidetes;Bacteroidia;Bacteroidales;Muribaculaceae;Muribaculum;Muribaculum_sp._H5;Unclassified_Muribaculum_sp._H5
GR	CMT	51be95eb932929be45e30f91c7c43de9	d30	0.1	Dysosmobacter	Dysosmobacter_welbionis	Bacteria;Firmicutes;Clostridia;Clostridiales;Oscillospiraceae;Dysosmobacter;Dysosmobacter_welbionis;Unclassified_Dysosmobacter_welbionis
GR	CMT	35a3ee77d4e0f7a0fbcd7ca249b448f6	d10	0.05	Muribaculum	Muribaculum_sp._TLL-A4	Bacteria;Bacteroidetes;Bacteroidia;Bacteroidales;Muribaculaceae;Muribaculum;Muribaculum_sp._TLL-A4;Unclassified_Muribaculum_sp._TLL-A4
GR	CMT	a9ed5fb09863a807d1bbd0ba7050a8e0	d8	0.05	Unknown_genus	Bacteroidales_bacterium_CF	Bacteria;Bacteroidetes;Bacteroidia;Bacteroidales;Unknown_family;Unknown_genus;Bacteroidales_bacterium_CF;Unclassified_Bacteroidales_bacterium_CF
GR	CMT	5e7b2215e1e413bb496340bf7c434069	d30	0.1	Enterorhabdus	Enterorhabdus_caecimuris	Bacteria;Actinobacteria;Coriobacteriia;Eggerthellales;Eggerthellaceae;Enterorhabdus;Enterorhabdus_caecimuris;Enterorhabdus_caecimuris_B7
GR	ABX3CMT	5e7b2215e1e413bb496340bf7c434069	d30	0.15	Enterorhabdus	Enterorhabdus_caecimuris	Bacteria;Actinobacteria;Coriobacteriia;Eggerthellales;Eggerthellaceae;Enterorhabdus;Enterorhabdus_caecimuris;Enterorhabdus_caecimuris_B7
GR	CMT	eafc65b17da0e1faf329c62155c9eda5	d30	0.05	Muribaculum	Muribaculum_sp._TLL-A4	Bacteria;Bacteroidetes;Bacteroidia;Bacteroidales;Muribaculaceae;Muribaculum;Muribaculum_sp._TLL-A4;Unclassified_Muribaculum_sp._TLL-A4
GR	CMT	40e2636ecc085ff8f69cfd027c16aef5	d8	0.05	Unknown_genus	Muribaculaceae_bacterium_DSM_108610	Bacteria;Bacteroidetes;Bacteroidia;Bacteroidales;Muribaculaceae;Unknown_genus;Muribaculaceae_bacterium_DSM_108610;Unclassified_Muribaculaceae_bacterium_DSM_108610
GR	ABX3CMT	40e2636ecc085ff8f69cfd027c16aef5	d10	0.05	Unknown_genus	Muribaculaceae_bacterium_DSM_108610	Bacteria;Bacteroidetes;Bacteroidia;Bacteroidales;Muribaculaceae;Unknown_genus;Muribaculaceae_bacterium_DSM_108610;Unclassified_Muribaculaceae_bacterium_DSM_108610
GR	CMT	64ca4f093048075fe491f086599ab167	d8	0.1	Unknown_genus	Erysipelotrichaceae_bacterium_I46	Bacteria;Firmicutes;Erysipelotrichia;Erysipelotrichales;Erysipelotrichaceae;Unknown_genus;Erysipelotrichaceae_bacterium_I46;Unclassified_Erysipelotrichaceae_bacterium_I46
GR	ABX3CMT	64ca4f093048075fe491f086599ab167	d30	0.05	Unknown_genus	Erysipelotrichaceae_bacterium_I46	Bacteria;Firmicutes;Erysipelotrichia;Erysipelotrichales;Erysipelotrichaceae;Unknown_genus;Erysipelotrichaceae_bacterium_I46;Unclassified_Erysipelotrichaceae_bacterium_I46
GR	CMT	a3c6fb1245df7b40b2e8da1e6ae0c8b3	d5	0.1	Adlercreutzia	Adlercreutzia_equolifaciens	Bacteria;Actinobacteria;Coriobacteriia;Eggerthellales;Eggerthellaceae;Adlercreutzia;Adlercreutzia_equolifaciens;Adlercreutzia_equolifaciens_DSM_19450
GR	CMT	44b4481dd2b84e4d4cad758d1e936929	d5	0.85	Enterorhabdus	Enterorhabdus_caecimuris	Bacteria;Actinobacteria;Coriobacteriia;Eggerthellales;Eggerthellaceae;Enterorhabdus;Enterorhabdus_caecimuris;Enterorhabdus_caecimuris_B7
GR	ABX3CMT	44b4481dd2b84e4d4cad758d1e936929	d30	0.05	Enterorhabdus	Enterorhabdus_caecimuris	Bacteria;Actinobacteria;Coriobacteriia;Eggerthellales;Eggerthellaceae;Enterorhabdus;Enterorhabdus_caecimuris;Enterorhabdus_caecimuris_B7
GR	CMT	a546464afa904a8ae741aedcfb96f82b	d8	0.05	Muribaculum	Muribaculum_sp._TLL-A4	Bacteria;Bacteroidetes;Bacteroidia;Bacteroidales;Muribaculaceae;Muribaculum;Muribaculum_sp._TLL-A4;Unclassified_Muribaculum_sp._TLL-A4
GR	CMT	ea44d8043cb1752b17351311eeb53406	d10	0.15	Enterorhabdus	Enterorhabdus_caecimuris	Bacteria;Actinobacteria;Coriobacteriia;Eggerthellales;Eggerthellaceae;Enterorhabdus;Enterorhabdus_caecimuris;Enterorhabdus_caecimuris_B7
GR	ABX3CMT	ea44d8043cb1752b17351311eeb53406	d30	0.05	Enterorhabdus	Enterorhabdus_caecimuris	Bacteria;Actinobacteria;Coriobacteriia;Eggerthellales;Eggerthellaceae;Enterorhabdus;Enterorhabdus_caecimuris;Enterorhabdus_caecimuris_B7
GR	CMT	de080962d27134872ca14abd56c80ca8	d30	0.05	Muribaculum	Muribaculum_sp._TLL-A4	Bacteria;Bacteroidetes;Bacteroidia;Bacteroidales;Muribaculaceae;Muribaculum;Muribaculum_sp._TLL-A4;Unclassified_Muribaculum_sp._TLL-A4
GR	CMT	e6cdc3443af8f661a307a67e567e9681	d5	0.55	Enterorhabdus	Enterorhabdus_caecimuris	Bacteria;Actinobacteria;Coriobacteriia;Eggerthellales;Eggerthellaceae;Enterorhabdus;Enterorhabdus_caecimuris;Enterorhabdus_caecimuris_B7
GR	CMT	dd21517394644fc7a829136ef4ec320d	d8	0.1	Muribaculum	Muribaculum_sp._TLL-A4	Bacteria;Bacteroidetes;Bacteroidia;Bacteroidales;Muribaculaceae;Muribaculum;Muribaculum_sp._TLL-A4;Unclassified_Muribaculum_sp._TLL-A4
GR	CMT	e93d9198e425440853f585f7569017b1	d10	0.1	Muribaculum	Muribaculum_sp._TLL-A4	Bacteria;Bacteroidetes;Bacteroidia;Bacteroidales;Muribaculaceae;Muribaculum;Muribaculum_sp._TLL-A4;Unclassified_Muribaculum_sp._TLL-A4
GR	ABX3CMT	e93d9198e425440853f585f7569017b1	d30	0.05	Muribaculum	Muribaculum_sp._TLL-A4	Bacteria;Bacteroidetes;Bacteroidia;Bacteroidales;Muribaculaceae;Muribaculum;Muribaculum_sp._TLL-A4;Unclassified_Muribaculum_sp._TLL-A4
GR	CMT	f4d4c47306a6c028954f1a84d55fce0f	d10	0.15	Enterorhabdus	Enterorhabdus_caecimuris	Bacteria;Actinobacteria;Coriobacteriia;Eggerthellales;Eggerthellaceae;Enterorhabdus;Enterorhabdus_caecimuris;Enterorhabdus_caecimuris_B7
GR	CMT	842976e658fb691b3595c11b243a57ec	d5	0.1	Adlercreutzia	Adlercreutzia_equolifaciens	Bacteria;Actinobacteria;Coriobacteriia;Eggerthellales;Eggerthellaceae;Adlercreutzia;Adlercreutzia_equolifaciens;Adlercreutzia_equolifaciens_DSM_19450
GR	ABX3CMT	842976e658fb691b3595c11b243a57ec	d8	0.7	Adlercreutzia	Adlercreutzia_equolifaciens	Bacteria;Actinobacteria;Coriobacteriia;Eggerthellales;Eggerthellaceae;Adlercreutzia;Adlercreutzia_equolifaciens;Adlercreutzia_equolifaciens_DSM_19450
GR	CMT	1c6014617957fb72496c8b553f111bca	d8	0.8	Muribaculum	Muribaculum_sp._H5	Bacteria;Bacteroidetes;Bacteroidia;Bacteroidales;Muribaculaceae;Muribaculum;Muribaculum_sp._H5;Unclassified_Muribaculum_sp._H5
GR	CMT	324be0346dee4bead6bed718bfb34066	d5	0.1	Muribaculum	Muribaculum_intestinale	Bacteria;Bacteroidetes;Bacteroidia;Bacteroidales;Muribaculaceae;Muribaculum;Muribaculum_intestinale;Unclassified_Muribaculum_intestinale
GR	CMT	8906efc5a844212e5df9e4cc283488bf	d8	0.1	Muribaculum	Muribaculum_sp._TLL-A4	Bacteria;Bacteroidetes;Bacteroidia;Bacteroidales;Muribaculaceae;Muribaculum;Muribaculum_sp._TLL-A4;Unclassified_Muribaculum_sp._TLL-A4
GR	CMT	9cf5fa1838948c16e2b6e4649acbb849	d8	0.3	Muribaculum	Muribaculum_intestinale	Bacteria;Bacteroidetes;Bacteroidia;Bacteroidales;Muribaculaceae;Muribaculum;Muribaculum_intestinale;Unclassified_Muribaculum_intestinale
GR	ABX3CMT	9cf5fa1838948c16e2b6e4649acbb849	d8	0.05	Muribaculum	Muribaculum_intestinale	Bacteria;Bacteroidetes;Bacteroidia;Bacteroidales;Muribaculaceae;Muribaculum;Muribaculum_intestinale;Unclassified_Muribaculum_intestinale
GR	CMT	3274d3ee758836638e70b0536d1654e4	d10	0.45	Millionella	Millionella_massiliensis	Bacteria;Bacteroidetes;Bacteroidia;Bacteroidales;Rikenellaceae;Millionella;Millionella_massiliensis;Unclassified_Millionella_massiliensis
GR	ABX3CMT	3274d3ee758836638e70b0536d1654e4	d30	0.1	Millionella	Millionella_massiliensis	Bacteria;Bacteroidetes;Bacteroidia;Bacteroidales;Rikenellaceae;Millionella;Millionella_massiliensis;Unclassified_Millionella_massiliensis
GR	CMT	e0ad8c810c2b856ceef5b707adaf8a3a	d8	0.1	Adlercreutzia	Adlercreutzia_equolifaciens	Bacteria;Actinobacteria;Coriobacteriia;Eggerthellales;Eggerthellaceae;Adlercreutzia;Adlercreutzia_equolifaciens;Adlercreutzia_equolifaciens_DSM_19450
GR	CMT	cd7dfbb95b519bcf92d1b12a5128f5f0	d8	0.05	Muribaculum	Muribaculum_intestinale	Bacteria;Bacteroidetes;Bacteroidia;Bacteroidales;Muribaculaceae;Muribaculum;Muribaculum_intestinale;Unclassified_Muribaculum_intestinale
GR	CMT	2e6bce791aec9559d4ec56d782a8441a	d8	3.45	Muribaculum	Muribaculum_intestinale	Bacteria;Bacteroidetes;Bacteroidia;Bacteroidales;Muribaculaceae;Muribaculum;Muribaculum_intestinale;Unclassified_Muribaculum_intestinale
GR	ABX3CMT	2e6bce791aec9559d4ec56d782a8441a	d8	0.3	Muribaculum	Muribaculum_intestinale	Bacteria;Bacteroidetes;Bacteroidia;Bacteroidales;Muribaculaceae;Muribaculum;Muribaculum_intestinale;Unclassified_Muribaculum_intestinale
GR	CMT	31fd9af3d16e7bacd540988c34848ee0	d8	0.15	Muribaculum	Muribaculum_sp._H5	Bacteria;Bacteroidetes;Bacteroidia;Bacteroidales;Muribaculaceae;Muribaculum;Muribaculum_sp._H5;Unclassified_Muribaculum_sp._H5
GR	CMT	67e399928c55414f1ea147e6affb36df	d10	0.05	Alloprevotella	Alloprevotella_rava	Bacteria;Bacteroidetes;Bacteroidia;Bacteroidales;Prevotellaceae;Alloprevotella;Alloprevotella_rava;Alloprevotella_rava_F0323
GR	ABX3CMT	67e399928c55414f1ea147e6affb36df	d30	0.05	Alloprevotella	Alloprevotella_rava	Bacteria;Bacteroidetes;Bacteroidia;Bacteroidales;Prevotellaceae;Alloprevotella;Alloprevotella_rava;Alloprevotella_rava_F0323
GR	CMT	65421d8df4f3d4f273e667149b80dfcb	d8	0.05	Unknown_genus	Bacteroidales_bacterium_CF	Bacteria;Bacteroidetes;Bacteroidia;Bacteroidales;Unknown_family;Unknown_genus;Bacteroidales_bacterium_CF;Unclassified_Bacteroidales_bacterium_CF
GR	CMT	7c43d096e9138dca8fb1060da463b63d	d10	0.15	Chryseobacterium	Chryseobacterium_carnipullorum	Bacteria;Bacteroidetes;Flavobacteriia;Flavobacteriales;Flavobacteriaceae;Chryseobacterium;Chryseobacterium_carnipullorum;Unclassified_Chryseobacterium_carnipullorum
GR	CMT	69d574c218bccb0c6fe78ace0dfe6711	d8	0.05	Enterorhabdus	Enterorhabdus_caecimuris	Bacteria;Actinobacteria;Coriobacteriia;Eggerthellales;Eggerthellaceae;Enterorhabdus;Enterorhabdus_caecimuris;Enterorhabdus_caecimuris_B7
GR	ABX3CMT	69d574c218bccb0c6fe78ace0dfe6711	d10	0.65	Enterorhabdus	Enterorhabdus_caecimuris	Bacteria;Actinobacteria;Coriobacteriia;Eggerthellales;Eggerthellaceae;Enterorhabdus;Enterorhabdus_caecimuris;Enterorhabdus_caecimuris_B7
GR	CMT	5898b14debf13ac2a977afb634836782	d30	0.05	Muribaculum	Muribaculum_sp._H5	Bacteria;Bacteroidetes;Bacteroidia;Bacteroidales;Muribaculaceae;Muribaculum;Muribaculum_sp._H5;Unclassified_Muribaculum_sp._H5
GR	CMT	9c1c5dd100624f812dbf0eea131f5f14	d10	0.2	Muribaculum	Muribaculum_sp._H5	Bacteria;Bacteroidetes;Bacteroidia;Bacteroidales;Muribaculaceae;Muribaculum;Muribaculum_sp._H5;Unclassified_Muribaculum_sp._H5
GR	CMT	3ae96e21b75429b10f2a7d23530678c4	d5	0.05	Enterorhabdus	Enterorhabdus_caecimuris	Bacteria;Actinobacteria;Coriobacteriia;Eggerthellales;Eggerthellaceae;Enterorhabdus;Enterorhabdus_caecimuris;Enterorhabdus_caecimuris_B7
GR	ABX3CMT	3ae96e21b75429b10f2a7d23530678c4	d10	0.1	Enterorhabdus	Enterorhabdus_caecimuris	Bacteria;Actinobacteria;Coriobacteriia;Eggerthellales;Eggerthellaceae;Enterorhabdus;Enterorhabdus_caecimuris;Enterorhabdus_caecimuris_B7
GR	CMT	6258d75dba38eb6805f7c73112f0723f	d60	0.05	Lachnoclostridium	[Clostridium]_sphenoides	Bacteria;Firmicutes;Clostridia;Clostridiales;Lachnospiraceae;Lachnoclostridium;[Clostridium]_sphenoides;[Clostridium]_sphenoides_JCM_1415
GR	ABX3CMT	3c542bcb5c7244bab239cea00cc5ff36	d10	0.05	Unknown_genus	Lachnospiraceae_bacterium_GAM79	Bacteria;Firmicutes;Clostridia;Clostridiales;Lachnospiraceae;Unknown_genus;Lachnospiraceae_bacterium_GAM79;Unclassified_Lachnospiraceae_bacterium_GAM79
GR	ABX3CMT	f1804dff10730d13bc3dff928f9a1c72	d10	0.05	Flintibacter	Flintibacter_sp._KGMB00164	Bacteria;Firmicutes;Clostridia;Clostridiales;Unknown_family;Flintibacter;Flintibacter_sp._KGMB00164;Unclassified_Flintibacter_sp._KGMB00164
GR	ABX3CMT	2bd910c6b3995e4a76eec52492844e5d	d10	0.05	Flintibacter	Flintibacter_sp._KGMB00164	Bacteria;Firmicutes;Clostridia;Clostridiales;Unknown_family;Flintibacter;Flintibacter_sp._KGMB00164;Unclassified_Flintibacter_sp._KGMB00164
GR	CMT	fb0c595bef196a16724f91f9770ace52	d30	0.1	Muribaculum	Muribaculum_sp._TLL-A4	Bacteria;Bacteroidetes;Bacteroidia;Bacteroidales;Muribaculaceae;Muribaculum;Muribaculum_sp._TLL-A4;Unclassified_Muribaculum_sp._TLL-A4
GR	CMT	128c3a97474db3bdcf553a109f82c1bb	d5	0.55	Adlercreutzia	Adlercreutzia_equolifaciens	Bacteria;Actinobacteria;Coriobacteriia;Eggerthellales;Eggerthellaceae;Adlercreutzia;Adlercreutzia_equolifaciens;Adlercreutzia_equolifaciens_DSM_19450
GR	CMT	11eaa6c4858a162e7f36d4b9add3540a	d60	0.05	Dysosmobacter	Dysosmobacter_welbionis	Bacteria;Firmicutes;Clostridia;Clostridiales;Oscillospiraceae;Dysosmobacter;Dysosmobacter_welbionis;Unclassified_Dysosmobacter_welbionis
GR	CMT	8bfc5f8943c9076014e8ac0c9ee2fc1d	d5	0.05	Unknown_genus	Burkholderiales_bacterium_YL45	Bacteria;Proteobacteria;Betaproteobacteria;Burkholderiales;Unknown_family;Unknown_genus;Burkholderiales_bacterium_YL45;Unclassified_Burkholderiales_bacterium_YL45
GR	ABX3CMT	8bfc5f8943c9076014e8ac0c9ee2fc1d	d8	0.1	Unknown_genus	Burkholderiales_bacterium_YL45	Bacteria;Proteobacteria;Betaproteobacteria;Burkholderiales;Unknown_family;Unknown_genus;Burkholderiales_bacterium_YL45;Unclassified_Burkholderiales_bacterium_YL45
GR	CMT	bf12e049f551456f869aabc12ffbbc3d	d5	0.05	Muribaculum	Muribaculum_sp._TLL-A4	Bacteria;Bacteroidetes;Bacteroidia;Bacteroidales;Muribaculaceae;Muribaculum;Muribaculum_sp._TLL-A4;Unclassified_Muribaculum_sp._TLL-A4
GR	CMT	92be189460c9f863bf0a15ed832ee89e	d8	0.1	Muribaculum	Muribaculum_intestinale	Bacteria;Bacteroidetes;Bacteroidia;Bacteroidales;Muribaculaceae;Muribaculum;Muribaculum_intestinale;Unclassified_Muribaculum_intestinale
GR	CMT	b732434e4be644213229abc9a891d6df	d60	0.1	Alloprevotella	Alloprevotella_rava	Bacteria;Bacteroidetes;Bacteroidia;Bacteroidales;Prevotellaceae;Alloprevotella;Alloprevotella_rava;Alloprevotella_rava_F0323
GR	CMT	a4d36134c576fc54f749ea17d398c7bd	d5	0.05	Dysosmobacter	Dysosmobacter_welbionis	Bacteria;Firmicutes;Clostridia;Clostridiales;Oscillospiraceae;Dysosmobacter;Dysosmobacter_welbionis;Unclassified_Dysosmobacter_welbionis
GR	CMT	c36ae798291a7898eb0ea9d370c34a38	d30	0.05	Hungateiclostridium	Hungateiclostridium_saccincola	Bacteria;Firmicutes;Clostridia;Clostridiales;Hungateiclostridiaceae;Hungateiclostridium;Hungateiclostridium_saccincola;Unclassified_Hungateiclostridium_saccincola
GR	CMT	0a0ae63959e05f5a8e4f3aae31325320	d30	0.05	Unknown_genus	Bacteroidales_bacterium_CF	Bacteria;Bacteroidetes;Bacteroidia;Bacteroidales;Unknown_family;Unknown_genus;Bacteroidales_bacterium_CF;Unclassified_Bacteroidales_bacterium_CF
GR	CMT	2f491221074b182d86ee119df84041e8	d8	0.05	Millionella	Millionella_massiliensis	Bacteria;Bacteroidetes;Bacteroidia;Bacteroidales;Rikenellaceae;Millionella;Millionella_massiliensis;Unclassified_Millionella_massiliensis
GR	CMT	0c7ce97915ef812d2181e92033b6df5d	d8	0.1	Unknown_genus	Bacteroidales_bacterium_CF	Bacteria;Bacteroidetes;Bacteroidia;Bacteroidales;Unknown_family;Unknown_genus;Bacteroidales_bacterium_CF;Unclassified_Bacteroidales_bacterium_CF
GR	CMT	938baa6273ecdcca1c2eb875b847787e	d5	0.2	Muribaculum	Muribaculum_sp._H5	Bacteria;Bacteroidetes;Bacteroidia;Bacteroidales;Muribaculaceae;Muribaculum;Muribaculum_sp._H5;Unclassified_Muribaculum_sp._H5
GR	ABX3CMT	938baa6273ecdcca1c2eb875b847787e	d8	0.05	Muribaculum	Muribaculum_sp._H5	Bacteria;Bacteroidetes;Bacteroidia;Bacteroidales;Muribaculaceae;Muribaculum;Muribaculum_sp._H5;Unclassified_Muribaculum_sp._H5
GR	ABX3CMT	af763032c8a0bb322ed6a702bd944c37	d30	0.1	Dehalobacterium	Dehalobacterium_formicoaceticum	Bacteria;Firmicutes;Clostridia;Clostridiales;Peptococcaceae;Dehalobacterium;Dehalobacterium_formicoaceticum;Unclassified_Dehalobacterium_formicoaceticum
GR	CMT	fdf7d131a11bc43e4e98d39372785394	d5	0.05	Muribaculum	Muribaculum_sp._H5	Bacteria;Bacteroidetes;Bacteroidia;Bacteroidales;Muribaculaceae;Muribaculum;Muribaculum_sp._H5;Unclassified_Muribaculum_sp._H5
GR	ABX3CMT	fdf7d131a11bc43e4e98d39372785394	d10	0.1	Muribaculum	Muribaculum_sp._H5	Bacteria;Bacteroidetes;Bacteroidia;Bacteroidales;Muribaculaceae;Muribaculum;Muribaculum_sp._H5;Unclassified_Muribaculum_sp._H5
GR	CMT	6a106685ebb3f4e1bedb81f241ff985e	d5	0.05	Muribaculum	Muribaculum_sp._H5	Bacteria;Bacteroidetes;Bacteroidia;Bacteroidales;Muribaculaceae;Muribaculum;Muribaculum_sp._H5;Unclassified_Muribaculum_sp._H5
GR	ABX3CMT	6a106685ebb3f4e1bedb81f241ff985e	d8	0.1	Muribaculum	Muribaculum_sp._H5	Bacteria;Bacteroidetes;Bacteroidia;Bacteroidales;Muribaculaceae;Muribaculum;Muribaculum_sp._H5;Unclassified_Muribaculum_sp._H5
GR	CMT	3f4537049a661e147a4264f8c70dcca3	d5	0.05	Muribaculum	Muribaculum_sp._H5	Bacteria;Bacteroidetes;Bacteroidia;Bacteroidales;Muribaculaceae;Muribaculum;Muribaculum_sp._H5;Unclassified_Muribaculum_sp._H5
GR	ABX3CMT	3f4537049a661e147a4264f8c70dcca3	d8	0.05	Muribaculum	Muribaculum_sp._H5	Bacteria;Bacteroidetes;Bacteroidia;Bacteroidales;Muribaculaceae;Muribaculum;Muribaculum_sp._H5;Unclassified_Muribaculum_sp._H5
GR	CMT	9da522b2e0f46c3974514035760b462a	d30	0.05	Eubacterium	Eubacterium_plexicaudatum	Bacteria;Firmicutes;Clostridia;Clostridiales;Eubacteriaceae;Eubacterium;Eubacterium_plexicaudatum;Eubacterium_plexicaudatum_ASF492
GR	CMT	246d2035d13e6054dd8e914d1c545107	d8	0.05	Muribaculum	Muribaculum_sp._H5	Bacteria;Bacteroidetes;Bacteroidia;Bacteroidales;Muribaculaceae;Muribaculum;Muribaculum_sp._H5;Unclassified_Muribaculum_sp._H5
GR	CMT	6a8d09ca16b909fc3871b926e9c40110	d30	0.05	Lachnoclostridium	[Clostridium]_hylemonae	Bacteria;Firmicutes;Clostridia;Clostridiales;Lachnospiraceae;Lachnoclostridium;[Clostridium]_hylemonae;[Clostridium]_hylemonae_DSM_15053
GR	CMT	c183ff93841613ccb18fcaa7e6dcc200	d30	0.2	Mycoplasma	Mycoplasma_mycoides	Bacteria;Tenericutes;Mollicutes;Mycoplasmatales;Mycoplasmataceae;Mycoplasma;Mycoplasma_mycoides;Mycoplasma_mycoides_subsp._capri_LC
GR	CMT	5a785d74dc04dd13a3a1e6be468cfb5b	d10	0.15	Hungateiclostridium	Hungateiclostridium_clariflavum	Bacteria;Firmicutes;Clostridia;Clostridiales;Hungateiclostridiaceae;Hungateiclostridium;Hungateiclostridium_clariflavum;Hungateiclostridium_clariflavum_DSM_19732
GR	ABX3CMT	90422f9450ed39119c52709c48849523	d30	0.05	Flintibacter	Flintibacter_sp._KGMB00164	Bacteria;Firmicutes;Clostridia;Clostridiales;Unknown_family;Flintibacter;Flintibacter_sp._KGMB00164;Unclassified_Flintibacter_sp._KGMB00164
GR	CMT	b528a023c99e3d854596c037fb6de4f0	d8	0.1	Muribaculum	Muribaculum_sp._H5	Bacteria;Bacteroidetes;Bacteroidia;Bacteroidales;Muribaculaceae;Muribaculum;Muribaculum_sp._H5;Unclassified_Muribaculum_sp._H5
GR	CMT	89495b62376d90adf25401a2af03194f	d8	0.05	Muribaculum	Muribaculum_sp._TLL-A4	Bacteria;Bacteroidetes;Bacteroidia;Bacteroidales;Muribaculaceae;Muribaculum;Muribaculum_sp._TLL-A4;Unclassified_Muribaculum_sp._TLL-A4
GR	CMT	eeb308063cd1745735bcb400ed288414	d8	0.25	Muribaculum	Muribaculum_sp._TLL-A4	Bacteria;Bacteroidetes;Bacteroidia;Bacteroidales;Muribaculaceae;Muribaculum;Muribaculum_sp._TLL-A4;Unclassified_Muribaculum_sp._TLL-A4
GR	CMT	b51098193da63c8c1674f1088441e985	d10	0.05	Muribaculum	Muribaculum_sp._TLL-A4	Bacteria;Bacteroidetes;Bacteroidia;Bacteroidales;Muribaculaceae;Muribaculum;Muribaculum_sp._TLL-A4;Unclassified_Muribaculum_sp._TLL-A4
GR	ABX3CMT	b51098193da63c8c1674f1088441e985	d30	0.05	Muribaculum	Muribaculum_sp._TLL-A4	Bacteria;Bacteroidetes;Bacteroidia;Bacteroidales;Muribaculaceae;Muribaculum;Muribaculum_sp._TLL-A4;Unclassified_Muribaculum_sp._TLL-A4
GR	CMT	14f1cb0a384ea487ea8808eefe7e169c	d60	0.1	Muribaculum	Muribaculum_sp._TLL-A4	Bacteria;Bacteroidetes;Bacteroidia;Bacteroidales;Muribaculaceae;Muribaculum;Muribaculum_sp._TLL-A4;Unclassified_Muribaculum_sp._TLL-A4
GR	CMT	6dd87c76c836cfaafb3736d20121e7db	d5	0.05	Muribaculum	Muribaculum_sp._TLL-A4	Bacteria;Bacteroidetes;Bacteroidia;Bacteroidales;Muribaculaceae;Muribaculum;Muribaculum_sp._TLL-A4;Unclassified_Muribaculum_sp._TLL-A4
GR	CMT	3576951a807e9528bcf2682c75234224	d5	0.35	Muribaculum	Muribaculum_sp._TLL-A4	Bacteria;Bacteroidetes;Bacteroidia;Bacteroidales;Muribaculaceae;Muribaculum;Muribaculum_sp._TLL-A4;Unclassified_Muribaculum_sp._TLL-A4
GR	CMT	2f8b23cf29e4f891a1cc07b5909010e7	d8	0.3	Muribaculum	Muribaculum_sp._TLL-A4	Bacteria;Bacteroidetes;Bacteroidia;Bacteroidales;Muribaculaceae;Muribaculum;Muribaculum_sp._TLL-A4;Unclassified_Muribaculum_sp._TLL-A4
GR	CMT	5541524ed8c00e66b483049356f74ddb	d5	0.4	Muribaculum	Muribaculum_sp._TLL-A4	Bacteria;Bacteroidetes;Bacteroidia;Bacteroidales;Muribaculaceae;Muribaculum;Muribaculum_sp._TLL-A4;Unclassified_Muribaculum_sp._TLL-A4
GR	CMT	fd8066b24967271ce3c8363165799ac8	d8	0.15	Escherichia	Escherichia_coli	Bacteria;Proteobacteria;Gammaproteobacteria;Enterobacterales;Enterobacteriaceae;Escherichia;Escherichia_coli;Unclassified_Escherichia_coli
GR	ABX3CMT	fd8066b24967271ce3c8363165799ac8	d10	0.1	Escherichia	Escherichia_coli	Bacteria;Proteobacteria;Gammaproteobacteria;Enterobacterales;Enterobacteriaceae;Escherichia;Escherichia_coli;Unclassified_Escherichia_coli
GR	CMT	9829aedcd5ba6424fe7174213d125697	d8	0.5	Muribaculum	Muribaculum_sp._H5	Bacteria;Bacteroidetes;Bacteroidia;Bacteroidales;Muribaculaceae;Muribaculum;Muribaculum_sp._H5;Unclassified_Muribaculum_sp._H5
GR	ABX3CMT	9829aedcd5ba6424fe7174213d125697	d8	0.25	Muribaculum	Muribaculum_sp._H5	Bacteria;Bacteroidetes;Bacteroidia;Bacteroidales;Muribaculaceae;Muribaculum;Muribaculum_sp._H5;Unclassified_Muribaculum_sp._H5
GR	CMT	47d2538256b24838db90523ec93ab6c3	d8	0.2	Muribaculum	Muribaculum_sp._H5	Bacteria;Bacteroidetes;Bacteroidia;Bacteroidales;Muribaculaceae;Muribaculum;Muribaculum_sp._H5;Unclassified_Muribaculum_sp._H5
GR	ABX3CMT	47d2538256b24838db90523ec93ab6c3	d10	0.05	Muribaculum	Muribaculum_sp._H5	Bacteria;Bacteroidetes;Bacteroidia;Bacteroidales;Muribaculaceae;Muribaculum;Muribaculum_sp._H5;Unclassified_Muribaculum_sp._H5
GR	CMT	1d67341431d8484dfe4b8ff70016c8ed	d8	1.4	Muribaculum	Muribaculum_sp._H5	Bacteria;Bacteroidetes;Bacteroidia;Bacteroidales;Muribaculaceae;Muribaculum;Muribaculum_sp._H5;Unclassified_Muribaculum_sp._H5
GR	ABX3CMT	1d67341431d8484dfe4b8ff70016c8ed	d8	0.2	Muribaculum	Muribaculum_sp._H5	Bacteria;Bacteroidetes;Bacteroidia;Bacteroidales;Muribaculaceae;Muribaculum;Muribaculum_sp._H5;Unclassified_Muribaculum_sp._H5
GR	CMT	6e5371d2572fedd876e78e6b39403fd0	d5	0.1	Muribaculum	Muribaculum_sp._H5	Bacteria;Bacteroidetes;Bacteroidia;Bacteroidales;Muribaculaceae;Muribaculum;Muribaculum_sp._H5;Unclassified_Muribaculum_sp._H5
GR	ABX3CMT	6e5371d2572fedd876e78e6b39403fd0	d8	0.15	Muribaculum	Muribaculum_sp._H5	Bacteria;Bacteroidetes;Bacteroidia;Bacteroidales;Muribaculaceae;Muribaculum;Muribaculum_sp._H5;Unclassified_Muribaculum_sp._H5
GR	CMT	323fdb9df0084bd67672c99274c6dff8	d8	1.6	Muribaculum	Muribaculum_sp._H5	Bacteria;Bacteroidetes;Bacteroidia;Bacteroidales;Muribaculaceae;Muribaculum;Muribaculum_sp._H5;Unclassified_Muribaculum_sp._H5
GR	ABX3CMT	323fdb9df0084bd67672c99274c6dff8	d8	0.35	Muribaculum	Muribaculum_sp._H5	Bacteria;Bacteroidetes;Bacteroidia;Bacteroidales;Muribaculaceae;Muribaculum;Muribaculum_sp._H5;Unclassified_Muribaculum_sp._H5
GR	CMT	f4d639a9c8df56a5679712dbdec97772	d8	0.95	Muribaculum	Muribaculum_sp._H5	Bacteria;Bacteroidetes;Bacteroidia;Bacteroidales;Muribaculaceae;Muribaculum;Muribaculum_sp._H5;Unclassified_Muribaculum_sp._H5
GR	ABX3CMT	f4d639a9c8df56a5679712dbdec97772	d10	0.25	Muribaculum	Muribaculum_sp._H5	Bacteria;Bacteroidetes;Bacteroidia;Bacteroidales;Muribaculaceae;Muribaculum;Muribaculum_sp._H5;Unclassified_Muribaculum_sp._H5
GR	CMT	de5c9fdbdb0ff3b7dccbf21e7d50f3c7	d8	0.05	Muribaculum	Muribaculum_sp._TLL-A4	Bacteria;Bacteroidetes;Bacteroidia;Bacteroidales;Muribaculaceae;Muribaculum;Muribaculum_sp._TLL-A4;Unclassified_Muribaculum_sp._TLL-A4
GR	CMT	a901b92ac16bfe7f164fa58823052a68	d8	0.05	Muribaculum	Muribaculum_sp._TLL-A4	Bacteria;Bacteroidetes;Bacteroidia;Bacteroidales;Muribaculaceae;Muribaculum;Muribaculum_sp._TLL-A4;Unclassified_Muribaculum_sp._TLL-A4
GR	CMT	f784bf247521bd25ca5e8fbc56092b27	d5	0.15	Muribaculum	Muribaculum_sp._TLL-A4	Bacteria;Bacteroidetes;Bacteroidia;Bacteroidales;Muribaculaceae;Muribaculum;Muribaculum_sp._TLL-A4;Unclassified_Muribaculum_sp._TLL-A4
GR	CMT	4d33b947c05a10f3a5b46cbd4987e3e4	d8	0.05	Muribaculum	Muribaculum_sp._TLL-A4	Bacteria;Bacteroidetes;Bacteroidia;Bacteroidales;Muribaculaceae;Muribaculum;Muribaculum_sp._TLL-A4;Unclassified_Muribaculum_sp._TLL-A4
GR	CMT	7b4329bab8968fe346d907c3d3be85be	d8	0.25	Muribaculum	Muribaculum_sp._TLL-A4	Bacteria;Bacteroidetes;Bacteroidia;Bacteroidales;Muribaculaceae;Muribaculum;Muribaculum_sp._TLL-A4;Unclassified_Muribaculum_sp._TLL-A4
GR	CMT	d72e4ddbd2b605a404d49a954bf18248	d10	0.05	Millionella	Millionella_massiliensis	Bacteria;Bacteroidetes;Bacteroidia;Bacteroidales;Rikenellaceae;Millionella;Millionella_massiliensis;Unclassified_Millionella_massiliensis
GR	CMT	74ca56ffc44ba0af250387f26f753ff9	d8	0.25	Spiroplasma	Spiroplasma_helicoides	Bacteria;Tenericutes;Mollicutes;Entomoplasmatales;Spiroplasmataceae;Spiroplasma;Spiroplasma_helicoides;Unclassified_Spiroplasma_helicoides
GR	CMT	d21f4858be1c395f4c0f50d4d970e0d2	d30	0.05	Micavibrio	Micavibrio_aeruginosavorus	Bacteria;Proteobacteria;Alphaproteobacteria;Unknown_order;Unknown_family;Micavibrio;Micavibrio_aeruginosavorus;Micavibrio_aeruginosavorus_EPB
GR	CMT	eecb8fb5179d2cc487cb693108488207	d30	0.05	Dysosmobacter	Dysosmobacter_welbionis	Bacteria;Firmicutes;Clostridia;Clostridiales;Oscillospiraceae;Dysosmobacter;Dysosmobacter_welbionis;Unclassified_Dysosmobacter_welbionis
GR	CMT	63a899b198111a61579133aa8d7a8270	d10	0.25	Muribaculum	Muribaculum_sp._TLL-A4	Bacteria;Bacteroidetes;Bacteroidia;Bacteroidales;Muribaculaceae;Muribaculum;Muribaculum_sp._TLL-A4;Unclassified_Muribaculum_sp._TLL-A4
GR	ABX3CMT	63a899b198111a61579133aa8d7a8270	d30	0.05	Muribaculum	Muribaculum_sp._TLL-A4	Bacteria;Bacteroidetes;Bacteroidia;Bacteroidales;Muribaculaceae;Muribaculum;Muribaculum_sp._TLL-A4;Unclassified_Muribaculum_sp._TLL-A4
GR	CMT	6f0a623995ac72f6230e1f7d7db65289	d10	0.3	Muribaculum	Muribaculum_intestinale	Bacteria;Bacteroidetes;Bacteroidia;Bacteroidales;Muribaculaceae;Muribaculum;Muribaculum_intestinale;Unclassified_Muribaculum_intestinale
GR	ABX3CMT	6f0a623995ac72f6230e1f7d7db65289	d10	0.15	Muribaculum	Muribaculum_intestinale	Bacteria;Bacteroidetes;Bacteroidia;Bacteroidales;Muribaculaceae;Muribaculum;Muribaculum_intestinale;Unclassified_Muribaculum_intestinale
GR	CMT	4a596e8d92da335ee5c947a5c6e067d7	d8	0.25	Muribaculum	Muribaculum_sp._H5	Bacteria;Bacteroidetes;Bacteroidia;Bacteroidales;Muribaculaceae;Muribaculum;Muribaculum_sp._H5;Unclassified_Muribaculum_sp._H5
GR	ABX3CMT	4a596e8d92da335ee5c947a5c6e067d7	d30	0.05	Muribaculum	Muribaculum_sp._H5	Bacteria;Bacteroidetes;Bacteroidia;Bacteroidales;Muribaculaceae;Muribaculum;Muribaculum_sp._H5;Unclassified_Muribaculum_sp._H5
GR	CMT	4ea8eca56e6ead1e9b65c1dd1d3852e2	d8	0.1	Muribaculum	Muribaculum_sp._TLL-A4	Bacteria;Bacteroidetes;Bacteroidia;Bacteroidales;Muribaculaceae;Muribaculum;Muribaculum_sp._TLL-A4;Unclassified_Muribaculum_sp._TLL-A4
GR	CMT	5b8904bfdfa6983ced5a29a5f8e551fe	d8	0.15	Muribaculum	Muribaculum_intestinale	Bacteria;Bacteroidetes;Bacteroidia;Bacteroidales;Muribaculaceae;Muribaculum;Muribaculum_intestinale;Unclassified_Muribaculum_intestinale
GR	ABX3CMT	5b8904bfdfa6983ced5a29a5f8e551fe	d8	0.05	Muribaculum	Muribaculum_intestinale	Bacteria;Bacteroidetes;Bacteroidia;Bacteroidales;Muribaculaceae;Muribaculum;Muribaculum_intestinale;Unclassified_Muribaculum_intestinale
GR	CMT	907eb522f9d9f1ad8d924389fd59911c	d10	0.05	Aminipila	Aminipila_sp._JN-18	Bacteria;Firmicutes;Clostridia;Clostridiales;Clostridiales_Family_XIII._Incertae_Sedis;Aminipila;Aminipila_sp._JN-18;Unclassified_Aminipila_sp._JN-18
GR	CMT	d2ab4935281bb5150435b8db9e949091	d8	0.2	Unknown_genus	Bacteroidales_bacterium_CF	Bacteria;Bacteroidetes;Bacteroidia;Bacteroidales;Unknown_family;Unknown_genus;Bacteroidales_bacterium_CF;Unclassified_Bacteroidales_bacterium_CF
GR	CMT	e4bd6240c26029003e8daf661ac5a189	d8	0.15	Unknown_genus	Bacteroidales_bacterium_CF	Bacteria;Bacteroidetes;Bacteroidia;Bacteroidales;Unknown_family;Unknown_genus;Bacteroidales_bacterium_CF;Unclassified_Bacteroidales_bacterium_CF
GR	CMT	4027caf098a96275f0d5378c746f4619	d8	2.05	Hungateiclostridium	Hungateiclostridium_clariflavum	Bacteria;Firmicutes;Clostridia;Clostridiales;Hungateiclostridiaceae;Hungateiclostridium;Hungateiclostridium_clariflavum;Hungateiclostridium_clariflavum_DSM_19732
GR	CMT	22eb302b460ab2182bb292b72d982438	d8	2.45	Hungateiclostridium	Hungateiclostridium_clariflavum	Bacteria;Firmicutes;Clostridia;Clostridiales;Hungateiclostridiaceae;Hungateiclostridium;Hungateiclostridium_clariflavum;Hungateiclostridium_clariflavum_DSM_19732
GR	ABX3CMT	22eb302b460ab2182bb292b72d982438	d60	0.1	Hungateiclostridium	Hungateiclostridium_clariflavum	Bacteria;Firmicutes;Clostridia;Clostridiales;Hungateiclostridiaceae;Hungateiclostridium;Hungateiclostridium_clariflavum;Hungateiclostridium_clariflavum_DSM_19732
GR	CMT	744fe1f128f892b873ee74b2afff9cd1	d5	0.15	Muribaculum	Muribaculum_sp._H5	Bacteria;Bacteroidetes;Bacteroidia;Bacteroidales;Muribaculaceae;Muribaculum;Muribaculum_sp._H5;Unclassified_Muribaculum_sp._H5
GR	CMT	7d369da4dd27cfcabc6e22e9920ec79a	d5	0.15	Muribaculum	Muribaculum_sp._H5	Bacteria;Bacteroidetes;Bacteroidia;Bacteroidales;Muribaculaceae;Muribaculum;Muribaculum_sp._H5;Unclassified_Muribaculum_sp._H5
GR	CMT	ff544a91f4d6952b397021aa3a774b8e	d8	0.2	Duncaniella	Duncaniella_sp._B8	Bacteria;Bacteroidetes;Bacteroidia;Bacteroidales;Muribaculaceae;Duncaniella;Duncaniella_sp._B8;Unclassified_Duncaniella_sp._B8
GR	ABX3CMT	ff544a91f4d6952b397021aa3a774b8e	d30	0.1	Duncaniella	Duncaniella_sp._B8	Bacteria;Bacteroidetes;Bacteroidia;Bacteroidales;Muribaculaceae;Duncaniella;Duncaniella_sp._B8;Unclassified_Duncaniella_sp._B8
GR	CMT	e45c1ad5a15cfb93ef8ba605b08b533d	d8	0.7	Muribaculum	Muribaculum_sp._H5	Bacteria;Bacteroidetes;Bacteroidia;Bacteroidales;Muribaculaceae;Muribaculum;Muribaculum_sp._H5;Unclassified_Muribaculum_sp._H5
GR	ABX3CMT	e45c1ad5a15cfb93ef8ba605b08b533d	d8	0.05	Muribaculum	Muribaculum_sp._H5	Bacteria;Bacteroidetes;Bacteroidia;Bacteroidales;Muribaculaceae;Muribaculum;Muribaculum_sp._H5;Unclassified_Muribaculum_sp._H5
GR	CMT	52279de2dee8cecaa07f739ec995f1b6	d10	0.05	Enterorhabdus	Enterorhabdus_caecimuris	Bacteria;Actinobacteria;Coriobacteriia;Eggerthellales;Eggerthellaceae;Enterorhabdus;Enterorhabdus_caecimuris;Enterorhabdus_caecimuris_B7
GR	ABX3CMT	52279de2dee8cecaa07f739ec995f1b6	d30	0.3	Enterorhabdus	Enterorhabdus_caecimuris	Bacteria;Actinobacteria;Coriobacteriia;Eggerthellales;Eggerthellaceae;Enterorhabdus;Enterorhabdus_caecimuris;Enterorhabdus_caecimuris_B7
GR	CMT	d31fad64e8ff7bcebf7d077127274096	d8	0.15	Muribaculum	Muribaculum_sp._TLL-A4	Bacteria;Bacteroidetes;Bacteroidia;Bacteroidales;Muribaculaceae;Muribaculum;Muribaculum_sp._TLL-A4;Unclassified_Muribaculum_sp._TLL-A4
GR	ABX3CMT	d31fad64e8ff7bcebf7d077127274096	d30	0.05	Muribaculum	Muribaculum_sp._TLL-A4	Bacteria;Bacteroidetes;Bacteroidia;Bacteroidales;Muribaculaceae;Muribaculum;Muribaculum_sp._TLL-A4;Unclassified_Muribaculum_sp._TLL-A4
GR	CMT	6c249f818358b3e8fc9b553aacdf5095	d8	0.85	Muribaculum	Muribaculum_sp._H5	Bacteria;Bacteroidetes;Bacteroidia;Bacteroidales;Muribaculaceae;Muribaculum;Muribaculum_sp._H5;Unclassified_Muribaculum_sp._H5
GR	CMT	cb578e8de7f67ab777609313bdf96eed	d8	0.45	Unknown_genus	Muribaculaceae_bacterium_DSM_108610	Bacteria;Bacteroidetes;Bacteroidia;Bacteroidales;Muribaculaceae;Unknown_genus;Muribaculaceae_bacterium_DSM_108610;Unclassified_Muribaculaceae_bacterium_DSM_108610
GR	CMT	28b1ddf18a1abe93045eb52be7dbab99	d8	0.45	Unknown_genus	Muribaculaceae_bacterium_DSM_108610	Bacteria;Bacteroidetes;Bacteroidia;Bacteroidales;Muribaculaceae;Unknown_genus;Muribaculaceae_bacterium_DSM_108610;Unclassified_Muribaculaceae_bacterium_DSM_108610
GR	ABX3CMT	28b1ddf18a1abe93045eb52be7dbab99	d10	0.2	Unknown_genus	Muribaculaceae_bacterium_DSM_108610	Bacteria;Bacteroidetes;Bacteroidia;Bacteroidales;Muribaculaceae;Unknown_genus;Muribaculaceae_bacterium_DSM_108610;Unclassified_Muribaculaceae_bacterium_DSM_108610
GR	CMT	8306b3bf0db2ab2079c1516e4d39ec40	d8	0.05	Muribaculum	Muribaculum_sp._H5	Bacteria;Bacteroidetes;Bacteroidia;Bacteroidales;Muribaculaceae;Muribaculum;Muribaculum_sp._H5;Unclassified_Muribaculum_sp._H5
GR	ABX3CMT	8306b3bf0db2ab2079c1516e4d39ec40	d10	0.15	Muribaculum	Muribaculum_sp._H5	Bacteria;Bacteroidetes;Bacteroidia;Bacteroidales;Muribaculaceae;Muribaculum;Muribaculum_sp._H5;Unclassified_Muribaculum_sp._H5
GR	CMT	c86c475b90e008c82f84a946fecd3db7	d10	0.15	Muribaculum	Muribaculum_sp._H5	Bacteria;Bacteroidetes;Bacteroidia;Bacteroidales;Muribaculaceae;Muribaculum;Muribaculum_sp._H5;Unclassified_Muribaculum_sp._H5
GR	ABX3CMT	c86c475b90e008c82f84a946fecd3db7	d10	0.5	Muribaculum	Muribaculum_sp._H5	Bacteria;Bacteroidetes;Bacteroidia;Bacteroidales;Muribaculaceae;Muribaculum;Muribaculum_sp._H5;Unclassified_Muribaculum_sp._H5
GR	CMT	9a8d603a091a0498bc90f214e73e4ab2	d10	0.2	Muribaculum	Muribaculum_sp._H5	Bacteria;Bacteroidetes;Bacteroidia;Bacteroidales;Muribaculaceae;Muribaculum;Muribaculum_sp._H5;Unclassified_Muribaculum_sp._H5
GR	ABX3CMT	9a8d603a091a0498bc90f214e73e4ab2	d10	0.45	Muribaculum	Muribaculum_sp._H5	Bacteria;Bacteroidetes;Bacteroidia;Bacteroidales;Muribaculaceae;Muribaculum;Muribaculum_sp._H5;Unclassified_Muribaculum_sp._H5
GR	CMT	d488fa561117f1973bae53344f43f041	d30	0.15	Dehalobacterium	Dehalobacterium_formicoaceticum	Bacteria;Firmicutes;Clostridia;Clostridiales;Peptococcaceae;Dehalobacterium;Dehalobacterium_formicoaceticum;Unclassified_Dehalobacterium_formicoaceticum
GR	ABX3CMT	d488fa561117f1973bae53344f43f041	d60	0.15	Dehalobacterium	Dehalobacterium_formicoaceticum	Bacteria;Firmicutes;Clostridia;Clostridiales;Peptococcaceae;Dehalobacterium;Dehalobacterium_formicoaceticum;Unclassified_Dehalobacterium_formicoaceticum
GR	CMT	6454c98d566ac752be9b54b532843308	d8	1.0	Helicobacter	Helicobacter_winghamensis	Bacteria;Proteobacteria;Epsilonproteobacteria;Campylobacterales;Helicobacteraceae;Helicobacter;Helicobacter_winghamensis;Helicobacter_winghamensis_ATCC_BAA-430
GR	ABX3CMT	6454c98d566ac752be9b54b532843308	d8	0.1	Helicobacter	Helicobacter_winghamensis	Bacteria;Proteobacteria;Epsilonproteobacteria;Campylobacterales;Helicobacteraceae;Helicobacter;Helicobacter_winghamensis;Helicobacter_winghamensis_ATCC_BAA-430
GR	CMT	dfe15cf18db769589564ca3621acf93b	d8	0.35	Enterorhabdus	Enterorhabdus_caecimuris	Bacteria;Actinobacteria;Coriobacteriia;Eggerthellales;Eggerthellaceae;Enterorhabdus;Enterorhabdus_caecimuris;Enterorhabdus_caecimuris_B7
GR	ABX3CMT	dfe15cf18db769589564ca3621acf93b	d8	0.1	Enterorhabdus	Enterorhabdus_caecimuris	Bacteria;Actinobacteria;Coriobacteriia;Eggerthellales;Eggerthellaceae;Enterorhabdus;Enterorhabdus_caecimuris;Enterorhabdus_caecimuris_B7
GR	CMT	ba12987e44d644b521f0637a1197f194	d5	1.05	Senegalimassilia	Senegalimassilia_anaerobia	Bacteria;Actinobacteria;Coriobacteriia;Coriobacteriales;Coriobacteriaceae;Senegalimassilia;Senegalimassilia_anaerobia;Senegalimassilia_anaerobia_JC110
GR	CMT	dc64ec31fd013b029bafc3978b2d8671	d5	0.25	Adlercreutzia	Adlercreutzia_equolifaciens	Bacteria;Actinobacteria;Coriobacteriia;Eggerthellales;Eggerthellaceae;Adlercreutzia;Adlercreutzia_equolifaciens;Adlercreutzia_equolifaciens_DSM_19450
GR	ABX3CMT	dc64ec31fd013b029bafc3978b2d8671	d8	0.2	Adlercreutzia	Adlercreutzia_equolifaciens	Bacteria;Actinobacteria;Coriobacteriia;Eggerthellales;Eggerthellaceae;Adlercreutzia;Adlercreutzia_equolifaciens;Adlercreutzia_equolifaciens_DSM_19450
GR	CMT	84331ef200671f1b2460ad379e47c007	d5	1.9	Adlercreutzia	Adlercreutzia_equolifaciens	Bacteria;Actinobacteria;Coriobacteriia;Eggerthellales;Eggerthellaceae;Adlercreutzia;Adlercreutzia_equolifaciens;Adlercreutzia_equolifaciens_DSM_19450
GR	CMT	8f2a9ffc65fecd20198a544d15ebcd3a	d5	3.7	Enterorhabdus	Enterorhabdus_caecimuris	Bacteria;Actinobacteria;Coriobacteriia;Eggerthellales;Eggerthellaceae;Enterorhabdus;Enterorhabdus_caecimuris;Enterorhabdus_caecimuris_B7
GR	CMT	e0eaacbb2e8242737781521251eb3903	d10	0.25	Muribaculum	Muribaculum_sp._TLL-A4	Bacteria;Bacteroidetes;Bacteroidia;Bacteroidales;Muribaculaceae;Muribaculum;Muribaculum_sp._TLL-A4;Unclassified_Muribaculum_sp._TLL-A4
GR	CMT	e332f733db2501be9b4c981ca0996161	d8	2.95	Unknown_genus	Muribaculaceae_bacterium_DSM_108610	Bacteria;Bacteroidetes;Bacteroidia;Bacteroidales;Muribaculaceae;Unknown_genus;Muribaculaceae_bacterium_DSM_108610;Unclassified_Muribaculaceae_bacterium_DSM_108610
GR	ABX3CMT	e332f733db2501be9b4c981ca0996161	d8	0.2	Unknown_genus	Muribaculaceae_bacterium_DSM_108610	Bacteria;Bacteroidetes;Bacteroidia;Bacteroidales;Muribaculaceae;Unknown_genus;Muribaculaceae_bacterium_DSM_108610;Unclassified_Muribaculaceae_bacterium_DSM_108610
GR	CMT	3d850f07dd14cd0fb95e7521e8f84735	d8	4.85	Muribaculum	Muribaculum_sp._TLL-A4	Bacteria;Bacteroidetes;Bacteroidia;Bacteroidales;Muribaculaceae;Muribaculum;Muribaculum_sp._TLL-A4;Unclassified_Muribaculum_sp._TLL-A4
GR	ABX3CMT	3d850f07dd14cd0fb95e7521e8f84735	d8	0.1	Muribaculum	Muribaculum_sp._TLL-A4	Bacteria;Bacteroidetes;Bacteroidia;Bacteroidales;Muribaculaceae;Muribaculum;Muribaculum_sp._TLL-A4;Unclassified_Muribaculum_sp._TLL-A4
GR	CMT	94bc049a695cde1b8f1263994983dc74	d8	0.4	Muribaculum	Muribaculum_sp._TLL-A4	Bacteria;Bacteroidetes;Bacteroidia;Bacteroidales;Muribaculaceae;Muribaculum;Muribaculum_sp._TLL-A4;Unclassified_Muribaculum_sp._TLL-A4
GR	ABX3CMT	94bc049a695cde1b8f1263994983dc74	d30	0.05	Muribaculum	Muribaculum_sp._TLL-A4	Bacteria;Bacteroidetes;Bacteroidia;Bacteroidales;Muribaculaceae;Muribaculum;Muribaculum_sp._TLL-A4;Unclassified_Muribaculum_sp._TLL-A4
GR	CMT	2cbc83536c82fa2b24173580949e8ac2	d8	0.95	Muribaculum	Muribaculum_sp._H5	Bacteria;Bacteroidetes;Bacteroidia;Bacteroidales;Muribaculaceae;Muribaculum;Muribaculum_sp._H5;Unclassified_Muribaculum_sp._H5
GR	CMT	6b986549e97a184254193787e2fc97e2	d5	0.05	Muribaculum	Muribaculum_sp._H5	Bacteria;Bacteroidetes;Bacteroidia;Bacteroidales;Muribaculaceae;Muribaculum;Muribaculum_sp._H5;Unclassified_Muribaculum_sp._H5
GR	ABX3CMT	6b986549e97a184254193787e2fc97e2	d8	0.2	Muribaculum	Muribaculum_sp._H5	Bacteria;Bacteroidetes;Bacteroidia;Bacteroidales;Muribaculaceae;Muribaculum;Muribaculum_sp._H5;Unclassified_Muribaculum_sp._H5
GR	CMT	e3bd33dee12e8b386db63bd1e105eb04	d5	0.2	Muribaculum	Muribaculum_sp._H5	Bacteria;Bacteroidetes;Bacteroidia;Bacteroidales;Muribaculaceae;Muribaculum;Muribaculum_sp._H5;Unclassified_Muribaculum_sp._H5
GR	ABX3CMT	e3bd33dee12e8b386db63bd1e105eb04	d30	0.15	Muribaculum	Muribaculum_sp._H5	Bacteria;Bacteroidetes;Bacteroidia;Bacteroidales;Muribaculaceae;Muribaculum;Muribaculum_sp._H5;Unclassified_Muribaculum_sp._H5
GR	CMT	5f72bf15e76206f7b5b0392902c8ab02	d8	2.2	Muribaculum	Muribaculum_sp._H5	Bacteria;Bacteroidetes;Bacteroidia;Bacteroidales;Muribaculaceae;Muribaculum;Muribaculum_sp._H5;Unclassified_Muribaculum_sp._H5
GR	ABX3CMT	5f72bf15e76206f7b5b0392902c8ab02	d30	0.15	Muribaculum	Muribaculum_sp._H5	Bacteria;Bacteroidetes;Bacteroidia;Bacteroidales;Muribaculaceae;Muribaculum;Muribaculum_sp._H5;Unclassified_Muribaculum_sp._H5
GR	CMT	ff940841a822603619d19bb83c6ef781	d8	4.85	Muribaculum	Muribaculum_intestinale	Bacteria;Bacteroidetes;Bacteroidia;Bacteroidales;Muribaculaceae;Muribaculum;Muribaculum_intestinale;Unclassified_Muribaculum_intestinale
GR	ABX3CMT	ff940841a822603619d19bb83c6ef781	d8	0.6	Muribaculum	Muribaculum_intestinale	Bacteria;Bacteroidetes;Bacteroidia;Bacteroidales;Muribaculaceae;Muribaculum;Muribaculum_intestinale;Unclassified_Muribaculum_intestinale
GR	CMT	5012bc0f574c22bd186c0a97aea1e1da	d5	0.1	Muribaculum	Muribaculum_intestinale	Bacteria;Bacteroidetes;Bacteroidia;Bacteroidales;Muribaculaceae;Muribaculum;Muribaculum_intestinale;Unclassified_Muribaculum_intestinale
GR	ABX3CMT	5012bc0f574c22bd186c0a97aea1e1da	d8	0.45	Muribaculum	Muribaculum_intestinale	Bacteria;Bacteroidetes;Bacteroidia;Bacteroidales;Muribaculaceae;Muribaculum;Muribaculum_intestinale;Unclassified_Muribaculum_intestinale
GR	CMT	b1075f5df0878e9ed7f0606d0f534f6f	d8	0.5	Muribaculum	Muribaculum_intestinale	Bacteria;Bacteroidetes;Bacteroidia;Bacteroidales;Muribaculaceae;Muribaculum;Muribaculum_intestinale;Unclassified_Muribaculum_intestinale
GR	ABX3CMT	b1075f5df0878e9ed7f0606d0f534f6f	d10	0.05	Muribaculum	Muribaculum_intestinale	Bacteria;Bacteroidetes;Bacteroidia;Bacteroidales;Muribaculaceae;Muribaculum;Muribaculum_intestinale;Unclassified_Muribaculum_intestinale
GR	CMT	f3b2f7a7db2de0890471467b793c00aa	d8	5.3	Muribaculum	Muribaculum_intestinale	Bacteria;Bacteroidetes;Bacteroidia;Bacteroidales;Muribaculaceae;Muribaculum;Muribaculum_intestinale;Unclassified_Muribaculum_intestinale
GR	ABX3CMT	f3b2f7a7db2de0890471467b793c00aa	d8	0.2	Muribaculum	Muribaculum_intestinale	Bacteria;Bacteroidetes;Bacteroidia;Bacteroidales;Muribaculaceae;Muribaculum;Muribaculum_intestinale;Unclassified_Muribaculum_intestinale
GR	CMT	5d8d9f0075b1cc98c26916f3c709a3b7	d5	1.15	Enterorhabdus	Enterorhabdus_caecimuris	Bacteria;Actinobacteria;Coriobacteriia;Eggerthellales;Eggerthellaceae;Enterorhabdus;Enterorhabdus_caecimuris;Enterorhabdus_caecimuris_B7
GR	CMT	d9193a51780ef2c0aa91d3df27fd98a5	d5	0.15	Adlercreutzia	Adlercreutzia_equolifaciens	Bacteria;Actinobacteria;Coriobacteriia;Eggerthellales;Eggerthellaceae;Adlercreutzia;Adlercreutzia_equolifaciens;Adlercreutzia_equolifaciens_DSM_19450
GR	ABX3CMT	d9193a51780ef2c0aa91d3df27fd98a5	d8	0.7	Adlercreutzia	Adlercreutzia_equolifaciens	Bacteria;Actinobacteria;Coriobacteriia;Eggerthellales;Eggerthellaceae;Adlercreutzia;Adlercreutzia_equolifaciens;Adlercreutzia_equolifaciens_DSM_19450
GR	CMT	c6edcd547a8efd80f03c972682bd6812	d5	0.8	Adlercreutzia	Adlercreutzia_equolifaciens	Bacteria;Actinobacteria;Coriobacteriia;Eggerthellales;Eggerthellaceae;Adlercreutzia;Adlercreutzia_equolifaciens;Adlercreutzia_equolifaciens_DSM_19450
GR	ABX3CMT	c6edcd547a8efd80f03c972682bd6812	d8	4.2	Adlercreutzia	Adlercreutzia_equolifaciens	Bacteria;Actinobacteria;Coriobacteriia;Eggerthellales;Eggerthellaceae;Adlercreutzia;Adlercreutzia_equolifaciens;Adlercreutzia_equolifaciens_DSM_19450
GR	CMT	3197b3115dc398de3b1fddbb14e02a21	d5	0.1	Muribaculum	Muribaculum_sp._TLL-A4	Bacteria;Bacteroidetes;Bacteroidia;Bacteroidales;Muribaculaceae;Muribaculum;Muribaculum_sp._TLL-A4;Unclassified_Muribaculum_sp._TLL-A4
GR	CMT	abc883bfdeec0f6d26e76cd367cccb9d	d5	0.5	Muribaculum	Muribaculum_sp._TLL-A4	Bacteria;Bacteroidetes;Bacteroidia;Bacteroidales;Muribaculaceae;Muribaculum;Muribaculum_sp._TLL-A4;Unclassified_Muribaculum_sp._TLL-A4
GR	ABX3CMT	abc883bfdeec0f6d26e76cd367cccb9d	d30	0.1	Muribaculum	Muribaculum_sp._TLL-A4	Bacteria;Bacteroidetes;Bacteroidia;Bacteroidales;Muribaculaceae;Muribaculum;Muribaculum_sp._TLL-A4;Unclassified_Muribaculum_sp._TLL-A4
GR	CMT	c847a281e6fa336ee7e2360ef1221ccc	d5	0.4	Muribaculum	Muribaculum_sp._TLL-A4	Bacteria;Bacteroidetes;Bacteroidia;Bacteroidales;Muribaculaceae;Muribaculum;Muribaculum_sp._TLL-A4;Unclassified_Muribaculum_sp._TLL-A4
GR	ABX3CMT	c847a281e6fa336ee7e2360ef1221ccc	d30	0.05	Muribaculum	Muribaculum_sp._TLL-A4	Bacteria;Bacteroidetes;Bacteroidia;Bacteroidales;Muribaculaceae;Muribaculum;Muribaculum_sp._TLL-A4;Unclassified_Muribaculum_sp._TLL-A4
GR	CMT	87467d926ddc0a42b4ad039ce5779568	d5	0.35	Muribaculum	Muribaculum_sp._TLL-A4	Bacteria;Bacteroidetes;Bacteroidia;Bacteroidales;Muribaculaceae;Muribaculum;Muribaculum_sp._TLL-A4;Unclassified_Muribaculum_sp._TLL-A4
GR	ABX3CMT	87467d926ddc0a42b4ad039ce5779568	d30	0.1	Muribaculum	Muribaculum_sp._TLL-A4	Bacteria;Bacteroidetes;Bacteroidia;Bacteroidales;Muribaculaceae;Muribaculum;Muribaculum_sp._TLL-A4;Unclassified_Muribaculum_sp._TLL-A4
GR	CMT	6970d12d3e1de4bec990a8d304d566bd	d8	0.55	Unknown_genus	Erysipelotrichaceae_bacterium_I46	Bacteria;Firmicutes;Erysipelotrichia;Erysipelotrichales;Erysipelotrichaceae;Unknown_genus;Erysipelotrichaceae_bacterium_I46;Unclassified_Erysipelotrichaceae_bacterium_I46
GR	CMT	7557032c8288336892e7a26cf81125c0	d8	4.5	Muribaculum	Muribaculum_sp._H5	Bacteria;Bacteroidetes;Bacteroidia;Bacteroidales;Muribaculaceae;Muribaculum;Muribaculum_sp._H5;Unclassified_Muribaculum_sp._H5
GR	ABX3CMT	7557032c8288336892e7a26cf81125c0	d8	0.75	Muribaculum	Muribaculum_sp._H5	Bacteria;Bacteroidetes;Bacteroidia;Bacteroidales;Muribaculaceae;Muribaculum;Muribaculum_sp._H5;Unclassified_Muribaculum_sp._H5
GR	CMT	0112b50c181bf9e817c2043354d66168	d5	0.1	Muribaculum	Muribaculum_sp._H5	Bacteria;Bacteroidetes;Bacteroidia;Bacteroidales;Muribaculaceae;Muribaculum;Muribaculum_sp._H5;Unclassified_Muribaculum_sp._H5
GR	ABX3CMT	0112b50c181bf9e817c2043354d66168	d8	1.35	Muribaculum	Muribaculum_sp._H5	Bacteria;Bacteroidetes;Bacteroidia;Bacteroidales;Muribaculaceae;Muribaculum;Muribaculum_sp._H5;Unclassified_Muribaculum_sp._H5
GR	CMT	aa512f904e0bfeeac2f000e62da8f068	d8	0.05	Entomoplasma	Entomoplasma_luminosum	Bacteria;Tenericutes;Mollicutes;Entomoplasmatales;Entomoplasmataceae;Entomoplasma;Entomoplasma_luminosum;Entomoplasma_luminosum_ATCC_49195
GR	CMT	9564fabface8787a1d1dbd3f0a6ed883	d5	2.5	Adlercreutzia	Adlercreutzia_equolifaciens	Bacteria;Actinobacteria;Coriobacteriia;Eggerthellales;Eggerthellaceae;Adlercreutzia;Adlercreutzia_equolifaciens;Adlercreutzia_equolifaciens_DSM_19450
GR	ABX3CMT	9564fabface8787a1d1dbd3f0a6ed883	d10	0.1	Adlercreutzia	Adlercreutzia_equolifaciens	Bacteria;Actinobacteria;Coriobacteriia;Eggerthellales;Eggerthellaceae;Adlercreutzia;Adlercreutzia_equolifaciens;Adlercreutzia_equolifaciens_DSM_19450
GR	CMT	2e53b52af1cf869c0275864a2020d6ce	d5	4.2	Adlercreutzia	Adlercreutzia_equolifaciens	Bacteria;Actinobacteria;Coriobacteriia;Eggerthellales;Eggerthellaceae;Adlercreutzia;Adlercreutzia_equolifaciens;Adlercreutzia_equolifaciens_DSM_19450
GR	ABX3CMT	2e53b52af1cf869c0275864a2020d6ce	d10	0.1	Adlercreutzia	Adlercreutzia_equolifaciens	Bacteria;Actinobacteria;Coriobacteriia;Eggerthellales;Eggerthellaceae;Adlercreutzia;Adlercreutzia_equolifaciens;Adlercreutzia_equolifaciens_DSM_19450
GR	CMT	53ed257266ca9f62621043c578bc6029	d5	4.7	Enterorhabdus	Enterorhabdus_caecimuris	Bacteria;Actinobacteria;Coriobacteriia;Eggerthellales;Eggerthellaceae;Enterorhabdus;Enterorhabdus_caecimuris;Enterorhabdus_caecimuris_B7
GR	ABX3CMT	53ed257266ca9f62621043c578bc6029	d30	0.15	Enterorhabdus	Enterorhabdus_caecimuris	Bacteria;Actinobacteria;Coriobacteriia;Eggerthellales;Eggerthellaceae;Enterorhabdus;Enterorhabdus_caecimuris;Enterorhabdus_caecimuris_B7
GR	CMT	fbb12ccf233dc3303a49d718422e571f	d5	2.3	Enterorhabdus	Enterorhabdus_caecimuris	Bacteria;Actinobacteria;Coriobacteriia;Eggerthellales;Eggerthellaceae;Enterorhabdus;Enterorhabdus_caecimuris;Enterorhabdus_caecimuris_B7
GR	ABX3CMT	fbb12ccf233dc3303a49d718422e571f	d30	1.55	Enterorhabdus	Enterorhabdus_caecimuris	Bacteria;Actinobacteria;Coriobacteriia;Eggerthellales;Eggerthellaceae;Enterorhabdus;Enterorhabdus_caecimuris;Enterorhabdus_caecimuris_B7
GR	CMT	12f4d2ffa836615d27a63e276e86feef	d5	1.35	Adlercreutzia	Adlercreutzia_equolifaciens	Bacteria;Actinobacteria;Coriobacteriia;Eggerthellales;Eggerthellaceae;Adlercreutzia;Adlercreutzia_equolifaciens;Adlercreutzia_equolifaciens_DSM_19450
GR	ABX3CMT	12f4d2ffa836615d27a63e276e86feef	d30	1.8	Adlercreutzia	Adlercreutzia_equolifaciens	Bacteria;Actinobacteria;Coriobacteriia;Eggerthellales;Eggerthellaceae;Adlercreutzia;Adlercreutzia_equolifaciens;Adlercreutzia_equolifaciens_DSM_19450
GR	CMT	4861d8e265a7e2502781b5ef0cafa8d2	d30	0.25	Lactobacillus	Lactobacillus_johnsonii	Bacteria;Firmicutes;Bacilli;Lactobacillales;Lactobacillaceae;Lactobacillus;Lactobacillus_johnsonii;Unclassified_Lactobacillus_johnsonii
GR	ABX3CMT	4861d8e265a7e2502781b5ef0cafa8d2	d30	0.05	Lactobacillus	Lactobacillus_johnsonii	Bacteria;Firmicutes;Bacilli;Lactobacillales;Lactobacillaceae;Lactobacillus;Lactobacillus_johnsonii;Unclassified_Lactobacillus_johnsonii
GR	CMT	80f73a17d81bef307b00881b0480ac17	d30	0.05	Escherichia	Escherichia_coli	Bacteria;Proteobacteria;Gammaproteobacteria;Enterobacterales;Enterobacteriaceae;Escherichia;Escherichia_coli;Escherichia_coli_O18:H1
GR	ABX3CMT	80f73a17d81bef307b00881b0480ac17	d10	0.05	Escherichia	Escherichia_coli	Bacteria;Proteobacteria;Gammaproteobacteria;Enterobacterales;Enterobacteriaceae;Escherichia;Escherichia_coli;Escherichia_coli_O18:H1
GR	CMT	f525e4bd266afb2af587c006fafdeda3	d60	0.1	Escherichia	Escherichia_coli	Bacteria;Proteobacteria;Gammaproteobacteria;Enterobacterales;Enterobacteriaceae;Escherichia;Escherichia_coli;Escherichia_coli_O18:H1
GR	CMT	d317862a699caa484059065d2986213d	d8	0.05	Escherichia	Escherichia_coli	Bacteria;Proteobacteria;Gammaproteobacteria;Enterobacterales;Enterobacteriaceae;Escherichia;Escherichia_coli;Escherichia_coli_O18:H1
GR	ABX3CMT	d317862a699caa484059065d2986213d	d10	0.1	Escherichia	Escherichia_coli	Bacteria;Proteobacteria;Gammaproteobacteria;Enterobacterales;Enterobacteriaceae;Escherichia;Escherichia_coli;Escherichia_coli_O18:H1
GR	CMT	1cb70bca41667572791134b993cd2abd	d10	0.1	Escherichia	Escherichia_coli	Bacteria;Proteobacteria;Gammaproteobacteria;Enterobacterales;Enterobacteriaceae;Escherichia;Escherichia_coli;Escherichia_coli_O18:H1
GR	CMT	f9cf8f61eec59e567e38c92ef4609f49	d10	0.05	Escherichia	Escherichia_coli	Bacteria;Proteobacteria;Gammaproteobacteria;Enterobacterales;Enterobacteriaceae;Escherichia;Escherichia_coli;Escherichia_coli_O18:H1
GR	ABX3CMT	f9cf8f61eec59e567e38c92ef4609f49	d10	0.05	Escherichia	Escherichia_coli	Bacteria;Proteobacteria;Gammaproteobacteria;Enterobacterales;Enterobacteriaceae;Escherichia;Escherichia_coli;Escherichia_coli_O18:H1
GR	CMT	59fbf7cafc4fd934883b4c8865712805	d8	0.05	Escherichia	Escherichia_coli	Bacteria;Proteobacteria;Gammaproteobacteria;Enterobacterales;Enterobacteriaceae;Escherichia;Escherichia_coli;Escherichia_coli_O18:H1
GR	ABX3CMT	59fbf7cafc4fd934883b4c8865712805	d10	0.05	Escherichia	Escherichia_coli	Bacteria;Proteobacteria;Gammaproteobacteria;Enterobacterales;Enterobacteriaceae;Escherichia;Escherichia_coli;Escherichia_coli_O18:H1
GR	CMT	584e6906a3d605783e30a58bbd19f5f4	d10	0.05	Escherichia	Escherichia_coli	Bacteria;Proteobacteria;Gammaproteobacteria;Enterobacterales;Enterobacteriaceae;Escherichia;Escherichia_coli;Escherichia_coli_O18:H1
GR	ABX3CMT	668e54d2e48abe8206f7bf020c5a3607	d5	0.05	Lactobacillus	Lactobacillus_murinus	Bacteria;Firmicutes;Bacilli;Lactobacillales;Lactobacillaceae;Lactobacillus;Lactobacillus_murinus;Unclassified_Lactobacillus_murinus
GR	ABX3CMT	6f946b4a1f3f9736272c36bbbf0830ef	d10	0.05	Escherichia	Escherichia_coli	Bacteria;Proteobacteria;Gammaproteobacteria;Enterobacterales;Enterobacteriaceae;Escherichia;Escherichia_coli;Escherichia_coli_O18:H1
GR	CMT	7a099c5a7b50978cf24ac3b416878a44	d5	1.15	Adlercreutzia	Adlercreutzia_equolifaciens	Bacteria;Actinobacteria;Coriobacteriia;Eggerthellales;Eggerthellaceae;Adlercreutzia;Adlercreutzia_equolifaciens;Adlercreutzia_equolifaciens_DSM_19450
GR	ABX3CMT	7a099c5a7b50978cf24ac3b416878a44	d8	6.7	Adlercreutzia	Adlercreutzia_equolifaciens	Bacteria;Actinobacteria;Coriobacteriia;Eggerthellales;Eggerthellaceae;Adlercreutzia;Adlercreutzia_equolifaciens;Adlercreutzia_equolifaciens_DSM_19450
GR	CMT	26e37fd758435c52df3d197672e987cf	d5	0.7	Enterorhabdus	Enterorhabdus_caecimuris	Bacteria;Actinobacteria;Coriobacteriia;Eggerthellales;Eggerthellaceae;Enterorhabdus;Enterorhabdus_caecimuris;Enterorhabdus_caecimuris_B7
GR	CMT	4b4fd8ae6a45261c6590af6d9ebe4849	d5	0.55	Enterorhabdus	Enterorhabdus_caecimuris	Bacteria;Actinobacteria;Coriobacteriia;Eggerthellales;Eggerthellaceae;Enterorhabdus;Enterorhabdus_caecimuris;Enterorhabdus_caecimuris_B7
GR	ABX3CMT	4b4fd8ae6a45261c6590af6d9ebe4849	d30	0.05	Enterorhabdus	Enterorhabdus_caecimuris	Bacteria;Actinobacteria;Coriobacteriia;Eggerthellales;Eggerthellaceae;Enterorhabdus;Enterorhabdus_caecimuris;Enterorhabdus_caecimuris_B7
GR	CMT	f4711e1703707776e534388a707c2f33	d5	0.85	Adlercreutzia	Adlercreutzia_equolifaciens	Bacteria;Actinobacteria;Coriobacteriia;Eggerthellales;Eggerthellaceae;Adlercreutzia;Adlercreutzia_equolifaciens;Adlercreutzia_equolifaciens_DSM_19450
GR	ABX3CMT	f4711e1703707776e534388a707c2f33	d8	3.05	Adlercreutzia	Adlercreutzia_equolifaciens	Bacteria;Actinobacteria;Coriobacteriia;Eggerthellales;Eggerthellaceae;Adlercreutzia;Adlercreutzia_equolifaciens;Adlercreutzia_equolifaciens_DSM_19450
GR	CMT	58c7ba6a499771041682a803c155860a	d10	0.1	Muribaculum	Muribaculum_sp._TLL-A4	Bacteria;Bacteroidetes;Bacteroidia;Bacteroidales;Muribaculaceae;Muribaculum;Muribaculum_sp._TLL-A4;Unclassified_Muribaculum_sp._TLL-A4
GR	CMT	9ba1bce990f9df3dfc95e36fec9b9466	d8	0.25	Muribaculum	Muribaculum_sp._TLL-A4	Bacteria;Bacteroidetes;Bacteroidia;Bacteroidales;Muribaculaceae;Muribaculum;Muribaculum_sp._TLL-A4;Unclassified_Muribaculum_sp._TLL-A4
GR	ABX3CMT	9ba1bce990f9df3dfc95e36fec9b9466	d30	0.05	Muribaculum	Muribaculum_sp._TLL-A4	Bacteria;Bacteroidetes;Bacteroidia;Bacteroidales;Muribaculaceae;Muribaculum;Muribaculum_sp._TLL-A4;Unclassified_Muribaculum_sp._TLL-A4
GR	CMT	087ac6816335c0912c4dc83af12e5479	d10	0.15	Muribaculum	Muribaculum_sp._TLL-A4	Bacteria;Bacteroidetes;Bacteroidia;Bacteroidales;Muribaculaceae;Muribaculum;Muribaculum_sp._TLL-A4;Unclassified_Muribaculum_sp._TLL-A4
GR	CMT	5391168c8883dfffbb158fc6397aa9d8	d8	0.2	Muribaculum	Muribaculum_sp._H5	Bacteria;Bacteroidetes;Bacteroidia;Bacteroidales;Muribaculaceae;Muribaculum;Muribaculum_sp._H5;Unclassified_Muribaculum_sp._H5
GR	ABX3CMT	5391168c8883dfffbb158fc6397aa9d8	d10	0.2	Muribaculum	Muribaculum_sp._H5	Bacteria;Bacteroidetes;Bacteroidia;Bacteroidales;Muribaculaceae;Muribaculum;Muribaculum_sp._H5;Unclassified_Muribaculum_sp._H5
GR	CMT	0d178303d4c2993bb367cfb2bc37d885	d10	0.15	Unknown_genus	Bacteroidales_bacterium_CF	Bacteria;Bacteroidetes;Bacteroidia;Bacteroidales;Unknown_family;Unknown_genus;Bacteroidales_bacterium_CF;Unclassified_Bacteroidales_bacterium_CF
GR	CMT	f17f9db091d0ef10cc17050aac3ea773	d5	0.05	Muribaculum	Muribaculum_sp._H5	Bacteria;Bacteroidetes;Bacteroidia;Bacteroidales;Muribaculaceae;Muribaculum;Muribaculum_sp._H5;Unclassified_Muribaculum_sp._H5
GR	ABX3CMT	f17f9db091d0ef10cc17050aac3ea773	d10	0.15	Muribaculum	Muribaculum_sp._H5	Bacteria;Bacteroidetes;Bacteroidia;Bacteroidales;Muribaculaceae;Muribaculum;Muribaculum_sp._H5;Unclassified_Muribaculum_sp._H5
GR	CMT	e761e210c949eb0ab73626fd69e285f2	d5	0.25	Muribaculum	Muribaculum_sp._H5	Bacteria;Bacteroidetes;Bacteroidia;Bacteroidales;Muribaculaceae;Muribaculum;Muribaculum_sp._H5;Unclassified_Muribaculum_sp._H5
GR	ABX3CMT	e761e210c949eb0ab73626fd69e285f2	d8	0.2	Muribaculum	Muribaculum_sp._H5	Bacteria;Bacteroidetes;Bacteroidia;Bacteroidales;Muribaculaceae;Muribaculum;Muribaculum_sp._H5;Unclassified_Muribaculum_sp._H5
GR	CMT	49d7e571a00bee5959a5a3e117537462	d8	0.2	Unknown_genus	Muribaculaceae_bacterium_DSM_108610	Bacteria;Bacteroidetes;Bacteroidia;Bacteroidales;Muribaculaceae;Unknown_genus;Muribaculaceae_bacterium_DSM_108610;Unclassified_Muribaculaceae_bacterium_DSM_108610
GR	ABX3CMT	49d7e571a00bee5959a5a3e117537462	d10	0.05	Unknown_genus	Muribaculaceae_bacterium_DSM_108610	Bacteria;Bacteroidetes;Bacteroidia;Bacteroidales;Muribaculaceae;Unknown_genus;Muribaculaceae_bacterium_DSM_108610;Unclassified_Muribaculaceae_bacterium_DSM_108610
GR	CMT	591445d8768c79131d10e0da8f732c60	d8	0.4	Muribaculum	Muribaculum_sp._H5	Bacteria;Bacteroidetes;Bacteroidia;Bacteroidales;Muribaculaceae;Muribaculum;Muribaculum_sp._H5;Unclassified_Muribaculum_sp._H5
GR	CMT	cd7fbe792cfe5c263d914ce65028a3fb	d8	0.05	Muribaculum	Muribaculum_sp._TLL-A4	Bacteria;Bacteroidetes;Bacteroidia;Bacteroidales;Muribaculaceae;Muribaculum;Muribaculum_sp._TLL-A4;Unclassified_Muribaculum_sp._TLL-A4
GR	CMT	0bb064896fa23242f6bc4de29e52eb1b	d10	0.05	Muribaculum	Muribaculum_sp._H5	Bacteria;Bacteroidetes;Bacteroidia;Bacteroidales;Muribaculaceae;Muribaculum;Muribaculum_sp._H5;Unclassified_Muribaculum_sp._H5
GR	CMT	6f7ff8103c710a8ccab52fa681e3e3cd	d10	0.25	Muribaculum	Muribaculum_sp._TLL-A4	Bacteria;Bacteroidetes;Bacteroidia;Bacteroidales;Muribaculaceae;Muribaculum;Muribaculum_sp._TLL-A4;Unclassified_Muribaculum_sp._TLL-A4
GR	CMT	8ae987cb7cbf42b44b94f6050a8382e3	d5	0.05	Muribaculum	Muribaculum_intestinale	Bacteria;Bacteroidetes;Bacteroidia;Bacteroidales;Muribaculaceae;Muribaculum;Muribaculum_intestinale;Unclassified_Muribaculum_intestinale
GR	ABX3CMT	8ae987cb7cbf42b44b94f6050a8382e3	d8	0.05	Muribaculum	Muribaculum_intestinale	Bacteria;Bacteroidetes;Bacteroidia;Bacteroidales;Muribaculaceae;Muribaculum;Muribaculum_intestinale;Unclassified_Muribaculum_intestinale
GR	CMT	ba980283b1ef632c17bddab97304128c	d8	0.05	Muribaculum	Muribaculum_sp._H5	Bacteria;Bacteroidetes;Bacteroidia;Bacteroidales;Muribaculaceae;Muribaculum;Muribaculum_sp._H5;Unclassified_Muribaculum_sp._H5
GR	ABX3CMT	ba980283b1ef632c17bddab97304128c	d10	0.1	Muribaculum	Muribaculum_sp._H5	Bacteria;Bacteroidetes;Bacteroidia;Bacteroidales;Muribaculaceae;Muribaculum;Muribaculum_sp._H5;Unclassified_Muribaculum_sp._H5
GR	CMT	ae7df85a02fcbec5be69249e34fe6b0b	d8	0.1	Adlercreutzia	Adlercreutzia_equolifaciens	Bacteria;Actinobacteria;Coriobacteriia;Eggerthellales;Eggerthellaceae;Adlercreutzia;Adlercreutzia_equolifaciens;Adlercreutzia_equolifaciens_DSM_19450
GR	ABX3CMT	ae7df85a02fcbec5be69249e34fe6b0b	d10	0.2	Adlercreutzia	Adlercreutzia_equolifaciens	Bacteria;Actinobacteria;Coriobacteriia;Eggerthellales;Eggerthellaceae;Adlercreutzia;Adlercreutzia_equolifaciens;Adlercreutzia_equolifaciens_DSM_19450
GR	CMT	236b1359d60bd09851c9bc9d993fef07	d8	0.25	Escherichia	Escherichia_coli	Bacteria;Proteobacteria;Gammaproteobacteria;Enterobacterales;Enterobacteriaceae;Escherichia;Escherichia_coli;Unclassified_Escherichia_coli
GR	ABX3CMT	236b1359d60bd09851c9bc9d993fef07	d10	0.1	Escherichia	Escherichia_coli	Bacteria;Proteobacteria;Gammaproteobacteria;Enterobacterales;Enterobacteriaceae;Escherichia;Escherichia_coli;Unclassified_Escherichia_coli
GR	CMT	8409da9cb44032b36ca4c38bb52b2ef6	d10	0.05	Muribaculum	Muribaculum_sp._H5	Bacteria;Bacteroidetes;Bacteroidia;Bacteroidales;Muribaculaceae;Muribaculum;Muribaculum_sp._H5;Unclassified_Muribaculum_sp._H5
GR	CMT	4efdbd5b82e03568c4e9c5864a318f91	d8	0.2	Muribaculum	Muribaculum_sp._H5	Bacteria;Bacteroidetes;Bacteroidia;Bacteroidales;Muribaculaceae;Muribaculum;Muribaculum_sp._H5;Unclassified_Muribaculum_sp._H5
GR	ABX3CMT	4efdbd5b82e03568c4e9c5864a318f91	d10	0.1	Muribaculum	Muribaculum_sp._H5	Bacteria;Bacteroidetes;Bacteroidia;Bacteroidales;Muribaculaceae;Muribaculum;Muribaculum_sp._H5;Unclassified_Muribaculum_sp._H5
GR	ABX3CMT	f7691c26760f70aefc15a624502d50b5	d8	0.1	Butyricicoccus	Butyricicoccus_pullicaecorum	Bacteria;Firmicutes;Clostridia;Clostridiales;Clostridiaceae;Butyricicoccus;Butyricicoccus_pullicaecorum;Butyricicoccus_pullicaecorum_1.2
GR	CMT	0f57a9bfe619c0033e20203326f7c648	d8	0.25	Muribaculum	Muribaculum_sp._H5	Bacteria;Bacteroidetes;Bacteroidia;Bacteroidales;Muribaculaceae;Muribaculum;Muribaculum_sp._H5;Unclassified_Muribaculum_sp._H5
GR	ABX3CMT	0f57a9bfe619c0033e20203326f7c648	d30	0.05	Muribaculum	Muribaculum_sp._H5	Bacteria;Bacteroidetes;Bacteroidia;Bacteroidales;Muribaculaceae;Muribaculum;Muribaculum_sp._H5;Unclassified_Muribaculum_sp._H5
GR	CMT	32cc3d93657212504afbf547266bb7ed	d8	0.15	Muribaculum	Muribaculum_sp._H5	Bacteria;Bacteroidetes;Bacteroidia;Bacteroidales;Muribaculaceae;Muribaculum;Muribaculum_sp._H5;Unclassified_Muribaculum_sp._H5
GR	CMT	548c29482eefc7a000dcac6700d7ea37	d8	0.9	Duncaniella	Duncaniella_sp._B8	Bacteria;Bacteroidetes;Bacteroidia;Bacteroidales;Muribaculaceae;Duncaniella;Duncaniella_sp._B8;Unclassified_Duncaniella_sp._B8
GR	ABX3CMT	548c29482eefc7a000dcac6700d7ea37	d10	0.15	Duncaniella	Duncaniella_sp._B8	Bacteria;Bacteroidetes;Bacteroidia;Bacteroidales;Muribaculaceae;Duncaniella;Duncaniella_sp._B8;Unclassified_Duncaniella_sp._B8
GR	CMT	af39434c0718843c2814df00f0059010	d10	0.1	Alloprevotella	Alloprevotella_rava	Bacteria;Bacteroidetes;Bacteroidia;Bacteroidales;Prevotellaceae;Alloprevotella;Alloprevotella_rava;Alloprevotella_rava_F0323
GR	CMT	c3d7b7bad4bb1740edc1c9ad004f2a6e	d30	0.1	Muribaculum	Muribaculum_sp._H5	Bacteria;Bacteroidetes;Bacteroidia;Bacteroidales;Muribaculaceae;Muribaculum;Muribaculum_sp._H5;Unclassified_Muribaculum_sp._H5
GR	CMT	f7267e8a554f75ab8eeae2d8c8561111	d8	0.05	Muribaculum	Muribaculum_sp._TLL-A4	Bacteria;Bacteroidetes;Bacteroidia;Bacteroidales;Muribaculaceae;Muribaculum;Muribaculum_sp._TLL-A4;Unclassified_Muribaculum_sp._TLL-A4
GR	CMT	d9179002483d0377fb1bbfd005eaab0f	d8	0.25	Unknown_genus	Muribaculaceae_bacterium_DSM_108610	Bacteria;Bacteroidetes;Bacteroidia;Bacteroidales;Muribaculaceae;Unknown_genus;Muribaculaceae_bacterium_DSM_108610;Unclassified_Muribaculaceae_bacterium_DSM_108610
GR	CMT	3ef2ea0c99c9cea444549006943fd8e2	d10	0.05	Muribaculum	Muribaculum_sp._H5	Bacteria;Bacteroidetes;Bacteroidia;Bacteroidales;Muribaculaceae;Muribaculum;Muribaculum_sp._H5;Unclassified_Muribaculum_sp._H5
GR	CMT	3940359c9dddb514823d39c26e71aa41	d60	0.05	Eubacterium	Eubacterium_plexicaudatum	Bacteria;Firmicutes;Clostridia;Clostridiales;Eubacteriaceae;Eubacterium;Eubacterium_plexicaudatum;Eubacterium_plexicaudatum_ASF492
GR	CMT	1ccf3e17f97fff3b440dbd8a2fbdd805	d5	0.05	Enterorhabdus	Enterorhabdus_caecimuris	Bacteria;Actinobacteria;Coriobacteriia;Eggerthellales;Eggerthellaceae;Enterorhabdus;Enterorhabdus_caecimuris;Enterorhabdus_caecimuris_B7
GR	ABX3CMT	1ccf3e17f97fff3b440dbd8a2fbdd805	d30	0.2	Enterorhabdus	Enterorhabdus_caecimuris	Bacteria;Actinobacteria;Coriobacteriia;Eggerthellales;Eggerthellaceae;Enterorhabdus;Enterorhabdus_caecimuris;Enterorhabdus_caecimuris_B7
GR	ABX3CMT	cb4b43151edbe3088bddfe42767a3d52	d10	0.2	Flintibacter	Flintibacter_sp._KGMB00164	Bacteria;Firmicutes;Clostridia;Clostridiales;Unknown_family;Flintibacter;Flintibacter_sp._KGMB00164;Unclassified_Flintibacter_sp._KGMB00164
GR	CMT	6351ddc5aee4210c4db48aa2862f8475	d30	0.05	Enterorhabdus	Enterorhabdus_caecimuris	Bacteria;Actinobacteria;Coriobacteriia;Eggerthellales;Eggerthellaceae;Enterorhabdus;Enterorhabdus_caecimuris;Enterorhabdus_caecimuris_B7
GR	ABX3CMT	6351ddc5aee4210c4db48aa2862f8475	d30	0.05	Enterorhabdus	Enterorhabdus_caecimuris	Bacteria;Actinobacteria;Coriobacteriia;Eggerthellales;Eggerthellaceae;Enterorhabdus;Enterorhabdus_caecimuris;Enterorhabdus_caecimuris_B7
GR	CMT	c06a8fbab2833a880350d9bbe722fe50	d10	0.45	Entomoplasma	Entomoplasma_luminosum	Bacteria;Tenericutes;Mollicutes;Entomoplasmatales;Entomoplasmataceae;Entomoplasma;Entomoplasma_luminosum;Entomoplasma_luminosum_ATCC_49195
GR	CMT	ebc0388da0941724f621e005225ac389	d10	0.15	Muribaculum	Muribaculum_sp._H5	Bacteria;Bacteroidetes;Bacteroidia;Bacteroidales;Muribaculaceae;Muribaculum;Muribaculum_sp._H5;Unclassified_Muribaculum_sp._H5
GR	CMT	5117168b07b0a5a86b6ec3b271eb2f2d	d10	0.3	Acinetobacter	Acinetobacter_soli	Bacteria;Proteobacteria;Gammaproteobacteria;Pseudomonadales;Moraxellaceae;Acinetobacter;Acinetobacter_soli;Unclassified_Acinetobacter_soli
GR	ABX3CMT	31bb49ef2d043b560bb5d56714b8eb8e	d8	0.05	Lachnoclostridium	[Clostridium]_bolteae	Bacteria;Firmicutes;Clostridia;Clostridiales;Lachnospiraceae;Lachnoclostridium;[Clostridium]_bolteae;Unclassified_[Clostridium]_bolteae
GR	CMT	deb6f8525d02118092494e2216aa4ffb	d10	0.05	Unknown_genus	Bacteroidales_bacterium_CF	Bacteria;Bacteroidetes;Bacteroidia;Bacteroidales;Unknown_family;Unknown_genus;Bacteroidales_bacterium_CF;Unclassified_Bacteroidales_bacterium_CF
GR	CMT	09697ddbef903f871ac70222d3d6e4d9	d30	0.1	Aminipila	Aminipila_sp._JN-18	Bacteria;Firmicutes;Clostridia;Clostridiales;Clostridiales_Family_XIII._Incertae_Sedis;Aminipila;Aminipila_sp._JN-18;Unclassified_Aminipila_sp._JN-18
GR	CMT	7b17b528b82752886603cd197121e7bb	d8	0.05	Muribaculum	Muribaculum_sp._TLL-A4	Bacteria;Bacteroidetes;Bacteroidia;Bacteroidales;Muribaculaceae;Muribaculum;Muribaculum_sp._TLL-A4;Unclassified_Muribaculum_sp._TLL-A4
GR	ABX3CMT	60f86e7a2324681fe511b7b0d59e0862	d30	0.05	Dysosmobacter	Dysosmobacter_welbionis	Bacteria;Firmicutes;Clostridia;Clostridiales;Oscillospiraceae;Dysosmobacter;Dysosmobacter_welbionis;Unclassified_Dysosmobacter_welbionis
GR	CMT	4f17b400d916b1c5037865bff59d63af	d8	0.05	Muribaculum	Muribaculum_sp._H5	Bacteria;Bacteroidetes;Bacteroidia;Bacteroidales;Muribaculaceae;Muribaculum;Muribaculum_sp._H5;Unclassified_Muribaculum_sp._H5
GR	CMT	8bcd2ee9d6941310c25eed0661088349	d10	0.05	Alloprevotella	Alloprevotella_sp._E39	Bacteria;Bacteroidetes;Bacteroidia;Bacteroidales;Prevotellaceae;Alloprevotella;Alloprevotella_sp._E39;Unclassified_Alloprevotella_sp._E39
GR	CMT	3e34f9b890bd78787709effb723b5f65	d30	0.05	Intestinibacter	Intestinibacter_bartlettii	Bacteria;Firmicutes;Clostridia;Clostridiales;Peptostreptococcaceae;Intestinibacter;Intestinibacter_bartlettii;Intestinibacter_bartlettii_DSM_16795
GR	CMT	adcd1626fa9f06b27e2b01830d2473bc	d60	0.05	Blautia	[Ruminococcus]_gnavus	Bacteria;Firmicutes;Clostridia;Clostridiales;Lachnospiraceae;Blautia;[Ruminococcus]_gnavus;[Ruminococcus]_gnavus_ATCC_29149
GR	ABX3CMT	adcd1626fa9f06b27e2b01830d2473bc	d60	0.05	Blautia	[Ruminococcus]_gnavus	Bacteria;Firmicutes;Clostridia;Clostridiales;Lachnospiraceae;Blautia;[Ruminococcus]_gnavus;[Ruminococcus]_gnavus_ATCC_29149
GR	ABX3CMT	23b582588cfa79c0fb8462153659a356	d30	0.15	Dysosmobacter	Dysosmobacter_welbionis	Bacteria;Firmicutes;Clostridia;Clostridiales;Oscillospiraceae;Dysosmobacter;Dysosmobacter_welbionis;Unclassified_Dysosmobacter_welbionis
GR	CMT	c6284d0f3b909f0bd1c8ef73a5a6ca0b	d10	0.25	Unknown_genus	Bacteroidales_bacterium_CF	Bacteria;Bacteroidetes;Bacteroidia;Bacteroidales;Unknown_family;Unknown_genus;Bacteroidales_bacterium_CF;Unclassified_Bacteroidales_bacterium_CF
GR	CMT	4b6e8071e5cbd266d418c48c96fd9af2	d10	0.05	Enterorhabdus	Enterorhabdus_caecimuris	Bacteria;Actinobacteria;Coriobacteriia;Eggerthellales;Eggerthellaceae;Enterorhabdus;Enterorhabdus_caecimuris;Enterorhabdus_caecimuris_B7
GR	CMT	702f9fdd9bcb76604375c847da8a5fd5	d30	0.05	Enterorhabdus	Enterorhabdus_caecimuris	Bacteria;Actinobacteria;Coriobacteriia;Eggerthellales;Eggerthellaceae;Enterorhabdus;Enterorhabdus_caecimuris;Enterorhabdus_caecimuris_B7
GR	CMT	68d0eb0f40360c5c7eecda93a503dd89	d5	0.2	Senegalimassilia	Senegalimassilia_anaerobia	Bacteria;Actinobacteria;Coriobacteriia;Coriobacteriales;Coriobacteriaceae;Senegalimassilia;Senegalimassilia_anaerobia;Senegalimassilia_anaerobia_JC110
GR	CMT	f1d3f21f112c44fa684ecd55a3934d95	d30	0.05	Unknown_genus	Bacteroidales_bacterium_CF	Bacteria;Bacteroidetes;Bacteroidia;Bacteroidales;Unknown_family;Unknown_genus;Bacteroidales_bacterium_CF;Unclassified_Bacteroidales_bacterium_CF
GR	ABX3CMT	2ffc1585ac67be1d22a7e51aeac2dca2	d10	0.05	Unknown_genus	Burkholderiales_bacterium_YL45	Bacteria;Proteobacteria;Betaproteobacteria;Burkholderiales;Unknown_family;Unknown_genus;Burkholderiales_bacterium_YL45;Unclassified_Burkholderiales_bacterium_YL45
GR	CMT	f3aa75af1a95bfb8d1b0207f4b8955a7	d30	0.2	Enterorhabdus	Enterorhabdus_caecimuris	Bacteria;Actinobacteria;Coriobacteriia;Eggerthellales;Eggerthellaceae;Enterorhabdus;Enterorhabdus_caecimuris;Enterorhabdus_caecimuris_B7
GR	CMT	9a53f65cb146026fbdd15d6bdd1be5fa	d8	0.05	Muribaculum	Muribaculum_sp._TLL-A4	Bacteria;Bacteroidetes;Bacteroidia;Bacteroidales;Muribaculaceae;Muribaculum;Muribaculum_sp._TLL-A4;Unclassified_Muribaculum_sp._TLL-A4
GR	CMT	6158fae90dca5a5f93bac9a90d3da427	d5	0.05	Muribaculum	Muribaculum_intestinale	Bacteria;Bacteroidetes;Bacteroidia;Bacteroidales;Muribaculaceae;Muribaculum;Muribaculum_intestinale;Unclassified_Muribaculum_intestinale
GR	ABX3CMT	6158fae90dca5a5f93bac9a90d3da427	d10	0.15	Muribaculum	Muribaculum_intestinale	Bacteria;Bacteroidetes;Bacteroidia;Bacteroidales;Muribaculaceae;Muribaculum;Muribaculum_intestinale;Unclassified_Muribaculum_intestinale
GR	CMT	19b5aad5c93c32f45ed74c99a02bc6ab	d10	0.05	Muribaculum	Muribaculum_sp._TLL-A4	Bacteria;Bacteroidetes;Bacteroidia;Bacteroidales;Muribaculaceae;Muribaculum;Muribaculum_sp._TLL-A4;Unclassified_Muribaculum_sp._TLL-A4
GR	CMT	31cc2c0b4d6f06e7c18dd553a4318125	d8	0.15	Muribaculum	Muribaculum_sp._TLL-A4	Bacteria;Bacteroidetes;Bacteroidia;Bacteroidales;Muribaculaceae;Muribaculum;Muribaculum_sp._TLL-A4;Unclassified_Muribaculum_sp._TLL-A4
GR	CMT	2d6cac84a961fc301b584425b340869f	d8	0.2	Muribaculum	Muribaculum_sp._TLL-A4	Bacteria;Bacteroidetes;Bacteroidia;Bacteroidales;Muribaculaceae;Muribaculum;Muribaculum_sp._TLL-A4;Unclassified_Muribaculum_sp._TLL-A4
GR	CMT	756def3dda548a00c0e8bd0e454960d3	d30	0.05	Muribaculum	Muribaculum_sp._TLL-A4	Bacteria;Bacteroidetes;Bacteroidia;Bacteroidales;Muribaculaceae;Muribaculum;Muribaculum_sp._TLL-A4;Unclassified_Muribaculum_sp._TLL-A4
GR	CMT	205e92a32404037fe5a5489035fffbcc	d60	0.05	Hungateiclostridium	Hungateiclostridium_clariflavum	Bacteria;Firmicutes;Clostridia;Clostridiales;Hungateiclostridiaceae;Hungateiclostridium;Hungateiclostridium_clariflavum;Hungateiclostridium_clariflavum_DSM_19732
GR	CMT	3c16cb14c65b53c79680f7d2bc14beda	d60	0.05	Lactobacillus	Lactobacillus_murinus	Bacteria;Firmicutes;Bacilli;Lactobacillales;Lactobacillaceae;Lactobacillus;Lactobacillus_murinus;Unclassified_Lactobacillus_murinus
GR	ABX3CMT	3c16cb14c65b53c79680f7d2bc14beda	d5	0.5	Lactobacillus	Lactobacillus_murinus	Bacteria;Firmicutes;Bacilli;Lactobacillales;Lactobacillaceae;Lactobacillus;Lactobacillus_murinus;Unclassified_Lactobacillus_murinus
GR	CMT	fc0150b1c8ce4ebd3a2721d6761eed2f	d8	0.1	Lactobacillus	Lactobacillus_murinus	Bacteria;Firmicutes;Bacilli;Lactobacillales;Lactobacillaceae;Lactobacillus;Lactobacillus_murinus;Unclassified_Lactobacillus_murinus
GR	ABX3CMT	fc0150b1c8ce4ebd3a2721d6761eed2f	d5	0.95	Lactobacillus	Lactobacillus_murinus	Bacteria;Firmicutes;Bacilli;Lactobacillales;Lactobacillaceae;Lactobacillus;Lactobacillus_murinus;Unclassified_Lactobacillus_murinus
GR	CMT	ed6bf4f6182143b831e5558278c9d82b	d10	0.05	Escherichia	Escherichia_coli	Bacteria;Proteobacteria;Gammaproteobacteria;Enterobacterales;Enterobacteriaceae;Escherichia;Escherichia_coli;Escherichia_coli_O18:H1
GR	ABX3CMT	ed6bf4f6182143b831e5558278c9d82b	d10	0.05	Escherichia	Escherichia_coli	Bacteria;Proteobacteria;Gammaproteobacteria;Enterobacterales;Enterobacteriaceae;Escherichia;Escherichia_coli;Escherichia_coli_O18:H1
GR	CMT	045106d904bae777412b9f57ccef40f1	d5	0.1	Muribaculum	Muribaculum_sp._H5	Bacteria;Bacteroidetes;Bacteroidia;Bacteroidales;Muribaculaceae;Muribaculum;Muribaculum_sp._H5;Unclassified_Muribaculum_sp._H5
GR	ABX3CMT	045106d904bae777412b9f57ccef40f1	d30	0.05	Muribaculum	Muribaculum_sp._H5	Bacteria;Bacteroidetes;Bacteroidia;Bacteroidales;Muribaculaceae;Muribaculum;Muribaculum_sp._H5;Unclassified_Muribaculum_sp._H5
GR	CMT	d657460fe29e2ed6f1e017d15b7ae141	d10	0.1	Muribaculum	Muribaculum_sp._TLL-A4	Bacteria;Bacteroidetes;Bacteroidia;Bacteroidales;Muribaculaceae;Muribaculum;Muribaculum_sp._TLL-A4;Unclassified_Muribaculum_sp._TLL-A4
GR	CMT	a0032b0c78618227ce8fef3401f323dc	d10	0.4	Unknown_genus	Bacteroidales_bacterium_CF	Bacteria;Bacteroidetes;Bacteroidia;Bacteroidales;Unknown_family;Unknown_genus;Bacteroidales_bacterium_CF;Unclassified_Bacteroidales_bacterium_CF
GR	CMT	7fd75d70dcb33e1a4f41b0e3eab15339	d10	0.05	Muribaculum	Muribaculum_sp._TLL-A4	Bacteria;Bacteroidetes;Bacteroidia;Bacteroidales;Muribaculaceae;Muribaculum;Muribaculum_sp._TLL-A4;Unclassified_Muribaculum_sp._TLL-A4
GR	CMT	68ddd8dc797dfca700aa92e4afacaa84	d10	0.4	Unknown_genus	Bacteroidales_bacterium_CF	Bacteria;Bacteroidetes;Bacteroidia;Bacteroidales;Unknown_family;Unknown_genus;Bacteroidales_bacterium_CF;Unclassified_Bacteroidales_bacterium_CF
GR	CMT	5cff7a3f546948af1de25552bcf3e07f	d5	0.05	Muribaculum	Muribaculum_sp._H5	Bacteria;Bacteroidetes;Bacteroidia;Bacteroidales;Muribaculaceae;Muribaculum;Muribaculum_sp._H5;Unclassified_Muribaculum_sp._H5
GR	CMT	dee25999bb9fe20b811b152b7a717707	d5	0.05	Muribaculum	Muribaculum_sp._H5	Bacteria;Bacteroidetes;Bacteroidia;Bacteroidales;Muribaculaceae;Muribaculum;Muribaculum_sp._H5;Unclassified_Muribaculum_sp._H5
GR	ABX3CMT	dee25999bb9fe20b811b152b7a717707	d10	0.05	Muribaculum	Muribaculum_sp._H5	Bacteria;Bacteroidetes;Bacteroidia;Bacteroidales;Muribaculaceae;Muribaculum;Muribaculum_sp._H5;Unclassified_Muribaculum_sp._H5
GR	CMT	5952301ca3a1acba283da45daaeaef5b	d30	0.05	Muribaculum	Muribaculum_sp._TLL-A4	Bacteria;Bacteroidetes;Bacteroidia;Bacteroidales;Muribaculaceae;Muribaculum;Muribaculum_sp._TLL-A4;Unclassified_Muribaculum_sp._TLL-A4
GR	CMT	a751047692a38a33aef1e4096a652edc	d10	0.05	Muribaculum	Muribaculum_sp._TLL-A4	Bacteria;Bacteroidetes;Bacteroidia;Bacteroidales;Muribaculaceae;Muribaculum;Muribaculum_sp._TLL-A4;Unclassified_Muribaculum_sp._TLL-A4
GR	CMT	38719c91d624c7c1295c66a1422a3631	d8	0.2	Muribaculum	Muribaculum_sp._H5	Bacteria;Bacteroidetes;Bacteroidia;Bacteroidales;Muribaculaceae;Muribaculum;Muribaculum_sp._H5;Unclassified_Muribaculum_sp._H5
GR	ABX3CMT	38719c91d624c7c1295c66a1422a3631	d10	0.15	Muribaculum	Muribaculum_sp._H5	Bacteria;Bacteroidetes;Bacteroidia;Bacteroidales;Muribaculaceae;Muribaculum;Muribaculum_sp._H5;Unclassified_Muribaculum_sp._H5
GR	CMT	5964aed6903e9771f8007bf555700fc3	d8	0.05	Muribaculum	Muribaculum_sp._H5	Bacteria;Bacteroidetes;Bacteroidia;Bacteroidales;Muribaculaceae;Muribaculum;Muribaculum_sp._H5;Unclassified_Muribaculum_sp._H5
GR	ABX3CMT	5964aed6903e9771f8007bf555700fc3	d10	0.05	Muribaculum	Muribaculum_sp._H5	Bacteria;Bacteroidetes;Bacteroidia;Bacteroidales;Muribaculaceae;Muribaculum;Muribaculum_sp._H5;Unclassified_Muribaculum_sp._H5
GR	CMT	566ceb5a141380ad70d874bee45cea67	d30	0.1	Muribaculum	Muribaculum_intestinale	Bacteria;Bacteroidetes;Bacteroidia;Bacteroidales;Muribaculaceae;Muribaculum;Muribaculum_intestinale;Unclassified_Muribaculum_intestinale
GR	ABX3CMT	566ceb5a141380ad70d874bee45cea67	d8	0.05	Muribaculum	Muribaculum_intestinale	Bacteria;Bacteroidetes;Bacteroidia;Bacteroidales;Muribaculaceae;Muribaculum;Muribaculum_intestinale;Unclassified_Muribaculum_intestinale
GR	CMT	11b217c7e92b4adc8e4b375a737a1710	d8	0.7	Escherichia	Escherichia_coli	Bacteria;Proteobacteria;Gammaproteobacteria;Enterobacterales;Enterobacteriaceae;Escherichia;Escherichia_coli;Unclassified_Escherichia_coli
GR	ABX3CMT	11b217c7e92b4adc8e4b375a737a1710	d8	0.05	Escherichia	Escherichia_coli	Bacteria;Proteobacteria;Gammaproteobacteria;Enterobacterales;Enterobacteriaceae;Escherichia;Escherichia_coli;Unclassified_Escherichia_coli
GR	CMT	378a0a84fdee1ba21fd4c99bd636a07f	d30	0.2	Enterorhabdus	Enterorhabdus_caecimuris	Bacteria;Actinobacteria;Coriobacteriia;Eggerthellales;Eggerthellaceae;Enterorhabdus;Enterorhabdus_caecimuris;Enterorhabdus_caecimuris_B7
GR	ABX3CMT	378a0a84fdee1ba21fd4c99bd636a07f	d30	0.15	Enterorhabdus	Enterorhabdus_caecimuris	Bacteria;Actinobacteria;Coriobacteriia;Eggerthellales;Eggerthellaceae;Enterorhabdus;Enterorhabdus_caecimuris;Enterorhabdus_caecimuris_B7
GR	CMT	6faf934e027890e41eba909e1c522463	d5	0.25	Enterorhabdus	Enterorhabdus_caecimuris	Bacteria;Actinobacteria;Coriobacteriia;Eggerthellales;Eggerthellaceae;Enterorhabdus;Enterorhabdus_caecimuris;Enterorhabdus_caecimuris_B7
GR	ABX3CMT	6faf934e027890e41eba909e1c522463	d30	0.05	Enterorhabdus	Enterorhabdus_caecimuris	Bacteria;Actinobacteria;Coriobacteriia;Eggerthellales;Eggerthellaceae;Enterorhabdus;Enterorhabdus_caecimuris;Enterorhabdus_caecimuris_B7
GR	CMT	9c9a1043e3dfb8725ae8272586298f17	d5	0.05	Muribaculum	Muribaculum_intestinale	Bacteria;Bacteroidetes;Bacteroidia;Bacteroidales;Muribaculaceae;Muribaculum;Muribaculum_intestinale;Unclassified_Muribaculum_intestinale
GR	CMT	14e2a890b65c296a58cfed9a27553190	d10	0.1	Muribaculum	Muribaculum_sp._H5	Bacteria;Bacteroidetes;Bacteroidia;Bacteroidales;Muribaculaceae;Muribaculum;Muribaculum_sp._H5;Unclassified_Muribaculum_sp._H5
GR	ABX3CMT	14e2a890b65c296a58cfed9a27553190	d10	0.05	Muribaculum	Muribaculum_sp._H5	Bacteria;Bacteroidetes;Bacteroidia;Bacteroidales;Muribaculaceae;Muribaculum;Muribaculum_sp._H5;Unclassified_Muribaculum_sp._H5
GR	CMT	527f50b9696dc2c3c67bcce14bb7f033	d5	0.1	Adlercreutzia	Adlercreutzia_equolifaciens	Bacteria;Actinobacteria;Coriobacteriia;Eggerthellales;Eggerthellaceae;Adlercreutzia;Adlercreutzia_equolifaciens;Adlercreutzia_equolifaciens_DSM_19450
GR	ABX3CMT	527f50b9696dc2c3c67bcce14bb7f033	d8	0.85	Adlercreutzia	Adlercreutzia_equolifaciens	Bacteria;Actinobacteria;Coriobacteriia;Eggerthellales;Eggerthellaceae;Adlercreutzia;Adlercreutzia_equolifaciens;Adlercreutzia_equolifaciens_DSM_19450
GR	CMT	5c5166187ab8fbf585fb74338ec039ac	d8	0.1	Muribaculum	Muribaculum_intestinale	Bacteria;Bacteroidetes;Bacteroidia;Bacteroidales;Muribaculaceae;Muribaculum;Muribaculum_intestinale;Unclassified_Muribaculum_intestinale
GR	ABX3CMT	5c5166187ab8fbf585fb74338ec039ac	d10	0.05	Muribaculum	Muribaculum_intestinale	Bacteria;Bacteroidetes;Bacteroidia;Bacteroidales;Muribaculaceae;Muribaculum;Muribaculum_intestinale;Unclassified_Muribaculum_intestinale
GR	CMT	3af019d4a24fba22db6caf4013af3b86	d8	0.5	Muribaculum	Muribaculum_sp._TLL-A4	Bacteria;Bacteroidetes;Bacteroidia;Bacteroidales;Muribaculaceae;Muribaculum;Muribaculum_sp._TLL-A4;Unclassified_Muribaculum_sp._TLL-A4
GR	ABX3CMT	3af019d4a24fba22db6caf4013af3b86	d8	0.2	Muribaculum	Muribaculum_sp._TLL-A4	Bacteria;Bacteroidetes;Bacteroidia;Bacteroidales;Muribaculaceae;Muribaculum;Muribaculum_sp._TLL-A4;Unclassified_Muribaculum_sp._TLL-A4
GR	CMT	2e656a4965b2147c5cea793acc958a41	d5	0.45	Enterorhabdus	Enterorhabdus_caecimuris	Bacteria;Actinobacteria;Coriobacteriia;Eggerthellales;Eggerthellaceae;Enterorhabdus;Enterorhabdus_caecimuris;Enterorhabdus_caecimuris_B7
GR	CMT	2b0d9c80aa9344e72b6797bfcd28f94e	d8	0.15	Unknown_genus	Muribaculaceae_bacterium_DSM_108610	Bacteria;Bacteroidetes;Bacteroidia;Bacteroidales;Muribaculaceae;Unknown_genus;Muribaculaceae_bacterium_DSM_108610;Unclassified_Muribaculaceae_bacterium_DSM_108610
GR	CMT	e2047469f73b3bd195d7f8beb678ac5c	d8	0.1	Muribaculum	Muribaculum_intestinale	Bacteria;Bacteroidetes;Bacteroidia;Bacteroidales;Muribaculaceae;Muribaculum;Muribaculum_intestinale;Unclassified_Muribaculum_intestinale
GR	ABX3CMT	e2047469f73b3bd195d7f8beb678ac5c	d10	0.05	Muribaculum	Muribaculum_intestinale	Bacteria;Bacteroidetes;Bacteroidia;Bacteroidales;Muribaculaceae;Muribaculum;Muribaculum_intestinale;Unclassified_Muribaculum_intestinale
GR	CMT	edcff9ffb4aeacb359662539866b916f	d8	0.25	Muribaculum	Muribaculum_sp._TLL-A4	Bacteria;Bacteroidetes;Bacteroidia;Bacteroidales;Muribaculaceae;Muribaculum;Muribaculum_sp._TLL-A4;Unclassified_Muribaculum_sp._TLL-A4
GR	ABX3CMT	edcff9ffb4aeacb359662539866b916f	d30	0.1	Muribaculum	Muribaculum_sp._TLL-A4	Bacteria;Bacteroidetes;Bacteroidia;Bacteroidales;Muribaculaceae;Muribaculum;Muribaculum_sp._TLL-A4;Unclassified_Muribaculum_sp._TLL-A4
GR	CMT	be8e7bcfdccb4fc089ea72cb2deb0feb	d8	0.15	Muribaculum	Muribaculum_sp._TLL-A4	Bacteria;Bacteroidetes;Bacteroidia;Bacteroidales;Muribaculaceae;Muribaculum;Muribaculum_sp._TLL-A4;Unclassified_Muribaculum_sp._TLL-A4
GR	ABX3CMT	be8e7bcfdccb4fc089ea72cb2deb0feb	d30	0.05	Muribaculum	Muribaculum_sp._TLL-A4	Bacteria;Bacteroidetes;Bacteroidia;Bacteroidales;Muribaculaceae;Muribaculum;Muribaculum_sp._TLL-A4;Unclassified_Muribaculum_sp._TLL-A4
GR	CMT	97b239f6f01c2e06e7ac6b92482bd5c4	d8	0.05	Muribaculum	Muribaculum_sp._TLL-A4	Bacteria;Bacteroidetes;Bacteroidia;Bacteroidales;Muribaculaceae;Muribaculum;Muribaculum_sp._TLL-A4;Unclassified_Muribaculum_sp._TLL-A4
GR	ABX3CMT	97b239f6f01c2e06e7ac6b92482bd5c4	d30	0.05	Muribaculum	Muribaculum_sp._TLL-A4	Bacteria;Bacteroidetes;Bacteroidia;Bacteroidales;Muribaculaceae;Muribaculum;Muribaculum_sp._TLL-A4;Unclassified_Muribaculum_sp._TLL-A4
GR	ABX3CMT	c47b45c6bece94c290980d0cdc58d1a3	d60	0.05	Unclassified_Unknown_family	Unclassified_Unknown_family	Bacteria;Firmicutes;Clostridia;Clostridiales;Unknown_family;Unclassified_Unknown_family;Unclassified_Unknown_family;Unclassified_Unknown_family
GR	ABX3CMT	45861ef0a1d22643f01124f153b7ccbc	d30	0.05	Flintibacter	Flintibacter_sp._KGMB00164	Bacteria;Firmicutes;Clostridia;Clostridiales;Unknown_family;Flintibacter;Flintibacter_sp._KGMB00164;Unclassified_Flintibacter_sp._KGMB00164
GR	ABX3CMT	febf29a744827a0a74ba81ea0122f012	d8	0.1	Pseudoflavonifractor	Pseudoflavonifractor_capillosus	Bacteria;Firmicutes;Clostridia;Clostridiales;Ruminococcaceae;Pseudoflavonifractor;Pseudoflavonifractor_capillosus;Pseudoflavonifractor_capillosus_ATCC_29799
GR	CMT	09f98f60219d70ddc9749ba600caf3d7	d10	0.15	Muribaculum	Muribaculum_sp._TLL-A4	Bacteria;Bacteroidetes;Bacteroidia;Bacteroidales;Muribaculaceae;Muribaculum;Muribaculum_sp._TLL-A4;Unclassified_Muribaculum_sp._TLL-A4
GR	CMT	4645d6cf2b599568bff3867c8e0874f2	d30	0.2	Muribaculum	Muribaculum_sp._H5	Bacteria;Bacteroidetes;Bacteroidia;Bacteroidales;Muribaculaceae;Muribaculum;Muribaculum_sp._H5;Unclassified_Muribaculum_sp._H5
GR	CMT	b5a240c67ca1c1afcb8dd08106bc2e6a	d8	0.1	Muribaculum	Muribaculum_sp._H5	Bacteria;Bacteroidetes;Bacteroidia;Bacteroidales;Muribaculaceae;Muribaculum;Muribaculum_sp._H5;Unclassified_Muribaculum_sp._H5
GR	CMT	7c8de5f13497afb4e3abded7c3a1daff	d8	0.2	Muribaculum	Muribaculum_sp._H5	Bacteria;Bacteroidetes;Bacteroidia;Bacteroidales;Muribaculaceae;Muribaculum;Muribaculum_sp._H5;Unclassified_Muribaculum_sp._H5
GR	ABX3CMT	f66d3933d53b6e80c8ffcbb85c10e432	d8	0.05	Flintibacter	Flintibacter_sp._KGMB00164	Bacteria;Firmicutes;Clostridia;Clostridiales;Unknown_family;Flintibacter;Flintibacter_sp._KGMB00164;Unclassified_Flintibacter_sp._KGMB00164
GR	CMT	e16ea52139e3c9084e127ebe2678b0c2	d10	0.1	Alloprevotella	Alloprevotella_rava	Bacteria;Bacteroidetes;Bacteroidia;Bacteroidales;Prevotellaceae;Alloprevotella;Alloprevotella_rava;Alloprevotella_rava_F0323
GR	CMT	ddfced3917a79225e9731d3e46d8039f	d8	0.05	Enterorhabdus	Enterorhabdus_caecimuris	Bacteria;Actinobacteria;Coriobacteriia;Eggerthellales;Eggerthellaceae;Enterorhabdus;Enterorhabdus_caecimuris;Enterorhabdus_caecimuris_B7
GR	CMT	a5afc68b4c8471e8e9c84ca6bce3f582	d60	0.05	Muribaculum	Muribaculum_sp._H5	Bacteria;Bacteroidetes;Bacteroidia;Bacteroidales;Muribaculaceae;Muribaculum;Muribaculum_sp._H5;Unclassified_Muribaculum_sp._H5
GR	ABX3CMT	a5afc68b4c8471e8e9c84ca6bce3f582	d30	0.05	Muribaculum	Muribaculum_sp._H5	Bacteria;Bacteroidetes;Bacteroidia;Bacteroidales;Muribaculaceae;Muribaculum;Muribaculum_sp._H5;Unclassified_Muribaculum_sp._H5
GR	CMT	e0590a4b70a714b9b5a86505f299099d	d8	0.1	Muribaculum	Muribaculum_sp._H5	Bacteria;Bacteroidetes;Bacteroidia;Bacteroidales;Muribaculaceae;Muribaculum;Muribaculum_sp._H5;Unclassified_Muribaculum_sp._H5
GR	CMT	ec2ac8b8e21756711db6eaf32103d281	d30	0.05	Aminipila	Aminipila_sp._JN-18	Bacteria;Firmicutes;Clostridia;Clostridiales;Clostridiales_Family_XIII._Incertae_Sedis;Aminipila;Aminipila_sp._JN-18;Unclassified_Aminipila_sp._JN-18
GR	CMT	75ce16df64053cdf74750b2c74b340f2	d10	0.05	Muribaculum	Muribaculum_sp._H5	Bacteria;Bacteroidetes;Bacteroidia;Bacteroidales;Muribaculaceae;Muribaculum;Muribaculum_sp._H5;Unclassified_Muribaculum_sp._H5
GR	CMT	d29a44054c4c208a502b089249a25644	d60	0.1	Eubacterium	Eubacterium_plexicaudatum	Bacteria;Firmicutes;Clostridia;Clostridiales;Eubacteriaceae;Eubacterium;Eubacterium_plexicaudatum;Eubacterium_plexicaudatum_ASF492
GR	CMT	b2dd5bfb8a27b21f3fd99a75881cac86	d5	0.05	Adlercreutzia	Adlercreutzia_equolifaciens	Bacteria;Actinobacteria;Coriobacteriia;Eggerthellales;Eggerthellaceae;Adlercreutzia;Adlercreutzia_equolifaciens;Adlercreutzia_equolifaciens_DSM_19450
GR	CMT	507f58ecbb1e69f9ff51c907d9b67d82	d10	0.05	Muribaculum	Muribaculum_sp._H5	Bacteria;Bacteroidetes;Bacteroidia;Bacteroidales;Muribaculaceae;Muribaculum;Muribaculum_sp._H5;Unclassified_Muribaculum_sp._H5
GR	CMT	7bd911f6ccffb6070084e4da7328488e	d8	0.15	Muribaculum	Muribaculum_sp._H5	Bacteria;Bacteroidetes;Bacteroidia;Bacteroidales;Muribaculaceae;Muribaculum;Muribaculum_sp._H5;Unclassified_Muribaculum_sp._H5
GR	CMT	77f7bab0929e967e107434b17ae8c0cb	d60	0.05	Alloprevotella	Alloprevotella_rava	Bacteria;Bacteroidetes;Bacteroidia;Bacteroidales;Prevotellaceae;Alloprevotella;Alloprevotella_rava;Alloprevotella_rava_F0323
GR	ABX3CMT	7ce7590b18f8dfe2ef86d7785abd269d	d30	0.05	Desulfovibrio	Desulfovibrio_desulfuricans	Bacteria;Proteobacteria;Deltaproteobacteria;Desulfovibrionales;Desulfovibrionaceae;Desulfovibrio;Desulfovibrio_desulfuricans;Desulfovibrio_desulfuricans_DSM_642
GR	CMT	568653e8b07fcbcef9c1352fe44a74b6	d60	0.05	Aminipila	Aminipila_sp._JN-18	Bacteria;Firmicutes;Clostridia;Clostridiales;Clostridiales_Family_XIII._Incertae_Sedis;Aminipila;Aminipila_sp._JN-18;Unclassified_Aminipila_sp._JN-18
GR	CMT	582ef05d0bb3fa85a4106ab8bf82b06b	d8	0.05	Muribaculum	Muribaculum_sp._TLL-A4	Bacteria;Bacteroidetes;Bacteroidia;Bacteroidales;Muribaculaceae;Muribaculum;Muribaculum_sp._TLL-A4;Unclassified_Muribaculum_sp._TLL-A4
GR	CMT	b5cc42ec706d1b8321a3394d08b3c7c3	d8	0.15	Adlercreutzia	Adlercreutzia_equolifaciens	Bacteria;Actinobacteria;Coriobacteriia;Eggerthellales;Eggerthellaceae;Adlercreutzia;Adlercreutzia_equolifaciens;Adlercreutzia_equolifaciens_DSM_19450
GR	ABX3CMT	403b9b568b1565e1ca1e48f880603dd8	d10	0.05	Lachnoclostridium	[Desulfotomaculum]_guttoideum	Bacteria;Firmicutes;Clostridia;Clostridiales;Lachnospiraceae;Lachnoclostridium;[Desulfotomaculum]_guttoideum;Unclassified_[Desulfotomaculum]_guttoideum
GR	CMT	01240789a93d875ee5004f93f40ac93b	d60	0.05	Muribaculum	Muribaculum_sp._TLL-A4	Bacteria;Bacteroidetes;Bacteroidia;Bacteroidales;Muribaculaceae;Muribaculum;Muribaculum_sp._TLL-A4;Unclassified_Muribaculum_sp._TLL-A4
GR	CMT	5fab307683e6df54df9c2d59c2a2e9a2	d8	0.05	Muribaculum	Muribaculum_sp._TLL-A4	Bacteria;Bacteroidetes;Bacteroidia;Bacteroidales;Muribaculaceae;Muribaculum;Muribaculum_sp._TLL-A4;Unclassified_Muribaculum_sp._TLL-A4
GR	CMT	a233a0949496fa488f9abd3bcdb34307	d8	0.05	Hungateiclostridium	Hungateiclostridium_saccincola	Bacteria;Firmicutes;Clostridia;Clostridiales;Hungateiclostridiaceae;Hungateiclostridium;Hungateiclostridium_saccincola;Unclassified_Hungateiclostridium_saccincola
GR	ABX3CMT	96cfd019e78eaa73a379998143c9ac9f	d60	0.05	Flintibacter	Flintibacter_sp._KGMB00164	Bacteria;Firmicutes;Clostridia;Clostridiales;Unknown_family;Flintibacter;Flintibacter_sp._KGMB00164;Unclassified_Flintibacter_sp._KGMB00164
GR	ABX3CMT	3f0b36159a37302ffbe739c68632fa9e	d8	0.05	Unknown_genus	Burkholderiales_bacterium_YL45	Bacteria;Proteobacteria;Betaproteobacteria;Burkholderiales;Unknown_family;Unknown_genus;Burkholderiales_bacterium_YL45;Unclassified_Burkholderiales_bacterium_YL45
GR	CMT	57c085cc1016e36833ac82beba6322dc	d8	0.1	Muribaculum	Muribaculum_sp._TLL-A4	Bacteria;Bacteroidetes;Bacteroidia;Bacteroidales;Muribaculaceae;Muribaculum;Muribaculum_sp._TLL-A4;Unclassified_Muribaculum_sp._TLL-A4
GR	CMT	060c304fb78da3666562c69e41e741d6	d8	0.1	Lactobacillus	Lactobacillus_johnsonii	Bacteria;Firmicutes;Bacilli;Lactobacillales;Lactobacillaceae;Lactobacillus;Lactobacillus_johnsonii;Unclassified_Lactobacillus_johnsonii
GR	ABX3CMT	060c304fb78da3666562c69e41e741d6	d8	0.05	Lactobacillus	Lactobacillus_johnsonii	Bacteria;Firmicutes;Bacilli;Lactobacillales;Lactobacillaceae;Lactobacillus;Lactobacillus_johnsonii;Unclassified_Lactobacillus_johnsonii
GR	CMT	bba77901b26fe4572d749e0ae14c89da	d8	0.05	Escherichia	Escherichia_coli	Bacteria;Proteobacteria;Gammaproteobacteria;Enterobacterales;Enterobacteriaceae;Escherichia;Escherichia_coli;Escherichia_coli_O18:H1
GR	ABX3CMT	bba77901b26fe4572d749e0ae14c89da	d8	0.05	Escherichia	Escherichia_coli	Bacteria;Proteobacteria;Gammaproteobacteria;Enterobacterales;Enterobacteriaceae;Escherichia;Escherichia_coli;Escherichia_coli_O18:H1
GR	CMT	24c505cd414bb4c44856f640de16b313	d8	0.15	Escherichia	Escherichia_coli	Bacteria;Proteobacteria;Gammaproteobacteria;Enterobacterales;Enterobacteriaceae;Escherichia;Escherichia_coli;Escherichia_coli_O18:H1
GR	ABX3CMT	24c505cd414bb4c44856f640de16b313	d60	0.05	Escherichia	Escherichia_coli	Bacteria;Proteobacteria;Gammaproteobacteria;Enterobacterales;Enterobacteriaceae;Escherichia;Escherichia_coli;Escherichia_coli_O18:H1
GR	CMT	84afcae14a99ffe18900dca270799e70	d8	0.05	Lactobacillus	Lactobacillus_murinus	Bacteria;Firmicutes;Bacilli;Lactobacillales;Lactobacillaceae;Lactobacillus;Lactobacillus_murinus;Unclassified_Lactobacillus_murinus
GR	ABX3CMT	84afcae14a99ffe18900dca270799e70	d5	0.45	Lactobacillus	Lactobacillus_murinus	Bacteria;Firmicutes;Bacilli;Lactobacillales;Lactobacillaceae;Lactobacillus;Lactobacillus_murinus;Unclassified_Lactobacillus_murinus
GR	ABX3CMT	5f1f259dbb9616d402bb554b52ba0861	d30	0.05	Lactobacillus	Lactobacillus_johnsonii	Bacteria;Firmicutes;Bacilli;Lactobacillales;Lactobacillaceae;Lactobacillus;Lactobacillus_johnsonii;Lactobacillus_johnsonii_N6.2
GR	CMT	0682842227d499413a0d705a120fa847	d8	0.3	Muribaculum	Muribaculum_sp._TLL-A4	Bacteria;Bacteroidetes;Bacteroidia;Bacteroidales;Muribaculaceae;Muribaculum;Muribaculum_sp._TLL-A4;Unclassified_Muribaculum_sp._TLL-A4
GR	CMT	cf661f4870f0dec58306f39a7daa14e7	d8	0.1	Unknown_genus	Erysipelotrichaceae_bacterium_I46	Bacteria;Firmicutes;Erysipelotrichia;Erysipelotrichales;Erysipelotrichaceae;Unknown_genus;Erysipelotrichaceae_bacterium_I46;Unclassified_Erysipelotrichaceae_bacterium_I46
GR	CMT	917e87f24bc515b1491735833a59a9c9	d10	0.1	Muribaculum	Muribaculum_sp._TLL-A4	Bacteria;Bacteroidetes;Bacteroidia;Bacteroidales;Muribaculaceae;Muribaculum;Muribaculum_sp._TLL-A4;Unclassified_Muribaculum_sp._TLL-A4
GR	CMT	e957639ee9dc7783bbe957271becc76c	d30	0.15	Bacillus	Bacillus_subtilis	Bacteria;Firmicutes;Bacilli;Bacillales;Bacillaceae;Bacillus;Bacillus_subtilis;Unclassified_Bacillus_subtilis
GR	CMT	a78173fd4afe5f96c03becbc27481513	d8	0.05	Unknown_genus	Bacteroidales_bacterium_CF	Bacteria;Bacteroidetes;Bacteroidia;Bacteroidales;Unknown_family;Unknown_genus;Bacteroidales_bacterium_CF;Unclassified_Bacteroidales_bacterium_CF
GR	CMT	fe96815ab56f2a01d221f64190c77edb	d10	0.05	Muribaculum	Muribaculum_sp._TLL-A4	Bacteria;Bacteroidetes;Bacteroidia;Bacteroidales;Muribaculaceae;Muribaculum;Muribaculum_sp._TLL-A4;Unclassified_Muribaculum_sp._TLL-A4
GR	CMT	1c4c125acb13aff443c59177deced44f	d8	0.05	Muribaculum	Muribaculum_sp._TLL-A4	Bacteria;Bacteroidetes;Bacteroidia;Bacteroidales;Muribaculaceae;Muribaculum;Muribaculum_sp._TLL-A4;Unclassified_Muribaculum_sp._TLL-A4
GR	CMT	8135cf0a721efa7e376162e5d09db6b3	d30	0.05	Muribaculum	Muribaculum_sp._TLL-A4	Bacteria;Bacteroidetes;Bacteroidia;Bacteroidales;Muribaculaceae;Muribaculum;Muribaculum_sp._TLL-A4;Unclassified_Muribaculum_sp._TLL-A4
GR	CMT	b96e44025bd14e85fa951564ff631c07	d8	0.3	Muribaculum	Muribaculum_sp._H5	Bacteria;Bacteroidetes;Bacteroidia;Bacteroidales;Muribaculaceae;Muribaculum;Muribaculum_sp._H5;Unclassified_Muribaculum_sp._H5
GR	ABX3CMT	b96e44025bd14e85fa951564ff631c07	d8	0.05	Muribaculum	Muribaculum_sp._H5	Bacteria;Bacteroidetes;Bacteroidia;Bacteroidales;Muribaculaceae;Muribaculum;Muribaculum_sp._H5;Unclassified_Muribaculum_sp._H5
GR	CMT	482ca5f2265888c4de08ff6343005374	d5	0.25	Enterorhabdus	Enterorhabdus_caecimuris	Bacteria;Actinobacteria;Coriobacteriia;Eggerthellales;Eggerthellaceae;Enterorhabdus;Enterorhabdus_caecimuris;Enterorhabdus_caecimuris_B7
GR	ABX3CMT	482ca5f2265888c4de08ff6343005374	d30	0.05	Enterorhabdus	Enterorhabdus_caecimuris	Bacteria;Actinobacteria;Coriobacteriia;Eggerthellales;Eggerthellaceae;Enterorhabdus;Enterorhabdus_caecimuris;Enterorhabdus_caecimuris_B7
GR	CMT	1894a76cf8cfa0823b72457fea99bbb0	d8	0.1	Muribaculum	Muribaculum_sp._H5	Bacteria;Bacteroidetes;Bacteroidia;Bacteroidales;Muribaculaceae;Muribaculum;Muribaculum_sp._H5;Unclassified_Muribaculum_sp._H5
GR	ABX3CMT	1894a76cf8cfa0823b72457fea99bbb0	d10	0.05	Muribaculum	Muribaculum_sp._H5	Bacteria;Bacteroidetes;Bacteroidia;Bacteroidales;Muribaculaceae;Muribaculum;Muribaculum_sp._H5;Unclassified_Muribaculum_sp._H5
GR	CMT	e7fa10a9dd1c80df94dfb823bc8426fc	d5	0.1	Adlercreutzia	Adlercreutzia_equolifaciens	Bacteria;Actinobacteria;Coriobacteriia;Eggerthellales;Eggerthellaceae;Adlercreutzia;Adlercreutzia_equolifaciens;Adlercreutzia_equolifaciens_DSM_19450
GR	ABX3CMT	e7fa10a9dd1c80df94dfb823bc8426fc	d8	0.75	Adlercreutzia	Adlercreutzia_equolifaciens	Bacteria;Actinobacteria;Coriobacteriia;Eggerthellales;Eggerthellaceae;Adlercreutzia;Adlercreutzia_equolifaciens;Adlercreutzia_equolifaciens_DSM_19450
GR	CMT	a560aaee974e523879889747d4f3ddcc	d30	0.25	Alloprevotella	Alloprevotella_rava	Bacteria;Bacteroidetes;Bacteroidia;Bacteroidales;Prevotellaceae;Alloprevotella;Alloprevotella_rava;Alloprevotella_rava_F0323
GR	CMT	e3a0be2841971062787ef2e034ac1ce0	d8	0.05	Escherichia	Escherichia_coli	Bacteria;Proteobacteria;Gammaproteobacteria;Enterobacterales;Enterobacteriaceae;Escherichia;Escherichia_coli;Unclassified_Escherichia_coli
GR	ABX3CMT	e3a0be2841971062787ef2e034ac1ce0	d10	0.05	Escherichia	Escherichia_coli	Bacteria;Proteobacteria;Gammaproteobacteria;Enterobacterales;Enterobacteriaceae;Escherichia;Escherichia_coli;Unclassified_Escherichia_coli
GR	CMT	837c6ca4dcb6a109917f54c9512f3e52	d8	0.05	Muribaculum	Muribaculum_intestinale	Bacteria;Bacteroidetes;Bacteroidia;Bacteroidales;Muribaculaceae;Muribaculum;Muribaculum_intestinale;Unclassified_Muribaculum_intestinale
GR	CMT	6866759936aa1628189acbb59db40c48	d8	0.05	Muribaculum	Muribaculum_sp._H5	Bacteria;Bacteroidetes;Bacteroidia;Bacteroidales;Muribaculaceae;Muribaculum;Muribaculum_sp._H5;Unclassified_Muribaculum_sp._H5
GR	ABX3CMT	6866759936aa1628189acbb59db40c48	d10	0.15	Muribaculum	Muribaculum_sp._H5	Bacteria;Bacteroidetes;Bacteroidia;Bacteroidales;Muribaculaceae;Muribaculum;Muribaculum_sp._H5;Unclassified_Muribaculum_sp._H5
GR	CMT	dcd7011fa95ded5dfe54b14d8873218d	d5	0.05	Muribaculum	Muribaculum_sp._TLL-A4	Bacteria;Bacteroidetes;Bacteroidia;Bacteroidales;Muribaculaceae;Muribaculum;Muribaculum_sp._TLL-A4;Unclassified_Muribaculum_sp._TLL-A4
GR	CMT	266784feb4df0fe28b2910efd4eacd45	d5	0.15	Adlercreutzia	Adlercreutzia_equolifaciens	Bacteria;Actinobacteria;Coriobacteriia;Eggerthellales;Eggerthellaceae;Adlercreutzia;Adlercreutzia_equolifaciens;Adlercreutzia_equolifaciens_DSM_19450
GR	CMT	a2211070354b77c05a1ed587b4b87f67	d8	0.15	Muribaculum	Muribaculum_intestinale	Bacteria;Bacteroidetes;Bacteroidia;Bacteroidales;Muribaculaceae;Muribaculum;Muribaculum_intestinale;Unclassified_Muribaculum_intestinale
GR	ABX3CMT	a2211070354b77c05a1ed587b4b87f67	d10	0.1	Muribaculum	Muribaculum_intestinale	Bacteria;Bacteroidetes;Bacteroidia;Bacteroidales;Muribaculaceae;Muribaculum;Muribaculum_intestinale;Unclassified_Muribaculum_intestinale
GR	CMT	477a13919951903add9dbbd07a4e69e8	d8	0.1	Muribaculum	Muribaculum_intestinale	Bacteria;Bacteroidetes;Bacteroidia;Bacteroidales;Muribaculaceae;Muribaculum;Muribaculum_intestinale;Unclassified_Muribaculum_intestinale
GR	ABX3CMT	477a13919951903add9dbbd07a4e69e8	d10	0.1	Muribaculum	Muribaculum_intestinale	Bacteria;Bacteroidetes;Bacteroidia;Bacteroidales;Muribaculaceae;Muribaculum;Muribaculum_intestinale;Unclassified_Muribaculum_intestinale
GR	CMT	fea3d830b94aa0ef03c2d1862c270a86	d10	0.35	Enterorhabdus	Enterorhabdus_caecimuris	Bacteria;Actinobacteria;Coriobacteriia;Eggerthellales;Eggerthellaceae;Enterorhabdus;Enterorhabdus_caecimuris;Enterorhabdus_caecimuris_B7
GR	ABX3CMT	fea3d830b94aa0ef03c2d1862c270a86	d30	0.05	Enterorhabdus	Enterorhabdus_caecimuris	Bacteria;Actinobacteria;Coriobacteriia;Eggerthellales;Eggerthellaceae;Enterorhabdus;Enterorhabdus_caecimuris;Enterorhabdus_caecimuris_B7
GR	ABX3CMT	d053c2ca752f9a71741ac9c9243b6521	d10	0.05	Flintibacter	Flintibacter_sp._KGMB00164	Bacteria;Firmicutes;Clostridia;Clostridiales;Unknown_family;Flintibacter;Flintibacter_sp._KGMB00164;Unclassified_Flintibacter_sp._KGMB00164
GR	CMT	924b73f39774adaa050e44e58d502356	d8	0.45	Unknown_genus	Muribaculaceae_bacterium_DSM_108610	Bacteria;Bacteroidetes;Bacteroidia;Bacteroidales;Muribaculaceae;Unknown_genus;Muribaculaceae_bacterium_DSM_108610;Unclassified_Muribaculaceae_bacterium_DSM_108610
GR	CMT	8d548084e9dcf86fe370cb318a973d01	d5	0.1	Enterorhabdus	Enterorhabdus_caecimuris	Bacteria;Actinobacteria;Coriobacteriia;Eggerthellales;Eggerthellaceae;Enterorhabdus;Enterorhabdus_caecimuris;Enterorhabdus_caecimuris_B7
GR	ABX3CMT	8d548084e9dcf86fe370cb318a973d01	d30	0.05	Enterorhabdus	Enterorhabdus_caecimuris	Bacteria;Actinobacteria;Coriobacteriia;Eggerthellales;Eggerthellaceae;Enterorhabdus;Enterorhabdus_caecimuris;Enterorhabdus_caecimuris_B7
GR	CMT	b8ec2c68fcbab76c82a4983fad709dfc	d10	0.05	Muribaculum	Muribaculum_sp._H5	Bacteria;Bacteroidetes;Bacteroidia;Bacteroidales;Muribaculaceae;Muribaculum;Muribaculum_sp._H5;Unclassified_Muribaculum_sp._H5
GR	CMT	f5bb018b8e98df7a974b11f01cddae62	d10	0.15	Muribaculum	Muribaculum_sp._H5	Bacteria;Bacteroidetes;Bacteroidia;Bacteroidales;Muribaculaceae;Muribaculum;Muribaculum_sp._H5;Unclassified_Muribaculum_sp._H5
GR	CMT	cc35b2f3ec03e3fa7ea0bc9bbf58a417	d30	0.05	Hungateiclostridium	Hungateiclostridium_saccincola	Bacteria;Firmicutes;Clostridia;Clostridiales;Hungateiclostridiaceae;Hungateiclostridium;Hungateiclostridium_saccincola;Unclassified_Hungateiclostridium_saccincola
GR	CMT	1b5452145b0a105b3ea066fe31bc2f10	d60	0.05	Eubacterium	Eubacterium_plexicaudatum	Bacteria;Firmicutes;Clostridia;Clostridiales;Eubacteriaceae;Eubacterium;Eubacterium_plexicaudatum;Eubacterium_plexicaudatum_ASF492
GR	CMT	f2c3e226929ce7b8295aed322220f602	d30	0.2	Eubacterium	Eubacterium_plexicaudatum	Bacteria;Firmicutes;Clostridia;Clostridiales;Eubacteriaceae;Eubacterium;Eubacterium_plexicaudatum;Eubacterium_plexicaudatum_ASF492
GR	CMT	65c2880cba00b074985e876e8b7c5e4a	d30	0.1	Muribaculum	Muribaculum_sp._H5	Bacteria;Bacteroidetes;Bacteroidia;Bacteroidales;Muribaculaceae;Muribaculum;Muribaculum_sp._H5;Unclassified_Muribaculum_sp._H5
GR	CMT	9b2771f65e6bacc69d91ee3720490298	d10	0.1	Muribaculum	Muribaculum_sp._H5	Bacteria;Bacteroidetes;Bacteroidia;Bacteroidales;Muribaculaceae;Muribaculum;Muribaculum_sp._H5;Unclassified_Muribaculum_sp._H5
GR	ABX3CMT	9b2771f65e6bacc69d91ee3720490298	d30	0.05	Muribaculum	Muribaculum_sp._H5	Bacteria;Bacteroidetes;Bacteroidia;Bacteroidales;Muribaculaceae;Muribaculum;Muribaculum_sp._H5;Unclassified_Muribaculum_sp._H5
GR	CMT	f6f14b23469d9df558d58bf12d21b1cd	d10	0.05	Aminipila	Aminipila_sp._JN-18	Bacteria;Firmicutes;Clostridia;Clostridiales;Clostridiales_Family_XIII._Incertae_Sedis;Aminipila;Aminipila_sp._JN-18;Unclassified_Aminipila_sp._JN-18
GR	CMT	a9e1fbfd516f58eb46587f5feb325a4b	d8	0.2	Enterorhabdus	Enterorhabdus_caecimuris	Bacteria;Actinobacteria;Coriobacteriia;Eggerthellales;Eggerthellaceae;Enterorhabdus;Enterorhabdus_caecimuris;Enterorhabdus_caecimuris_B7
GR	ABX3CMT	a9e1fbfd516f58eb46587f5feb325a4b	d10	0.05	Enterorhabdus	Enterorhabdus_caecimuris	Bacteria;Actinobacteria;Coriobacteriia;Eggerthellales;Eggerthellaceae;Enterorhabdus;Enterorhabdus_caecimuris;Enterorhabdus_caecimuris_B7
GR	CMT	e8bfa0382594b6588f27ab7a3269b8bc	d60	0.15	Aminipila	Aminipila_sp._JN-18	Bacteria;Firmicutes;Clostridia;Clostridiales;Clostridiales_Family_XIII._Incertae_Sedis;Aminipila;Aminipila_sp._JN-18;Unclassified_Aminipila_sp._JN-18
GR	CMT	5b5f34aea291897add362d8c0641c482	d60	0.1	Unknown_genus	Lachnospiraceae_bacterium_GAM79	Bacteria;Firmicutes;Clostridia;Clostridiales;Lachnospiraceae;Unknown_genus;Lachnospiraceae_bacterium_GAM79;Unclassified_Lachnospiraceae_bacterium_GAM79
GR	ABX3CMT	be89fddb144d86851da66bd64281aae8	d10	0.1	Lachnoclostridium	[Clostridium]_bolteae	Bacteria;Firmicutes;Clostridia;Clostridiales;Lachnospiraceae;Lachnoclostridium;[Clostridium]_bolteae;Unclassified_[Clostridium]_bolteae
GR	CMT	85d2b8712555bcc4a0dc08f8001e4718	d5	0.1	Senegalimassilia	Senegalimassilia_anaerobia	Bacteria;Actinobacteria;Coriobacteriia;Coriobacteriales;Coriobacteriaceae;Senegalimassilia;Senegalimassilia_anaerobia;Senegalimassilia_anaerobia_JC110
GR	CMT	c81f5389db3fd0be03951157aca70c8a	d8	0.05	Enterorhabdus	Enterorhabdus_caecimuris	Bacteria;Actinobacteria;Coriobacteriia;Eggerthellales;Eggerthellaceae;Enterorhabdus;Enterorhabdus_caecimuris;Enterorhabdus_caecimuris_B7
GR	ABX3CMT	c76a02d584d353838f43c040b6a328c3	d10	0.1	Unknown_genus	Lachnospiraceae_bacterium_GAM79	Bacteria;Firmicutes;Clostridia;Clostridiales;Lachnospiraceae;Unknown_genus;Lachnospiraceae_bacterium_GAM79;Unclassified_Lachnospiraceae_bacterium_GAM79
GR	CMT	6e8a62c14486f82b217dd8d91ba3cb64	d8	0.05	Muribaculum	Muribaculum_sp._H5	Bacteria;Bacteroidetes;Bacteroidia;Bacteroidales;Muribaculaceae;Muribaculum;Muribaculum_sp._H5;Unclassified_Muribaculum_sp._H5
GR	CMT	8849fd15c57f5e6e1368e8deca6a698b	d8	0.1	Muribaculum	Muribaculum_sp._H5	Bacteria;Bacteroidetes;Bacteroidia;Bacteroidales;Muribaculaceae;Muribaculum;Muribaculum_sp._H5;Unclassified_Muribaculum_sp._H5
GR	CMT	407528e5adfa7f2b287b036caf38daf0	d8	0.05	Muribaculum	Muribaculum_sp._H5	Bacteria;Bacteroidetes;Bacteroidia;Bacteroidales;Muribaculaceae;Muribaculum;Muribaculum_sp._H5;Unclassified_Muribaculum_sp._H5
GR	CMT	27d44d4bbcb1a8146ffa3653cc0ec457	d30	0.2	Enterorhabdus	Enterorhabdus_caecimuris	Bacteria;Actinobacteria;Coriobacteriia;Eggerthellales;Eggerthellaceae;Enterorhabdus;Enterorhabdus_caecimuris;Enterorhabdus_caecimuris_B7
GR	CMT	9f02446091c947349fd345abfdec58aa	d10	0.1	Hungateiclostridium	Hungateiclostridium_saccincola	Bacteria;Firmicutes;Clostridia;Clostridiales;Hungateiclostridiaceae;Hungateiclostridium;Hungateiclostridium_saccincola;Unclassified_Hungateiclostridium_saccincola
GR	ABX3CMT	beccbfc2c319c745688dcf22db65d946	d10	0.05	Lachnoclostridium	[Clostridium]_bolteae	Bacteria;Firmicutes;Clostridia;Clostridiales;Lachnospiraceae;Lachnoclostridium;[Clostridium]_bolteae;Unclassified_[Clostridium]_bolteae
GR	ABX3CMT	35412549edf5f34a6ceed5ffcb7bffbc	d10	0.05	Unknown_genus	Burkholderiales_bacterium_YL45	Bacteria;Proteobacteria;Betaproteobacteria;Burkholderiales;Unknown_family;Unknown_genus;Burkholderiales_bacterium_YL45;Unclassified_Burkholderiales_bacterium_YL45
GR	CMT	8c15b4dc9bdb65cfff33c5efc771b68c	d5	0.05	Enterorhabdus	Enterorhabdus_caecimuris	Bacteria;Actinobacteria;Coriobacteriia;Eggerthellales;Eggerthellaceae;Enterorhabdus;Enterorhabdus_caecimuris;Enterorhabdus_caecimuris_B7
GR	CMT	c3d121315317887e9c13813d88258313	d10	0.05	Muribaculum	Muribaculum_sp._TLL-A4	Bacteria;Bacteroidetes;Bacteroidia;Bacteroidales;Muribaculaceae;Muribaculum;Muribaculum_sp._TLL-A4;Unclassified_Muribaculum_sp._TLL-A4
GR	CMT	5d1398a624e7c6873903f4d9855cf3e6	d8	0.15	Duncaniella	Duncaniella_sp._B8	Bacteria;Bacteroidetes;Bacteroidia;Bacteroidales;Muribaculaceae;Duncaniella;Duncaniella_sp._B8;Unclassified_Duncaniella_sp._B8
GR	ABX3CMT	5d1398a624e7c6873903f4d9855cf3e6	d60	0.05	Duncaniella	Duncaniella_sp._B8	Bacteria;Bacteroidetes;Bacteroidia;Bacteroidales;Muribaculaceae;Duncaniella;Duncaniella_sp._B8;Unclassified_Duncaniella_sp._B8
GR	CMT	cbe3e756b511491bdd0a3a46618fd7a7	d8	0.1	Vibrio	Vibrio_cholerae	Bacteria;Proteobacteria;Gammaproteobacteria;Vibrionales;Vibrionaceae;Vibrio;Vibrio_cholerae;Unclassified_Vibrio_cholerae
GR	ABX3CMT	cbe3e756b511491bdd0a3a46618fd7a7	d10	0.05	Vibrio	Vibrio_cholerae	Bacteria;Proteobacteria;Gammaproteobacteria;Vibrionales;Vibrionaceae;Vibrio;Vibrio_cholerae;Unclassified_Vibrio_cholerae
GR	CMT	826f3ae5bde1176cd4461c96f7a71f5f	d8	0.05	Escherichia	Escherichia_coli	Bacteria;Proteobacteria;Gammaproteobacteria;Enterobacterales;Enterobacteriaceae;Escherichia;Escherichia_coli;Escherichia_coli_O18:H1
GR	ABX3CMT	9d38a53f0a40992836ae0dabc6f552b3	d30	0.05	Lactobacillus	Lactobacillus_johnsonii	Bacteria;Firmicutes;Bacilli;Lactobacillales;Lactobacillaceae;Lactobacillus;Lactobacillus_johnsonii;Lactobacillus_johnsonii_N6.2
GR	CMT	fd112a4ab602969b1c8d35bab7c9432a	d5	0.2	Enterorhabdus	Enterorhabdus_caecimuris	Bacteria;Actinobacteria;Coriobacteriia;Eggerthellales;Eggerthellaceae;Enterorhabdus;Enterorhabdus_caecimuris;Enterorhabdus_caecimuris_B7
GR	ABX3CMT	fd112a4ab602969b1c8d35bab7c9432a	d30	0.25	Enterorhabdus	Enterorhabdus_caecimuris	Bacteria;Actinobacteria;Coriobacteriia;Eggerthellales;Eggerthellaceae;Enterorhabdus;Enterorhabdus_caecimuris;Enterorhabdus_caecimuris_B7
GR	CMT	f52d23b958f79c47c64322a1864b36af	d8	0.25	Muribaculum	Muribaculum_sp._H5	Bacteria;Bacteroidetes;Bacteroidia;Bacteroidales;Muribaculaceae;Muribaculum;Muribaculum_sp._H5;Unclassified_Muribaculum_sp._H5
GR	ABX3CMT	f52d23b958f79c47c64322a1864b36af	d10	0.25	Muribaculum	Muribaculum_sp._H5	Bacteria;Bacteroidetes;Bacteroidia;Bacteroidales;Muribaculaceae;Muribaculum;Muribaculum_sp._H5;Unclassified_Muribaculum_sp._H5
GR	CMT	cf0177a5c3ef13213048290c1042bd82	d5	0.2	Adlercreutzia	Adlercreutzia_equolifaciens	Bacteria;Actinobacteria;Coriobacteriia;Eggerthellales;Eggerthellaceae;Adlercreutzia;Adlercreutzia_equolifaciens;Adlercreutzia_equolifaciens_DSM_19450
GR	ABX3CMT	cf0177a5c3ef13213048290c1042bd82	d8	0.5	Adlercreutzia	Adlercreutzia_equolifaciens	Bacteria;Actinobacteria;Coriobacteriia;Eggerthellales;Eggerthellaceae;Adlercreutzia;Adlercreutzia_equolifaciens;Adlercreutzia_equolifaciens_DSM_19450
GR	CMT	928eb702e22fbda7c7ae63a5da6cf59f	d5	0.05	Muribaculum	Muribaculum_sp._H5	Bacteria;Bacteroidetes;Bacteroidia;Bacteroidales;Muribaculaceae;Muribaculum;Muribaculum_sp._H5;Unclassified_Muribaculum_sp._H5
GR	ABX3CMT	928eb702e22fbda7c7ae63a5da6cf59f	d10	0.15	Muribaculum	Muribaculum_sp._H5	Bacteria;Bacteroidetes;Bacteroidia;Bacteroidales;Muribaculaceae;Muribaculum;Muribaculum_sp._H5;Unclassified_Muribaculum_sp._H5
GR	CMT	8ddd082ae344687499d464ed5e51d595	d8	0.2	Unknown_genus	Muribaculaceae_bacterium_DSM_108610	Bacteria;Bacteroidetes;Bacteroidia;Bacteroidales;Muribaculaceae;Unknown_genus;Muribaculaceae_bacterium_DSM_108610;Unclassified_Muribaculaceae_bacterium_DSM_108610
GR	ABX3CMT	8ddd082ae344687499d464ed5e51d595	d10	0.05	Unknown_genus	Muribaculaceae_bacterium_DSM_108610	Bacteria;Bacteroidetes;Bacteroidia;Bacteroidales;Muribaculaceae;Unknown_genus;Muribaculaceae_bacterium_DSM_108610;Unclassified_Muribaculaceae_bacterium_DSM_108610
GR	CMT	f6162d05338d93bfd337be5b185f0e8a	d8	0.05	Muribaculum	Muribaculum_sp._H5	Bacteria;Bacteroidetes;Bacteroidia;Bacteroidales;Muribaculaceae;Muribaculum;Muribaculum_sp._H5;Unclassified_Muribaculum_sp._H5
GR	ABX3CMT	f6162d05338d93bfd337be5b185f0e8a	d30	0.05	Muribaculum	Muribaculum_sp._H5	Bacteria;Bacteroidetes;Bacteroidia;Bacteroidales;Muribaculaceae;Muribaculum;Muribaculum_sp._H5;Unclassified_Muribaculum_sp._H5
GR	CMT	a9be682f5b3aa6ec8226ee06157db5ed	d5	0.05	Muribaculum	Muribaculum_sp._H5	Bacteria;Bacteroidetes;Bacteroidia;Bacteroidales;Muribaculaceae;Muribaculum;Muribaculum_sp._H5;Unclassified_Muribaculum_sp._H5
GR	ABX3CMT	a9be682f5b3aa6ec8226ee06157db5ed	d10	0.35	Muribaculum	Muribaculum_sp._H5	Bacteria;Bacteroidetes;Bacteroidia;Bacteroidales;Muribaculaceae;Muribaculum;Muribaculum_sp._H5;Unclassified_Muribaculum_sp._H5
GR	CMT	b8d936e4343dd52135b7a26bc6b19670	d10	0.05	Muribaculum	Muribaculum_sp._TLL-A4	Bacteria;Bacteroidetes;Bacteroidia;Bacteroidales;Muribaculaceae;Muribaculum;Muribaculum_sp._TLL-A4;Unclassified_Muribaculum_sp._TLL-A4
GR	CMT	04e5a9e85c6c29b52d3d89dcddc2f7cf	d10	0.15	Muribaculum	Muribaculum_intestinale	Bacteria;Bacteroidetes;Bacteroidia;Bacteroidales;Muribaculaceae;Muribaculum;Muribaculum_intestinale;Unclassified_Muribaculum_intestinale
GR	CMT	6ec097aa52ff1e166a810118faf80619	d60	0.7	Alloprevotella	Alloprevotella_rava	Bacteria;Bacteroidetes;Bacteroidia;Bacteroidales;Prevotellaceae;Alloprevotella;Alloprevotella_rava;Alloprevotella_rava_F0323
GR	CMT	82dc8983c668e893cd0884f7aeb685c1	d8	0.2	Duncaniella	Duncaniella_sp._B8	Bacteria;Bacteroidetes;Bacteroidia;Bacteroidales;Muribaculaceae;Duncaniella;Duncaniella_sp._B8;Unclassified_Duncaniella_sp._B8
GR	ABX3CMT	82dc8983c668e893cd0884f7aeb685c1	d30	0.05	Duncaniella	Duncaniella_sp._B8	Bacteria;Bacteroidetes;Bacteroidia;Bacteroidales;Muribaculaceae;Duncaniella;Duncaniella_sp._B8;Unclassified_Duncaniella_sp._B8
GR	CMT	e1aa5e972df006a487998cd07723627c	d8	0.15	Muribaculum	Muribaculum_sp._H5	Bacteria;Bacteroidetes;Bacteroidia;Bacteroidales;Muribaculaceae;Muribaculum;Muribaculum_sp._H5;Unclassified_Muribaculum_sp._H5
GR	CMT	08b3c08e288890872ac3632c45c06d56	d8	0.25	Muribaculum	Muribaculum_intestinale	Bacteria;Bacteroidetes;Bacteroidia;Bacteroidales;Muribaculaceae;Muribaculum;Muribaculum_intestinale;Unclassified_Muribaculum_intestinale
GR	ABX3CMT	08b3c08e288890872ac3632c45c06d56	d10	0.05	Muribaculum	Muribaculum_intestinale	Bacteria;Bacteroidetes;Bacteroidia;Bacteroidales;Muribaculaceae;Muribaculum;Muribaculum_intestinale;Unclassified_Muribaculum_intestinale
GR	CMT	e3f87ee93d30087b4d6273447c370ab5	d8	0.2	Unknown_genus	Muribaculaceae_bacterium_DSM_108610	Bacteria;Bacteroidetes;Bacteroidia;Bacteroidales;Muribaculaceae;Unknown_genus;Muribaculaceae_bacterium_DSM_108610;Unclassified_Muribaculaceae_bacterium_DSM_108610
GR	CMT	9c0ec7e2267a05127a449bf23b10a24c	d8	0.1	Muribaculum	Muribaculum_sp._H5	Bacteria;Bacteroidetes;Bacteroidia;Bacteroidales;Muribaculaceae;Muribaculum;Muribaculum_sp._H5;Unclassified_Muribaculum_sp._H5
GR	ABX3CMT	9c0ec7e2267a05127a449bf23b10a24c	d30	0.05	Muribaculum	Muribaculum_sp._H5	Bacteria;Bacteroidetes;Bacteroidia;Bacteroidales;Muribaculaceae;Muribaculum;Muribaculum_sp._H5;Unclassified_Muribaculum_sp._H5
GR	CMT	87b9af54f2838327fb858b6bb0d13257	d60	0.05	Dysosmobacter	Dysosmobacter_welbionis	Bacteria;Firmicutes;Clostridia;Clostridiales;Oscillospiraceae;Dysosmobacter;Dysosmobacter_welbionis;Unclassified_Dysosmobacter_welbionis
GR	CMT	2328b4e28093b4768b4c83a67e2f41fe	d8	0.3	Muribaculum	Muribaculum_sp._H5	Bacteria;Bacteroidetes;Bacteroidia;Bacteroidales;Muribaculaceae;Muribaculum;Muribaculum_sp._H5;Unclassified_Muribaculum_sp._H5
GR	CMT	e732b555ac769530be6b2a4e7923be66	d8	0.1	Muribaculum	Muribaculum_sp._H5	Bacteria;Bacteroidetes;Bacteroidia;Bacteroidales;Muribaculaceae;Muribaculum;Muribaculum_sp._H5;Unclassified_Muribaculum_sp._H5
GR	CMT	7f6ea0d0657d16da0045e49765550c4e	d60	0.05	Muribaculum	Muribaculum_sp._H5	Bacteria;Bacteroidetes;Bacteroidia;Bacteroidales;Muribaculaceae;Muribaculum;Muribaculum_sp._H5;Unclassified_Muribaculum_sp._H5
GR	CMT	da6e9349955b9968b69c71d4b1588b09	d30	0.1	Unknown_genus	Bacteroidales_bacterium_CF	Bacteria;Bacteroidetes;Bacteroidia;Bacteroidales;Unknown_family;Unknown_genus;Bacteroidales_bacterium_CF;Unclassified_Bacteroidales_bacterium_CF
GR	ABX3CMT	d1165b839102c1930bd39bf95344edd0	d10	0.15	Lachnoclostridium	[Clostridium]_bolteae	Bacteria;Firmicutes;Clostridia;Clostridiales;Lachnospiraceae;Lachnoclostridium;[Clostridium]_bolteae;Unclassified_[Clostridium]_bolteae
GR	CMT	0c62e5b1c7a995a5d384e631bd9c6b6d	d10	0.05	Muribaculum	Muribaculum_sp._H5	Bacteria;Bacteroidetes;Bacteroidia;Bacteroidales;Muribaculaceae;Muribaculum;Muribaculum_sp._H5;Unclassified_Muribaculum_sp._H5
GR	CMT	0dd27ed60eb8ebd437bca3d77a1055e3	d10	0.05	Aminipila	Aminipila_sp._JN-18	Bacteria;Firmicutes;Clostridia;Clostridiales;Clostridiales_Family_XIII._Incertae_Sedis;Aminipila;Aminipila_sp._JN-18;Unclassified_Aminipila_sp._JN-18
GR	CMT	2c6c888e30c0919ea047179c8985a3e8	d60	0.05	Eubacterium	Eubacterium_plexicaudatum	Bacteria;Firmicutes;Clostridia;Clostridiales;Eubacteriaceae;Eubacterium;Eubacterium_plexicaudatum;Eubacterium_plexicaudatum_ASF492
GR	CMT	43c76da82b41c664759a72892b1802a4	d60	0.05	Hungateiclostridium	Hungateiclostridium_clariflavum	Bacteria;Firmicutes;Clostridia;Clostridiales;Hungateiclostridiaceae;Hungateiclostridium;Hungateiclostridium_clariflavum;Hungateiclostridium_clariflavum_DSM_19732
GR	CMT	63889eef3008f5e23ea99ae7618d41a1	d8	0.05	Alloprevotella	Alloprevotella_sp._E39	Bacteria;Bacteroidetes;Bacteroidia;Bacteroidales;Prevotellaceae;Alloprevotella;Alloprevotella_sp._E39;Unclassified_Alloprevotella_sp._E39
GR	CMT	8a47c46aca220c3365453035b87fa184	d10	0.1	Enterorhabdus	Enterorhabdus_caecimuris	Bacteria;Actinobacteria;Coriobacteriia;Eggerthellales;Eggerthellaceae;Enterorhabdus;Enterorhabdus_caecimuris;Enterorhabdus_caecimuris_B7
GR	ABX3CMT	632eef127055f3ca3d85c6308dde8dca	d10	0.1	Unknown_genus	Lachnospiraceae_bacterium_GAM79	Bacteria;Firmicutes;Clostridia;Clostridiales;Lachnospiraceae;Unknown_genus;Lachnospiraceae_bacterium_GAM79;Unclassified_Lachnospiraceae_bacterium_GAM79
GR	CMT	d88fbff92144534a05f9ad431ca94dab	d10	0.05	Muribaculum	Muribaculum_sp._TLL-A4	Bacteria;Bacteroidetes;Bacteroidia;Bacteroidales;Muribaculaceae;Muribaculum;Muribaculum_sp._TLL-A4;Unclassified_Muribaculum_sp._TLL-A4
GR	CMT	2609c82972d02a664235bd95f3779b9a	d30	0.05	Muribaculum	Muribaculum_sp._H5	Bacteria;Bacteroidetes;Bacteroidia;Bacteroidales;Muribaculaceae;Muribaculum;Muribaculum_sp._H5;Unclassified_Muribaculum_sp._H5
GR	ABX3CMT	ce9c94cce2651b50a574ca6a168262c0	d60	0.05	Enterorhabdus	Enterorhabdus_caecimuris	Bacteria;Actinobacteria;Coriobacteriia;Eggerthellales;Eggerthellaceae;Enterorhabdus;Enterorhabdus_caecimuris;Enterorhabdus_caecimuris_B7
GR	CMT	6fa34be2a25c20dc6001de373e9c20f2	d30	0.15	Adlercreutzia	Adlercreutzia_equolifaciens	Bacteria;Actinobacteria;Coriobacteriia;Eggerthellales;Eggerthellaceae;Adlercreutzia;Adlercreutzia_equolifaciens;Adlercreutzia_equolifaciens_DSM_19450
GR	ABX3CMT	6fa34be2a25c20dc6001de373e9c20f2	d8	0.05	Adlercreutzia	Adlercreutzia_equolifaciens	Bacteria;Actinobacteria;Coriobacteriia;Eggerthellales;Eggerthellaceae;Adlercreutzia;Adlercreutzia_equolifaciens;Adlercreutzia_equolifaciens_DSM_19450
GR	ABX3CMT	ad2d0266a0ee1243b7ce927bbdf162ba	d10	0.05	Unknown_genus	Burkholderiales_bacterium_YL45	Bacteria;Proteobacteria;Betaproteobacteria;Burkholderiales;Unknown_family;Unknown_genus;Burkholderiales_bacterium_YL45;Unclassified_Burkholderiales_bacterium_YL45
GR	CMT	334f75fad0f5d6f5eb324e732499a729	d5	0.25	Enterorhabdus	Enterorhabdus_caecimuris	Bacteria;Actinobacteria;Coriobacteriia;Eggerthellales;Eggerthellaceae;Enterorhabdus;Enterorhabdus_caecimuris;Enterorhabdus_caecimuris_B7
GR	CMT	60d134a0c69846eb991e16368a55f7cf	d30	0.05	Muribaculum	Muribaculum_sp._TLL-A4	Bacteria;Bacteroidetes;Bacteroidia;Bacteroidales;Muribaculaceae;Muribaculum;Muribaculum_sp._TLL-A4;Unclassified_Muribaculum_sp._TLL-A4
GR	CMT	b1b848fc125991bc2f04edf27701eb21	d5	0.2	Enterorhabdus	Enterorhabdus_caecimuris	Bacteria;Actinobacteria;Coriobacteriia;Eggerthellales;Eggerthellaceae;Enterorhabdus;Enterorhabdus_caecimuris;Enterorhabdus_caecimuris_B7
GR	ABX3CMT	386ceee426d2eef8d296f47b1cf55421	d10	0.05	Flintibacter	Flintibacter_sp._KGMB00164	Bacteria;Firmicutes;Clostridia;Clostridiales;Unknown_family;Flintibacter;Flintibacter_sp._KGMB00164;Unclassified_Flintibacter_sp._KGMB00164
GR	ABX3CMT	31b56419fc4c12cc14295489b8f04f4a	d5	0.6	Lactobacillus	Lactobacillus_murinus	Bacteria;Firmicutes;Bacilli;Lactobacillales;Lactobacillaceae;Lactobacillus;Lactobacillus_murinus;Unclassified_Lactobacillus_murinus
GR	CMT	bec6d34e5dd28ec30e88233b4da07186	d8	0.15	Escherichia	Escherichia_coli	Bacteria;Proteobacteria;Gammaproteobacteria;Enterobacterales;Enterobacteriaceae;Escherichia;Escherichia_coli;Escherichia_coli_O18:H1
GR	ABX3CMT	bec6d34e5dd28ec30e88233b4da07186	d10	0.15	Escherichia	Escherichia_coli	Bacteria;Proteobacteria;Gammaproteobacteria;Enterobacterales;Enterobacteriaceae;Escherichia;Escherichia_coli;Escherichia_coli_O18:H1
GR	CMT	b17db6a14603a2968b3debae85a39f30	d8	0.35	Clostridium	Clostridium_formicaceticum	Bacteria;Firmicutes;Clostridia;Clostridiales;Clostridiaceae;Clostridium;Clostridium_formicaceticum;Unclassified_Clostridium_formicaceticum
GR	ABX3CMT	b17db6a14603a2968b3debae85a39f30	d10	0.05	Clostridium	Clostridium_formicaceticum	Bacteria;Firmicutes;Clostridia;Clostridiales;Clostridiaceae;Clostridium;Clostridium_formicaceticum;Unclassified_Clostridium_formicaceticum
GR	CMT	0df9b6b391050c8b4978b868562af071	d30	0.05	Muribaculum	Muribaculum_sp._H5	Bacteria;Bacteroidetes;Bacteroidia;Bacteroidales;Muribaculaceae;Muribaculum;Muribaculum_sp._H5;Unclassified_Muribaculum_sp._H5
GR	CMT	a07a45e9d346f649d8fa10bf25a41e5e	d30	0.05	Aminipila	Aminipila_sp._JN-18	Bacteria;Firmicutes;Clostridia;Clostridiales;Clostridiales_Family_XIII._Incertae_Sedis;Aminipila;Aminipila_sp._JN-18;Unclassified_Aminipila_sp._JN-18
GR	CMT	b2329b2760cac10bbf7662612690c5ab	d60	0.05	Muribaculum	Muribaculum_sp._H5	Bacteria;Bacteroidetes;Bacteroidia;Bacteroidales;Muribaculaceae;Muribaculum;Muribaculum_sp._H5;Unclassified_Muribaculum_sp._H5
GR	CMT	a6970b772ac1efe0614a9d602272d1f7	d30	0.2	Enterorhabdus	Enterorhabdus_caecimuris	Bacteria;Actinobacteria;Coriobacteriia;Eggerthellales;Eggerthellaceae;Enterorhabdus;Enterorhabdus_caecimuris;Enterorhabdus_caecimuris_B7
GR	ABX3CMT	a6970b772ac1efe0614a9d602272d1f7	d30	0.2	Enterorhabdus	Enterorhabdus_caecimuris	Bacteria;Actinobacteria;Coriobacteriia;Eggerthellales;Eggerthellaceae;Enterorhabdus;Enterorhabdus_caecimuris;Enterorhabdus_caecimuris_B7
GR	CMT	4f3b4d52f803828f412997a001589b18	d8	0.05	Muribaculum	Muribaculum_sp._H5	Bacteria;Bacteroidetes;Bacteroidia;Bacteroidales;Muribaculaceae;Muribaculum;Muribaculum_sp._H5;Unclassified_Muribaculum_sp._H5
GR	CMT	7d9f59d3d1a73611a17f93e7460ce788	d8	0.15	Muribaculum	Muribaculum_sp._H5	Bacteria;Bacteroidetes;Bacteroidia;Bacteroidales;Muribaculaceae;Muribaculum;Muribaculum_sp._H5;Unclassified_Muribaculum_sp._H5
GR	CMT	e8e339f418d591c357ba556f5f7fbd94	d8	0.05	Muribaculum	Muribaculum_sp._TLL-A4	Bacteria;Bacteroidetes;Bacteroidia;Bacteroidales;Muribaculaceae;Muribaculum;Muribaculum_sp._TLL-A4;Unclassified_Muribaculum_sp._TLL-A4
GR	ABX3CMT	e8e339f418d591c357ba556f5f7fbd94	d30	0.05	Muribaculum	Muribaculum_sp._TLL-A4	Bacteria;Bacteroidetes;Bacteroidia;Bacteroidales;Muribaculaceae;Muribaculum;Muribaculum_sp._TLL-A4;Unclassified_Muribaculum_sp._TLL-A4
GR	CMT	e16f200391c799f22a4a95115d17c020	d8	0.2	Unknown_genus	Muribaculaceae_bacterium_DSM_108610	Bacteria;Bacteroidetes;Bacteroidia;Bacteroidales;Muribaculaceae;Unknown_genus;Muribaculaceae_bacterium_DSM_108610;Unclassified_Muribaculaceae_bacterium_DSM_108610
GR	ABX3CMT	e16f200391c799f22a4a95115d17c020	d30	0.05	Unknown_genus	Muribaculaceae_bacterium_DSM_108610	Bacteria;Bacteroidetes;Bacteroidia;Bacteroidales;Muribaculaceae;Unknown_genus;Muribaculaceae_bacterium_DSM_108610;Unclassified_Muribaculaceae_bacterium_DSM_108610
GR	CMT	8cf9388d7026337b8192b1419667a3b4	d10	0.1	Muribaculum	Muribaculum_intestinale	Bacteria;Bacteroidetes;Bacteroidia;Bacteroidales;Muribaculaceae;Muribaculum;Muribaculum_intestinale;Unclassified_Muribaculum_intestinale
GR	CMT	d8419efdfed979cbe331c15a2d0c9c14	d5	0.15	Adlercreutzia	Adlercreutzia_equolifaciens	Bacteria;Actinobacteria;Coriobacteriia;Eggerthellales;Eggerthellaceae;Adlercreutzia;Adlercreutzia_equolifaciens;Adlercreutzia_equolifaciens_DSM_19450
GR	ABX3CMT	d8419efdfed979cbe331c15a2d0c9c14	d8	0.3	Adlercreutzia	Adlercreutzia_equolifaciens	Bacteria;Actinobacteria;Coriobacteriia;Eggerthellales;Eggerthellaceae;Adlercreutzia;Adlercreutzia_equolifaciens;Adlercreutzia_equolifaciens_DSM_19450
GR	CMT	aacde4bb6a3116e4b1521e28c86ee16e	d5	0.1	Adlercreutzia	Adlercreutzia_equolifaciens	Bacteria;Actinobacteria;Coriobacteriia;Eggerthellales;Eggerthellaceae;Adlercreutzia;Adlercreutzia_equolifaciens;Adlercreutzia_equolifaciens_DSM_19450
GR	ABX3CMT	aacde4bb6a3116e4b1521e28c86ee16e	d10	0.15	Adlercreutzia	Adlercreutzia_equolifaciens	Bacteria;Actinobacteria;Coriobacteriia;Eggerthellales;Eggerthellaceae;Adlercreutzia;Adlercreutzia_equolifaciens;Adlercreutzia_equolifaciens_DSM_19450
GR	CMT	3bf23242dceea5845b7995220205f768	d5	0.1	Enterorhabdus	Enterorhabdus_caecimuris	Bacteria;Actinobacteria;Coriobacteriia;Eggerthellales;Eggerthellaceae;Enterorhabdus;Enterorhabdus_caecimuris;Enterorhabdus_caecimuris_B7
GR	CMT	9818116c90eb47e641c59586154ede63	d5	0.1	Muribaculum	Muribaculum_sp._TLL-A4	Bacteria;Bacteroidetes;Bacteroidia;Bacteroidales;Muribaculaceae;Muribaculum;Muribaculum_sp._TLL-A4;Unclassified_Muribaculum_sp._TLL-A4
GR	CMT	1b9d978ed21d8f5486cc01dd91f9d7f0	d8	0.1	Muribaculum	Muribaculum_sp._TLL-A4	Bacteria;Bacteroidetes;Bacteroidia;Bacteroidales;Muribaculaceae;Muribaculum;Muribaculum_sp._TLL-A4;Unclassified_Muribaculum_sp._TLL-A4
GR	CMT	666475d8be67f2e97835b84a5abfa883	d5	0.05	Enterorhabdus	Enterorhabdus_caecimuris	Bacteria;Actinobacteria;Coriobacteriia;Eggerthellales;Eggerthellaceae;Enterorhabdus;Enterorhabdus_caecimuris;Enterorhabdus_caecimuris_B7
GR	ABX3CMT	5987099d084ef619ede1f1ec02db0b13	d30	0.05	Blautia	[Ruminococcus]_gnavus	Bacteria;Firmicutes;Clostridia;Clostridiales;Lachnospiraceae;Blautia;[Ruminococcus]_gnavus;[Ruminococcus]_gnavus_ATCC_29149
GR	CMT	654d1c389756188597906bf3f17a6381	d30	0.05	Muribaculum	Muribaculum_sp._H5	Bacteria;Bacteroidetes;Bacteroidia;Bacteroidales;Muribaculaceae;Muribaculum;Muribaculum_sp._H5;Unclassified_Muribaculum_sp._H5
GR	CMT	ff61f31990b23b6355fcbb823b7b6b78	d5	0.25	Adlercreutzia	Adlercreutzia_equolifaciens	Bacteria;Actinobacteria;Coriobacteriia;Eggerthellales;Eggerthellaceae;Adlercreutzia;Adlercreutzia_equolifaciens;Adlercreutzia_equolifaciens_DSM_19450
GR	CMT	c790f2cb6f276f052c3ece56104ab4d2	d8	0.1	Muribaculum	Muribaculum_intestinale	Bacteria;Bacteroidetes;Bacteroidia;Bacteroidales;Muribaculaceae;Muribaculum;Muribaculum_intestinale;Unclassified_Muribaculum_intestinale
GR	CMT	c313d4ee3f4442b24ba523d5dabc76f5	d8	0.2	Muribaculum	Muribaculum_intestinale	Bacteria;Bacteroidetes;Bacteroidia;Bacteroidales;Muribaculaceae;Muribaculum;Muribaculum_intestinale;Unclassified_Muribaculum_intestinale
GR	ABX3CMT	c313d4ee3f4442b24ba523d5dabc76f5	d30	0.15	Muribaculum	Muribaculum_intestinale	Bacteria;Bacteroidetes;Bacteroidia;Bacteroidales;Muribaculaceae;Muribaculum;Muribaculum_intestinale;Unclassified_Muribaculum_intestinale
GR	CMT	89fcdc9895176d163232ee9a2a65f54e	d30	0.1	Muribaculum	Muribaculum_sp._H5	Bacteria;Bacteroidetes;Bacteroidia;Bacteroidales;Muribaculaceae;Muribaculum;Muribaculum_sp._H5;Unclassified_Muribaculum_sp._H5
GR	ABX3CMT	e0b608b977a9a7b0642976bf679f77ca	d8	0.05	Lachnoclostridium	[Clostridium]_bolteae	Bacteria;Firmicutes;Clostridia;Clostridiales;Lachnospiraceae;Lachnoclostridium;[Clostridium]_bolteae;Unclassified_[Clostridium]_bolteae
GR	CMT	adb3a4dae72e15fc2d6cb588b5b15d3d	d8	0.05	Muribaculum	Muribaculum_sp._TLL-A4	Bacteria;Bacteroidetes;Bacteroidia;Bacteroidales;Muribaculaceae;Muribaculum;Muribaculum_sp._TLL-A4;Unclassified_Muribaculum_sp._TLL-A4
GR	ABX3CMT	adb3a4dae72e15fc2d6cb588b5b15d3d	d30	0.05	Muribaculum	Muribaculum_sp._TLL-A4	Bacteria;Bacteroidetes;Bacteroidia;Bacteroidales;Muribaculaceae;Muribaculum;Muribaculum_sp._TLL-A4;Unclassified_Muribaculum_sp._TLL-A4
GR	CMT	b1e6f90dd7bd2372223379f95299a43e	d60	0.1	Lachnoclostridium	Lachnoclostridium_sp._YL32	Bacteria;Firmicutes;Clostridia;Clostridiales;Lachnospiraceae;Lachnoclostridium;Lachnoclostridium_sp._YL32;Unclassified_Lachnoclostridium_sp._YL32
GR	CMT	9548a0898bec9f1bbce2226491c77f25	d30	0.05	Bacillus	Bacillus_subtilis	Bacteria;Firmicutes;Bacilli;Bacillales;Bacillaceae;Bacillus;Bacillus_subtilis;Unclassified_Bacillus_subtilis
GR	CMT	5e2232d1e82f710738eacc37b457959c	d10	0.05	Muribaculum	Muribaculum_intestinale	Bacteria;Bacteroidetes;Bacteroidia;Bacteroidales;Muribaculaceae;Muribaculum;Muribaculum_intestinale;Unclassified_Muribaculum_intestinale
GR	CMT	b3d6a07ce3b55812b6bd300f0543831e	d10	0.1	Muribaculum	Muribaculum_sp._H5	Bacteria;Bacteroidetes;Bacteroidia;Bacteroidales;Muribaculaceae;Muribaculum;Muribaculum_sp._H5;Unclassified_Muribaculum_sp._H5
GR	CMT	8ca079acc2cf0bcb461d73df3a450702	d10	0.05	Muribaculum	Muribaculum_sp._TLL-A4	Bacteria;Bacteroidetes;Bacteroidia;Bacteroidales;Muribaculaceae;Muribaculum;Muribaculum_sp._TLL-A4;Unclassified_Muribaculum_sp._TLL-A4
GR	CMT	e62655518fcc316b386e1d6d95cbd66d	d8	0.05	Muribaculum	Muribaculum_sp._TLL-A4	Bacteria;Bacteroidetes;Bacteroidia;Bacteroidales;Muribaculaceae;Muribaculum;Muribaculum_sp._TLL-A4;Unclassified_Muribaculum_sp._TLL-A4
GR	CMT	8f20e40705454fcf236f7ead98278217	d30	0.2	Alloprevotella	Alloprevotella_rava	Bacteria;Bacteroidetes;Bacteroidia;Bacteroidales;Prevotellaceae;Alloprevotella;Alloprevotella_rava;Alloprevotella_rava_F0323
GR	CMT	5f96242c7706ea8358d5ca0106264cd8	d10	0.05	Muribaculum	Muribaculum_intestinale	Bacteria;Bacteroidetes;Bacteroidia;Bacteroidales;Muribaculaceae;Muribaculum;Muribaculum_intestinale;Unclassified_Muribaculum_intestinale
GR	ABX3CMT	5f96242c7706ea8358d5ca0106264cd8	d60	0.05	Muribaculum	Muribaculum_intestinale	Bacteria;Bacteroidetes;Bacteroidia;Bacteroidales;Muribaculaceae;Muribaculum;Muribaculum_intestinale;Unclassified_Muribaculum_intestinale
GR	CMT	1fdae03b76b3fa3a30f7a8b223b50954	d8	0.15	Muribaculum	Muribaculum_sp._H5	Bacteria;Bacteroidetes;Bacteroidia;Bacteroidales;Muribaculaceae;Muribaculum;Muribaculum_sp._H5;Unclassified_Muribaculum_sp._H5
GR	ABX3CMT	63cad3a945dd25ecb6c84e6e3a31e0f1	d60	0.05	Flintibacter	Flintibacter_sp._KGMB00164	Bacteria;Firmicutes;Clostridia;Clostridiales;Unknown_family;Flintibacter;Flintibacter_sp._KGMB00164;Unclassified_Flintibacter_sp._KGMB00164
GR	CMT	7fc81cd2a9c25f19823bd291c8cc7ed0	d8	0.05	Enterorhabdus	Enterorhabdus_caecimuris	Bacteria;Actinobacteria;Coriobacteriia;Eggerthellales;Eggerthellaceae;Enterorhabdus;Enterorhabdus_caecimuris;Enterorhabdus_caecimuris_B7
GR	CMT	6a90efd157f42ffefbb52ae6e40e88c9	d10	0.05	Lactobacillus	Lactobacillus_reuteri	Bacteria;Firmicutes;Bacilli;Lactobacillales;Lactobacillaceae;Lactobacillus;Lactobacillus_reuteri;Unclassified_Lactobacillus_reuteri
GR	ABX3CMT	6a90efd157f42ffefbb52ae6e40e88c9	d8	0.05	Lactobacillus	Lactobacillus_reuteri	Bacteria;Firmicutes;Bacilli;Lactobacillales;Lactobacillaceae;Lactobacillus;Lactobacillus_reuteri;Unclassified_Lactobacillus_reuteri
GR	CMT	ecdef3ea354754510af3c1d2e9f97f76	d8	0.15	Escherichia	Escherichia_coli	Bacteria;Proteobacteria;Gammaproteobacteria;Enterobacterales;Enterobacteriaceae;Escherichia;Escherichia_coli;Escherichia_coli_O18:H1
GR	ABX3CMT	ecdef3ea354754510af3c1d2e9f97f76	d8	0.05	Escherichia	Escherichia_coli	Bacteria;Proteobacteria;Gammaproteobacteria;Enterobacterales;Enterobacteriaceae;Escherichia;Escherichia_coli;Escherichia_coli_O18:H1
GR	CMT	e431c05183f8b6e0af5cee3966c6b372	d8	0.05	Lactobacillus	Lactobacillus_johnsonii	Bacteria;Firmicutes;Bacilli;Lactobacillales;Lactobacillaceae;Lactobacillus;Lactobacillus_johnsonii;Lactobacillus_johnsonii_N6.2
GR	ABX3CMT	e431c05183f8b6e0af5cee3966c6b372	d30	0.25	Lactobacillus	Lactobacillus_johnsonii	Bacteria;Firmicutes;Bacilli;Lactobacillales;Lactobacillaceae;Lactobacillus;Lactobacillus_johnsonii;Lactobacillus_johnsonii_N6.2
GR	CMT	f5251cc15919e3e7e6f022713fad4b0e	d10	0.15	Muribaculum	Muribaculum_intestinale	Bacteria;Bacteroidetes;Bacteroidia;Bacteroidales;Muribaculaceae;Muribaculum;Muribaculum_intestinale;Unclassified_Muribaculum_intestinale
GR	CMT	fe42fd46489f477d78466f28067260b6	d8	0.05	Escherichia	Escherichia_coli	Bacteria;Proteobacteria;Gammaproteobacteria;Enterobacterales;Enterobacteriaceae;Escherichia;Escherichia_coli;Unclassified_Escherichia_coli
GR	ABX3CMT	fe42fd46489f477d78466f28067260b6	d10	0.05	Escherichia	Escherichia_coli	Bacteria;Proteobacteria;Gammaproteobacteria;Enterobacterales;Enterobacteriaceae;Escherichia;Escherichia_coli;Unclassified_Escherichia_coli
GR	CMT	f8df26262dad0b1577642f4925753e82	d8	0.15	Muribaculum	Muribaculum_sp._H5	Bacteria;Bacteroidetes;Bacteroidia;Bacteroidales;Muribaculaceae;Muribaculum;Muribaculum_sp._H5;Unclassified_Muribaculum_sp._H5
GR	ABX3CMT	f8df26262dad0b1577642f4925753e82	d10	0.15	Muribaculum	Muribaculum_sp._H5	Bacteria;Bacteroidetes;Bacteroidia;Bacteroidales;Muribaculaceae;Muribaculum;Muribaculum_sp._H5;Unclassified_Muribaculum_sp._H5
GR	CMT	ebfb48499fda0d85cc0304f3315bd5d9	d5	0.05	Muribaculum	Muribaculum_sp._H5	Bacteria;Bacteroidetes;Bacteroidia;Bacteroidales;Muribaculaceae;Muribaculum;Muribaculum_sp._H5;Unclassified_Muribaculum_sp._H5
GR	ABX3CMT	ebfb48499fda0d85cc0304f3315bd5d9	d10	0.35	Muribaculum	Muribaculum_sp._H5	Bacteria;Bacteroidetes;Bacteroidia;Bacteroidales;Muribaculaceae;Muribaculum;Muribaculum_sp._H5;Unclassified_Muribaculum_sp._H5
GR	CMT	3458aa67a75b183ef52263c737d023eb	d10	0.1	Muribaculum	Muribaculum_sp._H5	Bacteria;Bacteroidetes;Bacteroidia;Bacteroidales;Muribaculaceae;Muribaculum;Muribaculum_sp._H5;Unclassified_Muribaculum_sp._H5
GR	CMT	daa30488f285ae90da09b1d7f2a7b3ec	d30	0.05	Eubacterium	Eubacterium_plexicaudatum	Bacteria;Firmicutes;Clostridia;Clostridiales;Eubacteriaceae;Eubacterium;Eubacterium_plexicaudatum;Eubacterium_plexicaudatum_ASF492
GR	CMT	202a0b45c24bd3668eab1ecf6f16367a	d8	0.05	Muribaculum	Muribaculum_sp._H5	Bacteria;Bacteroidetes;Bacteroidia;Bacteroidales;Muribaculaceae;Muribaculum;Muribaculum_sp._H5;Unclassified_Muribaculum_sp._H5
GR	CMT	a571c94e9b1437b94dbc8fbe0e492809	d30	0.05	Intestinibacter	Intestinibacter_bartlettii	Bacteria;Firmicutes;Clostridia;Clostridiales;Peptostreptococcaceae;Intestinibacter;Intestinibacter_bartlettii;Intestinibacter_bartlettii_DSM_16795
GR	CMT	fd9b25f01c9cc8e2daa86942800f9ac2	d10	0.05	Alloprevotella	Alloprevotella_rava	Bacteria;Bacteroidetes;Bacteroidia;Bacteroidales;Prevotellaceae;Alloprevotella;Alloprevotella_rava;Alloprevotella_rava_F0323
GR	CMT	fc3e7fbd4f01dfc3c344f8346a60c9f5	d10	0.1	Muribaculum	Muribaculum_sp._H5	Bacteria;Bacteroidetes;Bacteroidia;Bacteroidales;Muribaculaceae;Muribaculum;Muribaculum_sp._H5;Unclassified_Muribaculum_sp._H5
GR	CMT	745084a74fec3eff566da32a9ea15a82	d10	0.05	Enterorhabdus	Enterorhabdus_caecimuris	Bacteria;Actinobacteria;Coriobacteriia;Eggerthellales;Eggerthellaceae;Enterorhabdus;Enterorhabdus_caecimuris;Enterorhabdus_caecimuris_B7
GR	ABX3CMT	745084a74fec3eff566da32a9ea15a82	d10	0.15	Enterorhabdus	Enterorhabdus_caecimuris	Bacteria;Actinobacteria;Coriobacteriia;Eggerthellales;Eggerthellaceae;Enterorhabdus;Enterorhabdus_caecimuris;Enterorhabdus_caecimuris_B7
GR	CMT	e10097b112d1d642ff3a4a244e35813a	d8	0.05	Muribaculum	Muribaculum_intestinale	Bacteria;Bacteroidetes;Bacteroidia;Bacteroidales;Muribaculaceae;Muribaculum;Muribaculum_intestinale;Unclassified_Muribaculum_intestinale
GR	ABX3CMT	e10097b112d1d642ff3a4a244e35813a	d30	0.05	Muribaculum	Muribaculum_intestinale	Bacteria;Bacteroidetes;Bacteroidia;Bacteroidales;Muribaculaceae;Muribaculum;Muribaculum_intestinale;Unclassified_Muribaculum_intestinale
GR	CMT	c1991ea117a5d15b2df5fcc5b5becaf8	d8	0.1	Muribaculum	Muribaculum_intestinale	Bacteria;Bacteroidetes;Bacteroidia;Bacteroidales;Muribaculaceae;Muribaculum;Muribaculum_intestinale;Unclassified_Muribaculum_intestinale
GR	ABX3CMT	c1991ea117a5d15b2df5fcc5b5becaf8	d10	0.1	Muribaculum	Muribaculum_intestinale	Bacteria;Bacteroidetes;Bacteroidia;Bacteroidales;Muribaculaceae;Muribaculum;Muribaculum_intestinale;Unclassified_Muribaculum_intestinale
GR	CMT	189f61a47efcbf99f21716458a9d62f1	d10	0.1	Muribaculum	Muribaculum_sp._H5	Bacteria;Bacteroidetes;Bacteroidia;Bacteroidales;Muribaculaceae;Muribaculum;Muribaculum_sp._H5;Unclassified_Muribaculum_sp._H5
GR	ABX3CMT	189f61a47efcbf99f21716458a9d62f1	d10	0.05	Muribaculum	Muribaculum_sp._H5	Bacteria;Bacteroidetes;Bacteroidia;Bacteroidales;Muribaculaceae;Muribaculum;Muribaculum_sp._H5;Unclassified_Muribaculum_sp._H5
GR	CMT	6304ff4628f7a2b0867cf87e08ff31fc	d10	0.1	Muribaculum	Muribaculum_intestinale	Bacteria;Bacteroidetes;Bacteroidia;Bacteroidales;Muribaculaceae;Muribaculum;Muribaculum_intestinale;Unclassified_Muribaculum_intestinale
GR	ABX3CMT	6304ff4628f7a2b0867cf87e08ff31fc	d10	0.05	Muribaculum	Muribaculum_intestinale	Bacteria;Bacteroidetes;Bacteroidia;Bacteroidales;Muribaculaceae;Muribaculum;Muribaculum_intestinale;Unclassified_Muribaculum_intestinale
GR	CMT	340c9506eb69cc7713dc952b9fdfe612	d60	0.05	Millionella	Millionella_massiliensis	Bacteria;Bacteroidetes;Bacteroidia;Bacteroidales;Rikenellaceae;Millionella;Millionella_massiliensis;Unclassified_Millionella_massiliensis
GR	CMT	f98b83e022162e05c4b826fac16a2c9a	d10	0.05	Muribaculum	Muribaculum_intestinale	Bacteria;Bacteroidetes;Bacteroidia;Bacteroidales;Muribaculaceae;Muribaculum;Muribaculum_intestinale;Unclassified_Muribaculum_intestinale
GR	CMT	24aef7165f4fa4662af39d72307b5af5	d8	0.4	Muribaculum	Muribaculum_intestinale	Bacteria;Bacteroidetes;Bacteroidia;Bacteroidales;Muribaculaceae;Muribaculum;Muribaculum_intestinale;Unclassified_Muribaculum_intestinale
GR	CMT	649343728a3ea553f2fccfba24561414	d5	0.25	Adlercreutzia	Adlercreutzia_equolifaciens	Bacteria;Actinobacteria;Coriobacteriia;Eggerthellales;Eggerthellaceae;Adlercreutzia;Adlercreutzia_equolifaciens;Adlercreutzia_equolifaciens_DSM_19450
GR	ABX3CMT	649343728a3ea553f2fccfba24561414	d8	0.15	Adlercreutzia	Adlercreutzia_equolifaciens	Bacteria;Actinobacteria;Coriobacteriia;Eggerthellales;Eggerthellaceae;Adlercreutzia;Adlercreutzia_equolifaciens;Adlercreutzia_equolifaciens_DSM_19450
GR	CMT	fa9186d7e9a50e10904647ac1b32dff2	d8	0.05	Enterorhabdus	Enterorhabdus_caecimuris	Bacteria;Actinobacteria;Coriobacteriia;Eggerthellales;Eggerthellaceae;Enterorhabdus;Enterorhabdus_caecimuris;Enterorhabdus_caecimuris_B7
GR	CMT	30eb1ede1b9baffe94ce02b6d445d708	d5	0.05	Adlercreutzia	Adlercreutzia_equolifaciens	Bacteria;Actinobacteria;Coriobacteriia;Eggerthellales;Eggerthellaceae;Adlercreutzia;Adlercreutzia_equolifaciens;Adlercreutzia_equolifaciens_DSM_19450
GR	ABX3CMT	30eb1ede1b9baffe94ce02b6d445d708	d10	0.15	Adlercreutzia	Adlercreutzia_equolifaciens	Bacteria;Actinobacteria;Coriobacteriia;Eggerthellales;Eggerthellaceae;Adlercreutzia;Adlercreutzia_equolifaciens;Adlercreutzia_equolifaciens_DSM_19450
GR	CMT	def55ef2ec8ab7496869ea509b63469a	d5	0.2	Enterorhabdus	Enterorhabdus_caecimuris	Bacteria;Actinobacteria;Coriobacteriia;Eggerthellales;Eggerthellaceae;Enterorhabdus;Enterorhabdus_caecimuris;Enterorhabdus_caecimuris_B7
GR	CMT	b1faa61067302710eee93f5e4b7ed4c1	d5	0.25	Enterorhabdus	Enterorhabdus_caecimuris	Bacteria;Actinobacteria;Coriobacteriia;Eggerthellales;Eggerthellaceae;Enterorhabdus;Enterorhabdus_caecimuris;Enterorhabdus_caecimuris_B7
GR	ABX3CMT	b1faa61067302710eee93f5e4b7ed4c1	d30	0.05	Enterorhabdus	Enterorhabdus_caecimuris	Bacteria;Actinobacteria;Coriobacteriia;Eggerthellales;Eggerthellaceae;Enterorhabdus;Enterorhabdus_caecimuris;Enterorhabdus_caecimuris_B7
GR	CMT	aaec2e63c0998005bf3d7703af7244ac	d8	0.05	Muribaculum	Muribaculum_intestinale	Bacteria;Bacteroidetes;Bacteroidia;Bacteroidales;Muribaculaceae;Muribaculum;Muribaculum_intestinale;Unclassified_Muribaculum_intestinale
GR	CMT	a25a75ab54d12eff48bca8eb2b7e7120	d8	0.1	Muribaculum	Muribaculum_sp._H5	Bacteria;Bacteroidetes;Bacteroidia;Bacteroidales;Muribaculaceae;Muribaculum;Muribaculum_sp._H5;Unclassified_Muribaculum_sp._H5
GR	CMT	1a76da0802d45f5f74da1a86e19f2bd7	d5	0.05	Muribaculum	Muribaculum_sp._TLL-A4	Bacteria;Bacteroidetes;Bacteroidia;Bacteroidales;Muribaculaceae;Muribaculum;Muribaculum_sp._TLL-A4;Unclassified_Muribaculum_sp._TLL-A4
GR	CMT	199f800b83586d5a30590b83011f2d00	d10	0.05	Lactobacillus	Lactobacillus_johnsonii	Bacteria;Firmicutes;Bacilli;Lactobacillales;Lactobacillaceae;Lactobacillus;Lactobacillus_johnsonii;Lactobacillus_johnsonii_N6.2
GR	ABX3CMT	199f800b83586d5a30590b83011f2d00	d60	0.1	Lactobacillus	Lactobacillus_johnsonii	Bacteria;Firmicutes;Bacilli;Lactobacillales;Lactobacillaceae;Lactobacillus;Lactobacillus_johnsonii;Lactobacillus_johnsonii_N6.2
GR	CMT	7c5e74cd4eff9dcb19e5d548019056e4	d10	0.15	Lactobacillus	Lactobacillus_reuteri	Bacteria;Firmicutes;Bacilli;Lactobacillales;Lactobacillaceae;Lactobacillus;Lactobacillus_reuteri;Unclassified_Lactobacillus_reuteri
GR	ABX3CMT	7c5e74cd4eff9dcb19e5d548019056e4	d10	0.05	Lactobacillus	Lactobacillus_reuteri	Bacteria;Firmicutes;Bacilli;Lactobacillales;Lactobacillaceae;Lactobacillus;Lactobacillus_reuteri;Unclassified_Lactobacillus_reuteri
GR	CMT	ec997cc92472fa7e95720ca8c7d98f13	d10	0.05	Escherichia	Escherichia_coli	Bacteria;Proteobacteria;Gammaproteobacteria;Enterobacterales;Enterobacteriaceae;Escherichia;Escherichia_coli;Escherichia_coli_O18:H1
GR	ABX3CMT	ec997cc92472fa7e95720ca8c7d98f13	d8	0.05	Escherichia	Escherichia_coli	Bacteria;Proteobacteria;Gammaproteobacteria;Enterobacterales;Enterobacteriaceae;Escherichia;Escherichia_coli;Escherichia_coli_O18:H1
GR	CMT	5a27016f96b5fbdb9af1fa8bfc91653c	d30	0.15	Escherichia	Escherichia_coli	Bacteria;Proteobacteria;Gammaproteobacteria;Enterobacterales;Enterobacteriaceae;Escherichia;Escherichia_coli;Escherichia_coli_O18:H1
GR	ABX3CMT	5a27016f96b5fbdb9af1fa8bfc91653c	d8	0.15	Escherichia	Escherichia_coli	Bacteria;Proteobacteria;Gammaproteobacteria;Enterobacterales;Enterobacteriaceae;Escherichia;Escherichia_coli;Escherichia_coli_O18:H1
GR	CMT	f7f1c18a7a9e77e7119c83500f43d6e3	d30	0.2	Muribaculum	Muribaculum_sp._TLL-A4	Bacteria;Bacteroidetes;Bacteroidia;Bacteroidales;Muribaculaceae;Muribaculum;Muribaculum_sp._TLL-A4;Unclassified_Muribaculum_sp._TLL-A4
GR	ABX3CMT	2fcc93f7e0a71dd703c85f53f24a9aa4	d10	0.15	Lachnoclostridium	[Clostridium]_bolteae	Bacteria;Firmicutes;Clostridia;Clostridiales;Lachnospiraceae;Lachnoclostridium;[Clostridium]_bolteae;Unclassified_[Clostridium]_bolteae
GR	CMT	480706abe643d8fa33ffc41c39a1accf	d30	0.05	Muribaculum	Muribaculum_intestinale	Bacteria;Bacteroidetes;Bacteroidia;Bacteroidales;Muribaculaceae;Muribaculum;Muribaculum_intestinale;Unclassified_Muribaculum_intestinale
GR	CMT	55a10d5114dd8ed4d2f2c43598e71b76	d8	0.1	Muribaculum	Muribaculum_intestinale	Bacteria;Bacteroidetes;Bacteroidia;Bacteroidales;Muribaculaceae;Muribaculum;Muribaculum_intestinale;Unclassified_Muribaculum_intestinale
GR	CMT	18b5789438fb12930104670e5f43e0e8	d10	0.1	Hungateiclostridium	Hungateiclostridium_saccincola	Bacteria;Firmicutes;Clostridia;Clostridiales;Hungateiclostridiaceae;Hungateiclostridium;Hungateiclostridium_saccincola;Unclassified_Hungateiclostridium_saccincola
GR	CMT	0a44b47a9b79ca5c466e2206e806ca5e	d30	0.1	Muribaculum	Muribaculum_sp._H5	Bacteria;Bacteroidetes;Bacteroidia;Bacteroidales;Muribaculaceae;Muribaculum;Muribaculum_sp._H5;Unclassified_Muribaculum_sp._H5
GR	CMT	87ec833b525da9006f55eb6bbafd4aa5	d8	0.05	Muribaculum	Muribaculum_sp._TLL-A4	Bacteria;Bacteroidetes;Bacteroidia;Bacteroidales;Muribaculaceae;Muribaculum;Muribaculum_sp._TLL-A4;Unclassified_Muribaculum_sp._TLL-A4
GR	CMT	1f47d6dcfb68dcc6633e1470a6fd9a0f	d10	0.15	Alloprevotella	Alloprevotella_rava	Bacteria;Bacteroidetes;Bacteroidia;Bacteroidales;Prevotellaceae;Alloprevotella;Alloprevotella_rava;Alloprevotella_rava_F0323
GR	CMT	abd6ee59ce276faadec44fe8063cfff2	d60	0.05	Muribaculum	Muribaculum_sp._TLL-A4	Bacteria;Bacteroidetes;Bacteroidia;Bacteroidales;Muribaculaceae;Muribaculum;Muribaculum_sp._TLL-A4;Unclassified_Muribaculum_sp._TLL-A4
GR	CMT	c1981557781878bc1fad2e3ba0b104ac	d8	0.1	Muribaculum	Muribaculum_sp._H5	Bacteria;Bacteroidetes;Bacteroidia;Bacteroidales;Muribaculaceae;Muribaculum;Muribaculum_sp._H5;Unclassified_Muribaculum_sp._H5
GR	CMT	9b895219c6fe4d9fccb913a8537675cc	d8	0.05	Muribaculum	Muribaculum_sp._H5	Bacteria;Bacteroidetes;Bacteroidia;Bacteroidales;Muribaculaceae;Muribaculum;Muribaculum_sp._H5;Unclassified_Muribaculum_sp._H5
GR	CMT	9d85a7d4165ca7e0428e426555c327cc	d8	0.05	Muribaculum	Muribaculum_sp._H5	Bacteria;Bacteroidetes;Bacteroidia;Bacteroidales;Muribaculaceae;Muribaculum;Muribaculum_sp._H5;Unclassified_Muribaculum_sp._H5
GR	ABX3CMT	f216f37192745a9489febdca4b8af4ae	d10	0.15	Flintibacter	Flintibacter_sp._KGMB00164	Bacteria;Firmicutes;Clostridia;Clostridiales;Unknown_family;Flintibacter;Flintibacter_sp._KGMB00164;Unclassified_Flintibacter_sp._KGMB00164
GR	CMT	14cc72e36110b7dd49a2ca21a90070b1	d30	0.05	Muribaculum	Muribaculum_sp._TLL-A4	Bacteria;Bacteroidetes;Bacteroidia;Bacteroidales;Muribaculaceae;Muribaculum;Muribaculum_sp._TLL-A4;Unclassified_Muribaculum_sp._TLL-A4
GR	CMT	3360960659b5e2252eb5fb1fe33bab0d	d30	0.05	Millionella	Millionella_massiliensis	Bacteria;Bacteroidetes;Bacteroidia;Bacteroidales;Rikenellaceae;Millionella;Millionella_massiliensis;Unclassified_Millionella_massiliensis
GR	CMT	f0b1ff04bf7d978e9dae63babfa5e639	d60	0.1	Lachnoclostridium	Lachnoclostridium_sp._YL32	Bacteria;Firmicutes;Clostridia;Clostridiales;Lachnospiraceae;Lachnoclostridium;Lachnoclostridium_sp._YL32;Unclassified_Lachnoclostridium_sp._YL32
GR	CMT	9634e2de6dc697e6dfe5985c369e51a1	d8	0.15	Muribaculum	Muribaculum_sp._TLL-A4	Bacteria;Bacteroidetes;Bacteroidia;Bacteroidales;Muribaculaceae;Muribaculum;Muribaculum_sp._TLL-A4;Unclassified_Muribaculum_sp._TLL-A4
GR	ABX3CMT	9634e2de6dc697e6dfe5985c369e51a1	d10	0.1	Muribaculum	Muribaculum_sp._TLL-A4	Bacteria;Bacteroidetes;Bacteroidia;Bacteroidales;Muribaculaceae;Muribaculum;Muribaculum_sp._TLL-A4;Unclassified_Muribaculum_sp._TLL-A4
GR	CMT	89d2d0ddfc48a8226a8fae13402fcb33	d8	0.1	Muribaculum	Muribaculum_intestinale	Bacteria;Bacteroidetes;Bacteroidia;Bacteroidales;Muribaculaceae;Muribaculum;Muribaculum_intestinale;Unclassified_Muribaculum_intestinale
GR	ABX3CMT	89d2d0ddfc48a8226a8fae13402fcb33	d10	0.1	Muribaculum	Muribaculum_intestinale	Bacteria;Bacteroidetes;Bacteroidia;Bacteroidales;Muribaculaceae;Muribaculum;Muribaculum_intestinale;Unclassified_Muribaculum_intestinale
GR	CMT	07dce07c1eefc45f45888ded813cff4c	d30	0.05	Aminipila	Aminipila_sp._JN-18	Bacteria;Firmicutes;Clostridia;Clostridiales;Clostridiales_Family_XIII._Incertae_Sedis;Aminipila;Aminipila_sp._JN-18;Unclassified_Aminipila_sp._JN-18
GR	CMT	50da47cb7394c5bd665637d1a983a818	d5	0.05	Adlercreutzia	Adlercreutzia_equolifaciens	Bacteria;Actinobacteria;Coriobacteriia;Eggerthellales;Eggerthellaceae;Adlercreutzia;Adlercreutzia_equolifaciens;Adlercreutzia_equolifaciens_DSM_19450
GR	CMT	530897c0d1dbbcd243e25d680fdecd87	d10	0.05	Adlercreutzia	Adlercreutzia_equolifaciens	Bacteria;Actinobacteria;Coriobacteriia;Eggerthellales;Eggerthellaceae;Adlercreutzia;Adlercreutzia_equolifaciens;Adlercreutzia_equolifaciens_DSM_19450
GR	ABX3CMT	530897c0d1dbbcd243e25d680fdecd87	d10	0.1	Adlercreutzia	Adlercreutzia_equolifaciens	Bacteria;Actinobacteria;Coriobacteriia;Eggerthellales;Eggerthellaceae;Adlercreutzia;Adlercreutzia_equolifaciens;Adlercreutzia_equolifaciens_DSM_19450
GR	CMT	b24ed2158406d4d523db8b3f83c64818	d8	0.05	Unknown_genus	Bacteroidales_bacterium_CF	Bacteria;Bacteroidetes;Bacteroidia;Bacteroidales;Unknown_family;Unknown_genus;Bacteroidales_bacterium_CF;Unclassified_Bacteroidales_bacterium_CF
GR	CMT	18f00182e4f4575905e4d9f95b3a25d6	d5	0.85	Enterorhabdus	Enterorhabdus_caecimuris	Bacteria;Actinobacteria;Coriobacteriia;Eggerthellales;Eggerthellaceae;Enterorhabdus;Enterorhabdus_caecimuris;Enterorhabdus_caecimuris_B7
GR	ABX3CMT	18f00182e4f4575905e4d9f95b3a25d6	d30	0.05	Enterorhabdus	Enterorhabdus_caecimuris	Bacteria;Actinobacteria;Coriobacteriia;Eggerthellales;Eggerthellaceae;Enterorhabdus;Enterorhabdus_caecimuris;Enterorhabdus_caecimuris_B7
GR	CMT	8509e8fe8029d4c78733ed502233fb0e	d5	0.3	Senegalimassilia	Senegalimassilia_anaerobia	Bacteria;Actinobacteria;Coriobacteriia;Coriobacteriales;Coriobacteriaceae;Senegalimassilia;Senegalimassilia_anaerobia;Senegalimassilia_anaerobia_JC110
GR	CMT	2c7ebcfd5443dd2ece2e849a364a45f4	d8	0.15	Muribaculum	Muribaculum_sp._TLL-A4	Bacteria;Bacteroidetes;Bacteroidia;Bacteroidales;Muribaculaceae;Muribaculum;Muribaculum_sp._TLL-A4;Unclassified_Muribaculum_sp._TLL-A4
GR	CMT	cbc1ad2446fc633302ed44b141b451f4	d8	0.1	Muribaculum	Muribaculum_sp._TLL-A4	Bacteria;Bacteroidetes;Bacteroidia;Bacteroidales;Muribaculaceae;Muribaculum;Muribaculum_sp._TLL-A4;Unclassified_Muribaculum_sp._TLL-A4
GR	CMT	cbfb7d3c0c1319048615113657eabad5	d8	0.1	Muribaculum	Muribaculum_sp._H5	Bacteria;Bacteroidetes;Bacteroidia;Bacteroidales;Muribaculaceae;Muribaculum;Muribaculum_sp._H5;Unclassified_Muribaculum_sp._H5
GR	CMT	a324ef4a3790cca20916ed6d634d5965	d10	0.05	Muribaculum	Muribaculum_sp._TLL-A4	Bacteria;Bacteroidetes;Bacteroidia;Bacteroidales;Muribaculaceae;Muribaculum;Muribaculum_sp._TLL-A4;Unclassified_Muribaculum_sp._TLL-A4
GR	CMT	a31ddd3dad90f2de5d038ca0752d39cf	d10	0.05	Muribaculum	Muribaculum_sp._H5	Bacteria;Bacteroidetes;Bacteroidia;Bacteroidales;Muribaculaceae;Muribaculum;Muribaculum_sp._H5;Unclassified_Muribaculum_sp._H5
GR	ABX3CMT	a31ddd3dad90f2de5d038ca0752d39cf	d10	0.2	Muribaculum	Muribaculum_sp._H5	Bacteria;Bacteroidetes;Bacteroidia;Bacteroidales;Muribaculaceae;Muribaculum;Muribaculum_sp._H5;Unclassified_Muribaculum_sp._H5
GR	CMT	131480af2ea5ef6aed0a3a8df132bb6b	d8	0.1	Muribaculum	Muribaculum_sp._H5	Bacteria;Bacteroidetes;Bacteroidia;Bacteroidales;Muribaculaceae;Muribaculum;Muribaculum_sp._H5;Unclassified_Muribaculum_sp._H5
GR	CMT	aea9ab0c41238b943ad3825ee875e970	d8	0.05	Muribaculum	Muribaculum_sp._TLL-A4	Bacteria;Bacteroidetes;Bacteroidia;Bacteroidales;Muribaculaceae;Muribaculum;Muribaculum_sp._TLL-A4;Unclassified_Muribaculum_sp._TLL-A4
GR	CMT	ab10345c7c5b7a34e8aaa5ca8b068447	d5	0.05	Enterorhabdus	Enterorhabdus_caecimuris	Bacteria;Actinobacteria;Coriobacteriia;Eggerthellales;Eggerthellaceae;Enterorhabdus;Enterorhabdus_caecimuris;Enterorhabdus_caecimuris_B7
GR	CMT	7fbc53b82390683b6ebd2ba406b99014	d10	0.05	Muribaculum	Muribaculum_intestinale	Bacteria;Bacteroidetes;Bacteroidia;Bacteroidales;Muribaculaceae;Muribaculum;Muribaculum_intestinale;Unclassified_Muribaculum_intestinale
GR	CMT	15d377920e20e9aa509a57cb9d600111	d8	0.25	Muribaculum	Muribaculum_sp._H5	Bacteria;Bacteroidetes;Bacteroidia;Bacteroidales;Muribaculaceae;Muribaculum;Muribaculum_sp._H5;Unclassified_Muribaculum_sp._H5
GR	CMT	1292af45c9d60a0ae4674b3e19a7f7f5	d8	0.3	Muribaculum	Muribaculum_sp._H5	Bacteria;Bacteroidetes;Bacteroidia;Bacteroidales;Muribaculaceae;Muribaculum;Muribaculum_sp._H5;Unclassified_Muribaculum_sp._H5
GR	ABX3CMT	1292af45c9d60a0ae4674b3e19a7f7f5	d30	0.1	Muribaculum	Muribaculum_sp._H5	Bacteria;Bacteroidetes;Bacteroidia;Bacteroidales;Muribaculaceae;Muribaculum;Muribaculum_sp._H5;Unclassified_Muribaculum_sp._H5
GR	CMT	604e7b052e453fe05842a60d0b29d5c5	d10	0.05	Muribaculum	Muribaculum_sp._H5	Bacteria;Bacteroidetes;Bacteroidia;Bacteroidales;Muribaculaceae;Muribaculum;Muribaculum_sp._H5;Unclassified_Muribaculum_sp._H5
